# Supplementary material for: Integration of Proteomic and Metabolomic Data Reveals the Lipid Metabolism Disorder in the Liver of Rats Exposed to Simulated Microgravity
Source: Biomolecules. 2024 Jun 12;14(6):682. doi: 10.3390/biom14060682 (PMC11201887; doi:10.3390/biom14060682)
Supplement: Supplementary file 1 [file biomolecules-14-00682-s001.zip]

Archive with 7 entries (7 files):
- Supporting Figures.pdf
- Table S1-All proteins identified and the results of their quantitative analysis.xls
- Table S2-The results for differentially expressed proteins.xls
- Table S3-The results of the GO enrichment analysis of differentially expressed proteins.xls
- Table S4-All metabolites identified and the results of their quantitative analysis results.xls
- Table S5-The results of the analysis of differentially abundant metabolites.xls
- Table S6-The results of the pathway annotation of all metabolites.xls
