# Supplementary material for: Integration of Proteomic and Metabolomic Data Reveals the Lipid Metabolism Disorder in the Liver of Rats Exposed to Simulated Microgravity
Source: Biomolecules. 2024 Jun 12;14(6):682. doi: 10.3390/biom14060682 (PMC11201887; doi:10.3390/biom14060682)
Supplement: Supplementary file 1 [file biomolecules-14-00682-s001.zip › Table S1-All proteins identified and the results of their quantitative analysis.xls]

Protein	Description	Gene	Con_4	Con_5	Con_6	TS_4	TS_5	TS_6
P07756	Carbamoyl-phosphate synthase [ammonia], mitochondrial	Cps1	421391.9	407492.6	375981.7	376135.0	395444.2	414270.3
P12785	Fatty acid synthase	Fasn	65371.5	45057.6	51600.9	59396.8	47314.8	41053.0
G3V6P7	Myosin, heavy polypeptide 9, non-muscle	Myh9	45678.7	42935.6	44028.6	49045.6	45406.8	45008.0
M0RBF1	C3-beta-c	C3	51880.1	58112.5	56940.7	65309.4	49048.3	62284.2
F1M779	Clathrin heavy chain	Cltc	40702.5	38802.2	39064.4	38176.2	40276.4	39345.5
P63039	60 kDa heat shock protein, mitochondrial	Hspd1	80283.5	77180.3	77972.4	71608.4	73532.4	77723.5
P10719	ATP synthase subunit beta, mitochondrial	Atp5f1b	28050.6	26789.4	27337.2	28503.6	26830.7	27432.9
Q6IRK8	Spectrin alpha chain, non-erythrocytic 1	Sptan1	89.2	94.3	105.6	78.5	78.3	89.1
P16086	Spectrin alpha chain, non-erythrocytic 1	Sptan1	486.0	587.7	526.9	810.5	523.7	533.3
A0A0G2JTL5	Pyruvate carboxylase	Pc	49795.4	50595.6	49675.1	49612.3	49420.9	45160.0
A0A0G2JSH5	Albumin	Alb	2219.2	2642.6	2569.7	2411.2	1543.2	2362.8
P02770	Albumin	Alb	792.2	1024.6	937.4	985.8	669.0	906.5
P28037	Cytosolic 10-formyltetrahydrofolate dehydrogenase	Aldh1l1	45162.6	53748.3	56451.3	46870.0	55284.0	54120.1
G3V9U2	3-ketoacyl-CoA thiolase, mitochondrial	Acaa2	67386.6	69748.8	68584.3	60919.3	63922.8	67187.3
A0A0G2K926	Murinoglobulin-1	LOC297568	659.5	1115.1	1076.9	1260.0	660.2	1045.4
F7F9U6	Plectin	Plec	153.8	150.2	150.1	115.7	137.9	152.1
P14046	Alpha-1-inhibitor 3	A1i3	561.6	460.9	454.6	534.3	429.9	430.3
G3V852	RCG55135, isoform CRA_b	Tln1	21776.0	20994.5	21355.4	22772.2	21024.5	22202.1
Q63041	Alpha-1-macroglobulin	A1m	39083.5	46770.5	44264.3	43622.0	34114.6	46718.7
P04762	Catalase	Cat	65425.9	62845.5	64971.7	60976.7	67403.8	69016.5
P63018	Heat shock cognate 71 kDa protein	Hspa8	37595.9	38808.0	37976.2	38842.7	39766.1	37396.7
G3V7J0	Aldehyde dehydrogenase family 6, subfamily A1, isoform CRA_b	Aldh6a1	57169.5	55910.9	55920.3	50311.2	54944.3	56933.3
P09811	Glycogen phosphorylase, liver form	Pygl	38381.1	38343.4	36871.8	42397.7	43663.7	39959.8
Q03626	Murinoglobulin-1	Mug1	7680.5	7297.8	7090.9	8665.4	6176.7	6900.8
A0A0G2JSK9	Betaine--homocysteine S-methyltransferase 1	Bhmt	6906.0	6823.6	6961.7	3915.6	8777.2	6057.7
G3V826	Transketolase	Tkt	764.8	438.7	669.9	516.7	459.7	656.0
P50137	Transketolase	Tkt	995.6	948.8	830.8	984.1	1087.4	797.6
P18163	Long-chain-fatty-acid--CoA ligase 1	Acsl1	73863.4	69032.3	67769.3	64019.1	70539.9	68382.1
F1LW74	IQ motif-containing GTPase-activating protein 2	Iqgap2	30849.2	31392.6	32409.4	33335.0	32013.0	32019.4
Q64428	Trifunctional enzyme subunit alpha, mitochondrial	Hadha	38187.3	38801.5	39809.8	36588.7	35097.5	37924.4
O09171	Betaine--homocysteine S-methyltransferase 1	Bhmt	300.6	278.9	284.8	177.9	352.5	275.1
A0A0G2JXT8	Filamin B	Flnb	25037.9	24591.4	24404.5	22868.7	24356.6	24383.1
P05197	Elongation factor 2	Eef2	34668.0	34397.2	34608.0	32050.1	33938.4	32926.1
F1M953	75 kDa glucose-regulated protein	Hspa9	35699.3	35992.6	36062.3	32451.9	33921.2	34461.8
Q0QEP3	ATP synthase subunit beta (Fragment)	ATP5B	146.6	138.6	146.8	164.7	135.8	150.5
P15999	ATP synthase subunit alpha, mitochondrial	Atp5f1a	52418.7	53378.0	53030.9	54022.4	52370.8	51885.7
P10860	Glutamate dehydrogenase 1, mitochondrial	Glud1	52059.7	60643.2	56849.7	54546.0	60998.0	54995.9
Q5RKL4	Dimethylglycine dehydrogenase	Dmgdh	1766.5	1332.8	1543.2	1563.2	1753.0	1554.4
P46462	Transitional endoplasmic reticulum ATPase	Vcp	31865.1	30867.5	33562.1	29819.1	31528.2	31882.9
Q4KLZ6	Triokinase/FMN cyclase	Tkfc	38446.3	29465.1	31714.0	38539.1	34143.8	31842.8
A0A0G2K013	Alpha-actinin-4	Actn4	25558.7	24993.0	24818.2	26569.0	25341.6	25143.2
Q63342	Dimethylglycine dehydrogenase, mitochondrial	Dmgdh	393.8	1512.7	921.1	826.4	369.5	818.4
P06761	Endoplasmic reticulum chaperone BiP	Hspa5	44697.6	43337.4	47118.1	48397.0	48619.1	45924.3
P10760	Adenosylhomocysteinase	Ahcy	43600.8	43831.8	43417.7	39950.7	44239.8	45034.3
D3ZTP0	10-formyltetrahydrofolate dehydrogenase	Aldh1l2	34611.5	30326.1	29040.3	29027.8	27737.2	31645.4
A0A0G2QC06	Signal recognition particle receptor subunit beta	Tf	3725.3	4070.7	4180.7	3859.4	3648.0	3685.0
P11884	Aldehyde dehydrogenase, mitochondrial	Aldh2	1065.6	1083.1	789.1	1006.9	1038.1	875.5
P09034	Argininosuccinate synthase	Ass1	66162.6	61714.0	58295.7	62615.9	65098.8	66151.5
F1LN88	Aldehyde dehydrogenase, mitochondrial	Aldh2	37.6	34.2	256.1	33.4	29.7	257.9
D4A1W8	Microsomal triglyceride transfer protein large subunit	Mttp	30147.3	28730.0	28399.0	31933.0	32739.1	27639.0
A0A0G2K5E7	ATP-citrate synthase	Acly	388.1	313.5	337.6	403.5	338.3	241.1
G3V9G4	ATP-citrate synthase	Acly	236.8	162.3	172.2	211.7	187.9	158.9
P62630	Elongation factor 1-alpha 1	Eef1a1	28541.9	27358.5	29007.7	25722.0	27899.0	28150.8
Q66HD0	Endoplasmin	Hsp90b1	38685.6	41611.0	43690.6	42836.3	42301.2	41926.7
Q10758	Keratin, type II cytoskeletal 8	Krt8	43748.5	33698.0	34036.5	34129.5	33692.4	34348.7
F1LRY5	RCG45398	Sardh	27246.8	29120.9	30051.3	27098.5	29215.7	30694.3
G3V6S0	Spectrin beta chain	Sptbn1	18810.0	19355.3	20238.8	19983.7	19623.7	19519.1
P07896	Peroxisomal bifunctional enzyme	Ehhadh	26017.8	25951.1	27399.4	27061.1	24850.1	25056.5
P34058	Heat shock protein HSP 90-beta	Hsp90ab1	21802.1	22837.1	22619.3	23200.0	23141.2	22188.3
A2VCW9	Alpha-aminoadipic semialdehyde synthase, mitochondrial	Aass	28315.2	26285.8	23416.4	26012.7	22067.7	31656.4
G3V6S5	C-1-tetrahydrofolate synthase, cytoplasmic	Mthfd1	21709.6	20371.1	22152.8	21226.6	21026.5	20735.0
P12346	Serotransferrin	Tf	1003.9	1093.3	1069.2	487.6	879.7	965.8
P82995	Heat shock protein HSP 90-alpha	Hsp90aa1	18918.2	19255.5	19373.5	18583.6	19511.8	18813.9
Q3KRF2	High density lipoprotein binding protein (Vigilin)	Hdlbp	27301.6	25851.6	26876.0	26660.7	26856.5	26281.3
Q5M9H2	Acyl-Coenzyme A dehydrogenase, very long chain	Acadvl	20815.7	20906.4	21770.8	21744.1	20430.1	19767.0
P16617	Phosphoglycerate kinase 1	Pgk1	38972.4	35944.3	36489.7	39116.1	38186.5	38861.1
P97852	Peroxisomal multifunctional enzyme type 2	Hsd17b4	27989.8	27377.3	24822.4	25932.1	28144.3	27084.9
O35077	Glycerol-3-phosphate dehydrogenase [NAD(+)], cytoplasmic	Gpd1	37320.6	30170.3	30438.3	26730.3	32383.3	30640.3
M0R9X8	Cytoplasmic dynein 1 heavy chain 1	Dync1h1	17289.3	16732.4	16889.4	19342.9	17312.0	17288.3
Q64057	Alpha-aminoadipic semialdehyde dehydrogenase	Aldh7a1	35818.0	35865.9	35134.1	34997.0	36471.4	35964.4
Q5BJY9	Keratin, type I cytoskeletal 18	Krt18	38582.3	29899.4	30698.7	30642.7	29136.5	30679.0
A0A0G2K3K2	Actin, cytoplasmic 1	Actb	27399.0	25427.8	25874.1	22874.1	26737.9	26623.0
Q64573	Liver carboxylesterase 1F	Ces1f	11143.7	13636.7	13231.8	12614.0	14238.3	13433.4
P21775	3-ketoacyl-CoA thiolase A, peroxisomal	Acaa1a	2954.8	2202.6	1996.1	1064.6	2104.1	2138.8
O88618	Formimidoyltransferase-cyclodeaminase	Ftcd	22232.4	21453.1	24388.2	21876.3	23065.8	22837.0
Q5M897	Ornithine carbamoyltransferase, mitochondrial	Otc	46280.3	46905.9	45204.3	50022.5	46504.4	46294.7
Q920L2	Succinate dehydrogenase [ubiquinone] flavoprotein subunit, mitochondrial	Sdha	23794.7	22285.9	22202.8	20273.7	22140.8	22821.5
F1M853	Ribosome-binding protein 1	Rrbp1	24074.3	23026.0	24138.1	23692.9	24365.8	23737.8
Q4KLP0	Probable 2-oxoglutarate dehydrogenase E1 component DHKTD1, mitochondrial	Dhtkd1	17747.3	18166.9	17276.5	17103.3	12796.9	17858.8
Q68FS4	Cytosol aminopeptidase	Lap3	33088.1	33121.1	36632.5	31310.7	36384.4	34122.8
Q66X93	Staphylococcal nuclease domain-containing protein 1	Snd1	25792.9	25001.7	25694.0	25697.4	25943.6	25547.7
Q9EQS4	Cystathionine gamma-lyase	LOC103691744	40289.7	36675.2	41300.3	34203.6	38028.8	38797.4
Q4V8I9	UTP--glucose-1-phosphate uridylyltransferase	Ugp2	25366.6	32680.9	35360.7	28393.1	32064.8	28756.6
F1LRJ9	Methanethiol oxidase	Selenbp1	29834.4	30169.4	30846.9	32404.6	30365.5	32199.4
A0A0G2JZI2	Glutamyl-tRNA synthetase	Eprs	16235.4	16643.9	16486.7	15816.2	16845.4	17209.5
P22791	Hydroxymethylglutaryl-CoA synthase, mitochondrial	Hmgcs2	61074.4	63011.0	64963.0	58818.5	57195.9	53769.8
F1LST1	Fibronectin	Fn1	18211.4	18137.9	15970.0	18095.2	15455.9	18010.6
A0A0G2JSI1	4-trimethylaminobutyraldehyde dehydrogenase	Aldh9a1	38035.1	37790.4	39467.2	36235.0	39968.6	38573.6
B4F768	Multifunctional fusion protein (Fragment)	Aldh4a1	36306.6	34725.0	34977.3	31911.8	33839.7	35879.9
Q5BJZ3	Proton-translocating NAD(P)(+) transhydrogenase	Nnt	26970.0	27798.0	26131.9	27172.5	26768.4	25603.6
M0R5J4	2-phospho-D-glycerate hydro-lyase		37493.3	34385.9	34559.0	37974.8	35612.0	36952.2
P07871	3-ketoacyl-CoA thiolase B, peroxisomal	Acaa1b	365.1	362.5	402.1	207.1	284.2	288.7
Q66HT1	Fructose-bisphosphate aldolase	Aldob	50915.3	49605.3	51325.8	50122.7	50485.3	48706.0
Q6UPE0	Choline dehydrogenase, mitochondrial	Chdh	23525.5	25919.4	26396.1	22519.5	23875.2	24741.4
Q6IE52	Murinoglobulin-2	Mug2	185.1	199.3	205.2	142.4	176.2	190.7
P04785	Protein disulfide-isomerase	P4hb	47461.1	44559.1	48094.2	46105.7	50316.1	47487.3
Q6P6R2	Dihydrolipoyl dehydrogenase, mitochondrial	Dld	23236.2	23821.2	23330.9	21758.2	23375.9	23627.0
P07379	Phosphoenolpyruvate carboxykinase, cytosolic [GTP]	Pck1	25145.8	23872.9	23919.3	19972.2	19704.2	25387.5
G3V6T7	Protein disulfide-isomerase A4	Pdia4	2381.5	2251.4	2318.7	3816.2	2521.2	2348.9
F1LQS6	Xanthine dehydrogenase	Xdh	21516.4	23277.3	24684.4	21980.5	23363.8	23951.8
A1A5L2	Pgm1 protein (Fragment)	Pgm1	26131.7	24588.2	24273.2	27679.2	26955.3	25615.5
P41562	Isocitrate dehydrogenase [NADP] cytoplasmic	Idh1	34805.7	33686.7	32499.3	31583.4	35002.4	33316.9
P04642	L-lactate dehydrogenase A chain	Ldha	45628.8	40161.3	39723.4	43566.7	41247.8	39489.3
Q9JLA3	UDP-glucose:glycoprotein glucosyltransferase 1	Uggt1	15524.4	15971.9	16064.8	16995.0	15890.4	16423.6
P38659	Protein disulfide-isomerase A4	Pdia4	777.4	970.0	880.3	697.7	1037.8	876.7
D3ZXY4	Aldehyde dehydrogenase 8 family, member A1	Aldh8a1	30334.9	28384.8	29335.2	27760.5	30459.4	28441.3
Q03336	Regucalcin	Rgn	44826.7	52112.5	54878.9	42556.0	62061.0	52532.6
D4AEH9	4-alpha-glucanotransferase	Agl	17654.3	17259.4	16710.3	19598.5	19823.7	18478.8
P00388	NADPH--cytochrome P450 reductase	Por	18580.9	23466.4	18901.8	19689.1	16688.8	19466.7
P08683	Cytochrome P450 2C11	Cyp2c11	18131.0	25492.8	28780.3	20349.9	25760.8	21983.8
Q6IMZ3	Annexin	Anxa6	27252.8	28069.5	28901.8	26634.4	28385.0	27363.3
F1LQ55	Acetyl-CoA C-myristoyltransferase	Scp2	33027.8	28352.0	29236.4	28376.8	32211.2	31847.0
P04176	Phenylalanine-4-hydroxylase	Pah	967.0	1703.5	1734.0	537.1	1493.3	1738.8
P19112	Fructose-1,6-bisphosphatase 1	Fbp1	30506.2	28308.0	29739.7	28082.5	30084.9	30963.7
Q5U300	Ubiquitin-like modifier-activating enzyme 1	Uba1	14752.6	15056.1	14424.2	14232.7	14896.2	14097.1
P14408	Fumarate hydratase, mitochondrial	Fh	21713.1	19730.2	19961.0	20632.4	20048.9	21286.8
P25093	Fumarylacetoacetase	Fah	34084.2	32989.1	33641.4	32685.4	34500.1	34693.8
F1LZ34	S-adenosylmethionine synthase	Mat1a	22604.0	20442.3	20958.5	18097.5	19444.7	24553.6
P07824	Arginase-1	Arg1	49523.7	46065.7	46477.4	45339.0	42672.1	50829.7
Q6P136	Hyou1 protein	Hyou1	15554.6	16315.9	17137.5	17151.9	15948.7	16314.3
A0A0G2JSU8	Cytochrome P450	Cyp2d1	2374.5	2734.0	2503.5	2710.0	2617.2	2494.8
Q9ER34	Aconitate hydratase, mitochondrial	Aco2	23386.1	21624.8	21870.7	20845.6	21809.0	21842.2
P11507	Sarcoplasmic/endoplasmic reticulum calcium ATPase 2	Atp2a2	18921.8	19398.4	19214.3	18313.0	20391.6	19619.8
Q6AYW2	Phe-4-monooxygenase	Pah	2285.4	2601.6	2547.6	2403.7	2537.5	2798.8
B5DFA3	Bucs1 protein	Acsm1	26342.7	26841.7	24172.0	23769.7	22581.9	26947.6
Q5XIF6	Tubulin alpha-4A chain	Tuba4a	6583.3	5851.6	5951.2	4556.4	6366.9	6005.1
A0A0H2UHM5	Protein disulfide-isomerase	Pdia3	40363.9	42066.1	42665.8	44568.3	44724.1	42964.2
Q66HF3	Electron transfer flavoprotein-ubiquinone oxidoreductase	Etfdh	24926.9	23649.4	23419.0	21993.1	24463.0	24698.1
Q5I0P9	Cytochrome P450	Cyp2d5	2340.5	3011.5	2940.8	3212.0	2701.6	3045.0
P10634	Cytochrome P450 2D26	Cyp2d26	15809.5	17233.4	16049.5	16276.7	15894.3	17389.7
B1WBN9	Pyruvate kinase	Pklr	19048.9	14812.6	16460.4	19780.6	18131.8	14602.1
D4A678	Spectrin, alpha, erythrocytic 1	Spta1	11238.7	12828.9	10726.1	17615.0	10196.4	12713.5
Q6AYZ1	Tubulin alpha-1C chain	Tuba1c	2478.5	2369.0	2554.7	2015.4	2381.2	2328.5
P04797	Glyceraldehyde-3-phosphate dehydrogenase	Gapdh	4050.1	4644.7	3712.1	5420.8	4976.2	3476.4
P32755	4-hydroxyphenylpyruvate dioxygenase	Hpd	29919.2	32496.3	34977.0	28357.9	32125.8	32930.2
P50554	4-aminobutyrate aminotransferase, mitochondrial	Abat	21332.5	22063.4	22538.9	20836.2	20829.7	22102.0
P68370	Tubulin alpha-1A chain	Tuba1a	60.5	61.3	55.1	78.9	58.4	62.8
Q4QRB8	Argininosuccinate lyase	Asl	32588.5	29605.3	29306.2	29880.3	28767.8	32275.9
G3V6S2	Citrate hydro-lyase	Aco1	2864.2	2872.0	2988.0	2857.9	2861.7	2898.6
F1LZW6	Solute carrier family 25 member 13	Slc25a13	19119.8	19388.5	19522.6	19235.4	20420.6	19372.6
P04636	Malate dehydrogenase, mitochondrial	Mdh2	40072.4	39071.1	39179.8	33183.6	38451.1	39261.1
P11497	Acetyl-CoA carboxylase 1	Acaca	13845.9	12110.7	12906.9	13546.3	11807.7	11197.2
P16303	Carboxylesterase 1D	Ces1d	1491.3	2985.5	2870.1	1893.3	2395.3	2293.7
F1LNW3	Acyl-coenzyme A oxidase	Acox2	3056.1	2924.4	2749.0	2717.4	3062.9	2948.6
D3ZIC2	Imidazolonepropionate hydrolase	Uroc1	24881.2	23739.5	22702.6	24626.9	23742.6	25241.6
P13803	Electron transfer flavoprotein subunit alpha, mitochondrial	Etfa	31657.2	31184.6	31817.3	27774.7	32109.2	32429.6
O70351	3-hydroxyacyl-CoA dehydrogenase type-2	Hsd17b10	27788.8	28750.4	29530.4	26810.2	29263.5	28509.4
G3V7C6	Tubulin beta chain	Tubb4b	559.9	361.8	383.6	432.0	664.2	477.5
P20814	Cytochrome P450 2C13, male-specific	Cyp2c13	2956.7	4189.1	2740.1	1904.5	2528.8	2313.9
P15650	Long-chain specific acyl-CoA dehydrogenase, mitochondrial	Acadl	32850.6	30873.1	32992.6	32197.8	32219.1	31329.3
P17764	Acetyl-CoA acetyltransferase, mitochondrial	Acat1	24765.7	22089.9	24169.5	20648.0	22451.5	22657.4
P02091	Hemoglobin subunit beta-1	Hbb	45681.9	52099.9	39489.0	76290.0	41380.0	51561.2
P14141	Carbonic anhydrase 3	Ca3	38160.9	71308.2	52962.2	48720.3	46636.2	46460.1
P18418	Calreticulin	Calr	38248.0	36323.7	40181.3	35287.4	40869.2	40937.3
P20816	Cytochrome P450 4A2	Cyp4a2	4853.3	7438.4	5193.8	6880.2	5227.7	3923.1
B6DYP8	Glutathione S-transferase	Gsta1	18923.8	15374.9	17368.8	19248.2	20365.5	20419.8
P50399	Rab GDP dissociation inhibitor beta	Gdi2	13475.7	13633.2	13760.2	13901.1	14066.1	13382.7
P15651	Short-chain specific acyl-CoA dehydrogenase, mitochondrial	Acads	18524.9	17227.0	18024.5	16695.5	16349.9	18484.1
P23457	3-alpha-hydroxysteroid dehydrogenase	Akr1c9	20503.0	18757.5	19141.7	16483.8	23037.7	21054.1
P00507	Aspartate aminotransferase, mitochondrial	Got2	37894.5	42296.9	43386.2	35731.3	39959.9	39939.4
Q6T487	Alpha-actinin-1	Actn1	9516.4	8955.2	8291.0	10063.1	8460.2	8407.8
P97524	Very long-chain acyl-CoA synthetase	Slc27a2	2016.2	1993.9	1921.7	2198.1	2048.8	2541.6
Q5XI78	2-oxoglutarate dehydrogenase, mitochondrial	Ogdh	17437.1	16661.2	17485.1	15328.1	16661.5	17029.2
P12007	Isovaleryl-CoA dehydrogenase, mitochondrial	Ivd	15342.9	15945.2	15834.5	15815.6	14934.8	16664.3
Q7TMA5	Apolipoprotein B-100	Apob	14949.7	14827.1	16379.5	16520.0	14796.3	16471.9
P12938	Cytochrome P450 2D3	Cyp2d3	9522.3	12901.5	13057.9	11912.3	13011.7	12984.7
F1LM33	Leucine-rich PPR motif-containing protein, mitochondrial	Lrpprc	17563.5	17011.9	18326.6	15960.1	17053.0	17074.1
Q4QQW7	Cytochrome P450, family 2, subfamily c, polypeptide 7	Cyp2c7	27352.1	17444.4	18276.1	20924.3	29946.4	22817.8
P69897	Tubulin beta-5 chain	Tubb5	2180.7	1970.6	2137.9	2046.0	2055.5	2205.2
P25235	Dolichyl-diphosphooligosaccharide--protein glycosyltransferase subunit 2	Rpn2	15331.2	15584.4	15355.1	17350.4	15246.1	15399.0
C0JPT7	Filamin A	Flna	12376.1	11860.3	10933.2	12346.3	10956.8	11664.5
P06685	Sodium/potassium-transporting ATPase subunit alpha-1	Atp1a1	11898.2	10565.8	10447.6	11172.1	10902.1	11972.8
A0A0G2K401	Propanoyl-CoA:carbon dioxide ligase subunit alpha	Pcca	1991.9	2114.4	2073.2	1835.8	1888.5	1994.6
Q03248	Beta-ureidopropionase	Upb1	21813.5	21269.1	22669.4	18016.0	22599.9	21780.9
A0A0G2K8V2	Metavinculin	Vcl	16084.2	15881.5	15628.9	16822.2	15115.0	15377.9
P20817	Cytochrome P450 4A14	Cyp4a14	2646.3	4481.7	2981.5	3529.1	2780.1	2199.7
Q8CHM7	2-hydroxyacyl-CoA lyase 1	Hacl1	13168.6	15553.8	15127.8	12650.3	16208.1	14067.7
P07872	Peroxisomal acyl-coenzyme A oxidase 1	Acox1	1516.6	1520.7	1533.3	1568.0	1538.3	1543.4
Q63270	Cytoplasmic aconitate hydratase	Aco1	337.4	262.8	311.2	267.8	305.3	358.0
Q6IN15	Acyl-CoA synthetase long-chain family member 5	Acsl5	17290.3	13202.1	15571.3	14617.5	15839.7	14493.5
Q63598	Plastin-3	Pls3	14665.1	13919.8	14096.8	13863.2	14890.7	14199.0
B0BNF9	Hydroxyacid oxidase 1	Hao1	12934.4	12348.7	11417.8	11442.5	14466.8	11791.0
Q5I0P5	Cytochrome P450 2C13, male-specific	Cyp2c13	195.0	175.3	301.5	159.7	275.7	251.5
Q66HN6	Solute carrier family 27 (Fatty acid transporter), member 2	Slc27a2	913.2	943.9	921.6	1219.9	893.4	642.0
Q68FZ8	Propionyl coenzyme A carboxylase, beta polypeptide	Pccb	3198.5	3257.1	3393.2	3251.9	3058.4	3331.7
Q6P7A7	Dolichyl-diphosphooligosaccharide--protein glycosyltransferase subunit 1	Rpn1	17195.4	17184.9	17077.4	16838.1	17818.3	16751.5
Q66HF1	NADH-ubiquinone oxidoreductase 75 kDa subunit, mitochondrial	Ndufs1	14578.9	12510.7	13258.8	13952.4	13700.1	13100.9
P07687	Epoxide hydrolase 1	Ephx1	24505.2	27953.4	26011.9	26864.3	27647.3	25776.0
P85108	Tubulin beta-2A chain	Tubb2a	1754.7	1633.9	1657.4	1530.5	1809.2	1588.1
P97562	Peroxisomal acyl-coenzyme A oxidase 2	Acox2	214.2	216.2	184.8	114.3	179.2	190.9
P14882	Propionyl-CoA carboxylase alpha chain, mitochondrial	Pcca	559.4	549.6	608.2	269.8	484.6	568.6
Q60587	Trifunctional enzyme subunit beta, mitochondrial	Hadhb	17766.4	18407.2	18062.7	17040.6	17019.0	17367.4
Q63276	Bile acid-CoA:amino acid N-acyltransferase	Baat	25891.5	26693.3	25883.2	23415.5	27911.5	26859.9
A0A1K0FUA6	Globin a2	LOC689064	19214.0	22773.3	17416.3	31199.1	17208.6	20766.8
P22734	Catechol O-methyltransferase	Comt	36119.3	24867.5	22587.6	27286.8	29321.0	22832.1
P49889	Estrogen sulfotransferase, isoform 3	Ste	4763.2	7838.4	2629.5	6702.7	6680.8	2729.0
P07633	Propionyl-CoA carboxylase beta chain, mitochondrial	Pccb	467.9	492.4	521.8	494.3	471.5	499.2
P02692	Fatty acid-binding protein, liver	Fabp1	82395.4	63156.2	64335.3	70114.5	76450.3	67589.0
Q5XIT9	Methylcrotonoyl-CoA carboxylase beta chain, mitochondrial	Mccc2	12496.0	12869.2	14981.2	11950.1	11942.2	13782.5
P21213	Histidine ammonia-lyase	Hal	15800.7	15014.6	14441.3	15105.4	14729.4	16107.9
Q6LDP3	Glutathione transferase		343.2	318.6	349.1	367.4	345.8	335.2
P28480	T-complex protein 1 subunit alpha	Tcp1	11729.5	11985.4	11747.3	11469.8	12188.8	11379.7
P85834	Elongation factor Tu, mitochondrial	Tufm	18937.6	17771.0	18912.8	18010.6	17968.5	18449.7
G3V6T1	Coatomer subunit alpha	Copa	14750.2	14280.7	14301.3	14041.1	14580.0	14359.4
P08010	Glutathione S-transferase Mu 2	Gstm2	25076.0	27050.5	27900.6	24458.3	26358.8	30811.9
D3ZLR6	UDP-glucuronosyltransferase	Ugt2b15	8595.7	10105.0	9347.4	9476.2	11088.1	9145.3
P50475	Alanine--tRNA ligase, cytoplasmic	Aars1	14169.0	13847.9	14595.2	15659.2	14264.4	13698.9
F1M609	Acyl-coenzyme A oxidase	Acox1	62.8	67.8	67.3	80.9	63.2	61.5
Q9WVJ6	Protein-glutamine gamma-glutamyltransferase 2	Tgm2	12813.4	12064.9	11732.0	11525.3	12890.7	11924.1
M0R660	Glyceraldehyde-3-phosphate dehydrogenase		276.3	320.9	240.5	384.0	351.5	230.7
P15149	Cytochrome P450 2A2	Cyp2a2	6394.4	6464.6	7121.8	6595.8	8245.8	7413.8
Q64611	Cysteine sulfinic acid decarboxylase	Csad	13112.8	13604.5	14826.9	11240.8	13868.0	11939.8
Q64565	Alanine--glyoxylate aminotransferase 2, mitochondrial	Agxt2	19282.2	18072.7	17346.0	15355.8	18270.0	15027.9
Q499V7	Succinate-CoA ligase subunit beta (Fragment)	Suclg2	19829.7	18734.9	19114.7	18486.6	18270.9	19182.4
F1LRI5	GCN1 activator of EIF2AK4	Gcn1	10043.5	10187.8	10571.3	11930.8	10559.1	10229.8
P29147	D-beta-hydroxybutyrate dehydrogenase, mitochondrial	Bdh1	26322.7	25829.5	27301.1	21638.0	25458.5	26659.5
D4AC23	T-complex protein 1 subunit eta	Cct7	12346.1	12255.7	12150.4	11762.7	12675.5	11821.7
P57113	Maleylacetoacetate isomerase	Gstz1	16497.9	14089.0	15246.9	15502.3	16216.1	15982.3
A0A0G2JSV5	3-hydroxyanthranilate 3,4-dioxygenase	Haao	15747.4	16020.9	17026.7	15520.6	16544.1	16365.0
P11711	Cytochrome P450 2A1	Cyp2a1	8041.8	7159.1	8695.8	7979.2	10595.1	9232.2
Q63150	Dihydropyrimidinase	Dpys	18525.1	18584.9	18934.4	20080.5	20624.9	18295.3
Q2MHD9	17beta-hydroxysteroid dehydrogenase	TBER1	8901.6	8352.0	8466.4	8445.4	8955.0	8424.1
P70473	Alpha-methylacyl-CoA racemase	Amacr	12118.0	13715.9	16016.6	14583.9	15550.4	14064.3
Q9Z0U5	Aldehyde oxidase 1	Aox1	61.7	46.4	44.1	41.1	55.0	57.6
P85973	Purine nucleoside phosphorylase	Pnp	17808.8	19787.4	20570.7	19840.0	20667.6	19921.8
A0A0G2K9I6	Ceruloplasmin	Cp	13368.3	13692.3	14181.7	13313.3	11179.7	15793.5
Q99ND5	Sulfotransferase	Sult1e1	4939.7	7066.2	5342.9	9704.9	8110.7	5363.6
Q924S5	Lon protease homolog, mitochondrial	Lonp1	12463.0	11706.8	12021.0	12283.6	11430.0	12108.0
Q9WVK7	Hydroxyacyl-coenzyme A dehydrogenase, mitochondrial	Hadh	27714.8	28748.5	25986.6	23323.4	25988.6	25177.8
P27867	Sorbitol dehydrogenase	Sord	19718.0	20735.0	20761.0	16385.0	23707.8	21018.9
Q63011	Zero beta-globin (Fragment)		26602.2	29853.0	23029.9	44009.2	24743.7	28496.3
A0A0G2JVG4	Peroxisomal trans-2-enoyl-CoA reductase	Pecr	17674.6	17849.0	17216.4	15856.7	17115.2	17215.2
P19643	Amine oxidase [flavin-containing] B	Maob	17081.0	16199.4	16127.7	15299.7	15811.1	16318.9
Q6AYR0	Homogentisate 1,2-dioxygenase	Hgd	13799.3	15160.7	14402.9	13243.2	13280.3	13482.1
D4A5Q9	Glycine decarboxylase	Gldc	1152.8	785.7	789.2	1174.6	877.2	1034.0
Q5XIM9	T-complex protein 1 subunit beta	Cct2	11910.0	11478.9	11663.6	11978.8	12254.9	11872.9
A0A0G2JSK1	RCG20603	Serpina3c	1354.6	416.5	415.7	1538.1	370.6	392.2
Q9Z2L0	Voltage-dependent anion-selective channel protein 1	Vdac1	21532.9	19592.7	19810.6	19187.9	19642.9	20282.8
G3V8L3	Lamin A, isoform CRA_b	Lmna	12859.9	12424.5	12879.4	11702.9	12887.9	13257.6
P06757	Alcohol dehydrogenase 1	Adh1	36033.6	32825.3	42664.5	31748.8	38999.6	51896.7
Q6TXG7	Serine hydroxymethyltransferase	Shmt1	13428.2	12867.6	13098.7	12123.2	14290.0	13610.3
B4F7C2	Tubulin beta chain	Tubb4a	330.1	243.8	240.8	286.4	307.0	288.4
P13221	Aspartate aminotransferase, cytoplasmic	Got1	19826.2	19894.7	18196.0	18049.3	16043.9	22558.4
P08541	UDP-glucuronosyltransferase 2B2	Ugt2b	1964.6	1180.1	2636.6	1241.5	2575.7	3186.2
Q5XHZ0	Heat shock protein 75 kDa, mitochondrial	Trap1	12015.4	11857.7	12166.7	12166.1	11284.8	11730.3
P23514	Coatomer subunit beta	Copb1	10448.5	9873.3	10253.8	9752.8	10380.9	10402.1
F1M9A7	Acyl-coenzyme A oxidase	Acox3	13834.8	14752.7	14341.3	16536.8	16157.4	15239.1
Q9Z2Q1	Protein transport protein Sec31A	Sec31a	12071.1	11595.2	12262.6	11119.8	12110.3	11847.9
Q07116	Sulfite oxidase, mitochondrial	Suox	8822.2	8857.5	8853.0	9085.7	8609.6	8947.3
P11348	Dihydropteridine reductase	Qdpr	13905.2	13729.1	13762.5	12958.9	14412.0	14822.7
Q58FK9	Kynurenine--oxoglutarate transaminase 3	Kyat3	6351.7	6511.0	6843.1	6708.6	6614.1	6747.2
P97612	Fatty-acid amide hydrolase 1	Faah	10167.7	9451.5	9847.1	9663.2	11672.8	10800.3
Q4FZT9	26S proteasome non-ATPase regulatory subunit 2	Psmd2	9529.0	10229.6	10427.5	10357.1	9743.7	9668.0
D3ZCI0	Glycerol kinase	Gk	15954.1	18150.5	19120.1	16416.2	17741.2	16271.4
Q68FT5	S-methylmethionine--homocysteine S-methyltransferase BHMT2	Bhmt2	10843.5	8358.2	10287.8	9909.2	11300.5	9707.6
Q9EQ76	Dimethylaniline monooxygenase [N-oxide-forming] 3	Fmo3	17262.7	22895.1	19987.6	18549.4	21090.5	20041.8
P24470	Cytochrome P450 2C23	Cyp2c23	15133.2	15306.2	17261.6	15723.9	18053.5	18193.1
P85968	6-phosphogluconate dehydrogenase, decarboxylating	Pgd	15869.4	11889.9	12779.9	13166.8	12579.5	11796.6
P18886	Carnitine O-palmitoyltransferase 2, mitochondrial	Cpt2	17489.7	17880.7	18823.3	15528.3	16649.3	15244.8
F1LM22	UDP-glucuronosyltransferase	Ugt2b	740.1	834.7	3321.8	1401.2	1561.8	1960.8
G3V6C4	UDP-glucose 6-dehydrogenase	Ugdh	699.3	788.8	810.0	634.8	792.0	697.1
A0A0G2JSL8	Adenosine kinase	Adk	1029.2	1184.5	1034.2	507.6	1054.5	1055.6
P68035	Actin, alpha cardiac muscle 1	Actc1	8408.7	7576.4	7624.1	8236.8	8549.7	7969.2
A0A0G2K950	3-phosphoadenosine-5-phosphosulfate synthase	Papss2	10606.7	11489.8	11779.6	12045.4	12360.6	12290.9
Q5PQK5	Radixin	Rdx	9302.1	9712.1	9728.5	10611.3	10280.3	9487.4
D4ACB8	CCT-theta	Cct8	15411.8	15102.3	15152.9	15605.5	16477.9	15049.1
A0A0G2JVH4	MICOS complex subunit MIC60	Immt	12145.4	11793.9	11663.8	12946.5	11769.6	10739.7
Q02974	Ketohexokinase	Khk	12900.9	11722.3	12401.4	10914.1	12943.6	13023.6
Q6MG79	C4a anaphylatoxin	C4a	10429.5	9583.8	9519.2	13865.6	9165.6	14397.8
P05182	Cytochrome P450 2E1	Cyp2e1	11909.5	15418.4	16236.8	14906.7	19819.3	15759.7
O89000	Dihydropyrimidine dehydrogenase [NADP(+)]	Dpyd	10670.0	10983.2	11602.4	10337.2	11038.9	10791.4
P05544	Serine protease inhibitor A3L	Serpina3l	6642.2	7704.9	7398.4	7343.6	6563.7	5909.0
D3ZKG1	Methylmalonyl-CoA isomerase	Mmut	9848.6	9337.3	9011.0	9153.7	8670.2	9172.9
P05183	Cytochrome P450 3A2	Cyp3a2	3707.4	6069.9	6736.0	4573.5	4235.2	6035.7
Q4AEF8	Coatomer subunit gamma-1	Copg1	8884.9	8635.2	8712.2	8850.9	8681.0	8566.4
P05545	Serine protease inhibitor A3K	Serpina3k	1101.1	1658.8	1467.8	1023.5	1217.9	1177.2
P14604	Enoyl-CoA hydratase, mitochondrial	Echs1	25582.2	25329.7	24915.2	20202.0	23655.2	25966.7
A0A0G2JUZ5	Glycine cleavage system P protein	Gldc	284.8	302.6	268.1	277.8	221.9	294.9
Q64591	2,4-dienoyl-CoA reductase [(3E)-enoyl-CoA-producing], mitochondrial	Decr1	22443.8	21683.9	21143.4	19877.0	19555.8	21971.7
G3V9J1	Uncharacterized protein		1840.9	1407.1	1860.6	1387.9	1844.6	1715.4
O35244	Peroxiredoxin-6	Prdx6	20372.5	19360.2	21732.1	20103.0	21094.0	21818.4
A0A0H2UHE1	Succinate--CoA ligase [ADP/GDP-forming] subunit alpha, mitochondrial	Suclg1	20038.1	18949.9	18611.6	16999.4	18736.5	19000.4
Q09073	ADP/ATP translocase 2	Slc25a5	11971.7	11487.3	11360.2	9502.6	11772.8	10771.3
P97536	Cullin-associated NEDD8-dissociated protein 1	Cand1	12133.8	12669.8	12571.4	13149.3	12788.3	12240.3
Q64640	Adenosine kinase	Adk	155.2	212.1	187.5	33.3	148.8	156.6
A0A0G2K9V6	Threonyl-tRNA synthetase	Tars	15294.2	13655.7	13898.0	15634.8	15098.0	13762.8
Q07071	Glucokinase regulatory protein	Gckr	12480.0	11719.9	11748.9	13080.2	13609.5	11068.8
P18484	AP-2 complex subunit alpha-2	Ap2a2	7412.5	7375.2	7520.5	7308.3	7301.9	7455.5
G3V9N8	AP complex subunit beta	Ap1b1	5661.6	5367.7	5396.7	5743.1	5600.6	5533.0
P27364	NADPH-dependent 3-keto-steroid reductase Hsd3b5	Hsd3b5	11323.1	14369.4	12914.3	13187.7	12628.6	12211.4
P52844	Sulfotransferase 1E1	Sult1e1	243.9	187.2	165.7	328.4	318.5	224.4
Q6XDA0	Spectrin beta chain	Sptb	8943.8	9955.5	8478.9	13245.1	8343.8	9982.1
Q497B0	Omega-amidase NIT2	Nit2	22144.6	21960.5	20498.4	19489.1	21630.7	22664.3
P32232	Cystathionine beta-synthase	Cbs	12186.4	12091.7	11997.0	10464.4	11192.2	12372.6
P20070	NADH-cytochrome b5 reductase 3	Cyb5r3	13417.6	12480.9	12826.0	12572.6	15210.9	13276.7
Q5U302	Catenin (Cadherin associated protein), alpha 1	Ctnna1	8366.0	8229.8	8226.2	8131.0	8091.1	8465.2
Q63120	ATP-binding cassette sub-family C member 2	Abcc2	11166.8	12865.3	12516.1	14188.5	13365.3	10903.0
Q9JM53	Apoptosis-inducing factor 1, mitochondrial	Aifm1	13502.9	12798.4	13979.7	12070.3	12431.8	13476.2
P19488	UDP-glucuronosyltransferase 2B37	Ugt2b37	735.1	777.9	731.8	759.7	789.8	764.6
A0A0G2KAV5	Aldo-keto reductase family 1 member D1	Akr1d1	367.7	357.9	450.9	168.8	473.8	415.0
F1LRV4	Heat shock 70 kDa protein 4	Hspa4	12019.3	12063.3	12409.5	12835.6	12431.2	12009.1
G3V9W6	Aldehyde dehydrogenase	Aldh3a2	20687.7	21555.0	20217.8	20788.9	23252.3	21136.9
Q3MIF4	Xylulose kinase	Xylb	8926.5	9198.7	9162.3	8349.2	9169.5	9259.4
A0A140TAC7	L-gulonolactone oxidase	Gulo	13013.5	16549.0	16019.1	13808.9	18840.0	13031.5
P13255	Glycine N-methyltransferase	Gnmt	15414.7	20275.0	19829.7	18265.8	16367.9	21608.9
O55096	Dipeptidyl peptidase 3	Dpp3	14305.6	13732.6	14267.5	14183.9	14279.4	14078.2
G3V928	Prolow-density lipoprotein receptor-related protein 1	Lrp1	12624.1	12786.0	12702.3	12574.1	13091.1	14199.5
A0A0G2K5J0	Sulfotransferase	Sult1c3	2230.4	1341.4	3261.5	1451.7	2254.2	3263.0
Q5U3Z7	Serine hydroxymethyltransferase	Shmt2	12117.0	11796.0	11982.3	9779.0	11043.4	10860.4
P50237	Sulfotransferase 1C1	Sult1c1	1624.2	2591.2	1022.0	2706.7	1827.2	1099.1
P08503	Medium-chain specific acyl-CoA dehydrogenase, mitochondrial	Acadm	15742.5	15953.5	16540.1	15078.0	14261.6	15338.5
Q9ES38	Bile acyl-CoA synthetase	Slc27a5	10423.2	10986.4	9771.2	10082.4	11597.6	10217.8
P08009	Glutathione S-transferase Mu 7	Gstm7	6305.6	6602.5	7525.1	5522.9	6910.1	8787.1
G3V7V6	All-trans-13,14-dihydroretinol saturase, isoform CRA_b	Retsat	9740.5	11603.9	12234.3	9006.8	15896.2	14575.8
A0A0G2JSG6	Adenylate kinase 2, mitochondrial	Ak2	17989.2	17355.8	16151.3	18345.9	16403.2	16273.3
F1M7N8	UDP-glucuronosyltransferase	Ugt2b37	958.4	1280.0	602.8	1395.4	1127.6	640.5
Q5EB55	1,4-alpha-glucan branching enzyme (Fragment)	Gbe1	10136.7	10155.3	9984.3	11557.5	11760.6	10125.2
P17988	Sulfotransferase 1A1	Sult1a1	26688.5	29739.6	31283.8	29281.6	32073.6	30745.3
P36365	Dimethylaniline monooxygenase [N-oxide-forming] 1	Fmo1	7161.6	11326.8	11137.5	7295.3	9858.3	8770.6
Q63010	Liver carboxylesterase B-1		1834.5	1737.5	1803.0	1684.0	3859.5	2038.8
F7EV94	2-oxoisovalerate dehydrogenase subunit alpha	Bckdha	11488.4	11625.1	9466.0	9886.1	9997.8	9469.4
Q8K4C0	Flavin-containing monooxygenase 5	Fmo5	2037.8	1912.9	2240.8	2282.4	2119.4	2380.4
Q6P3V9	60S ribosomal protein L4	Rpl4	13220.5	12948.1	13218.3	11533.4	13108.1	12293.3
P32198	Carnitine O-palmitoyltransferase 1, liver isoform	Cpt1a	13160.3	13347.9	12152.5	12415.1	11669.9	12948.1
P50398	Rab GDP dissociation inhibitor alpha	Gdi1	8143.0	7708.9	7794.5	7909.3	8561.3	8203.5
B5DF65	Biliverdin reductase B	Blvrb	11496.5	11841.0	12226.5	10525.2	10910.2	11944.9
A0A0G2K1F2	Acetyl-CoA carboxylase	Acacb	8459.3	6877.2	6638.5	6575.1	6219.2	5857.5
B1H250	Glycine N-acyltransferase-like protein	Glyatl1	11233.5	11970.2	11860.6	11389.2	11750.8	11072.4
P14480	Fibrinogen beta chain	Fgb	16950.0	16678.1	15934.6	23577.7	14030.1	20176.5
P52847	Sulfotransferase 1B1	Sult1b1	17716.1	17296.3	19523.7	15711.0	18426.6	18641.4
P55006	Retinol dehydrogenase 7	Rdh7	5917.4	6835.4	6765.1	7408.5	7393.5	6859.6
O35826	Bifunctional UDP-N-acetylglucosamine 2-epimerase/N-acetylmannosamine kinase	Gne	9368.8	8234.2	8380.5	9070.1	10406.8	9149.0
Q68FQ0	T-complex protein 1 subunit epsilon	Cct5	9128.0	8386.8	8583.0	9139.4	9404.5	8815.4
P31210	Aldo-keto reductase family 1 member D1	Akr1d1	137.7	111.8	129.4	109.8	178.8	134.9
P06214	Delta-aminolevulinic acid dehydratase	Alad	10118.5	11947.9	12723.3	9952.4	11115.1	10649.8
A0A0G2JZ73	Alpha-1-antiproteinase	Serpina1	9886.4	13411.0	11702.3	14294.9	10731.9	11839.6
Q1JU68	Eukaryotic translation initiation factor 3 subunit A	Eif3a	8928.9	9043.6	8788.4	9745.7	9403.8	8780.1
B1H216	Globin c3	Hba-a1	537.4	395.2	362.1	576.7	477.6	428.1
Q68FU3	Electron transfer flavoprotein subunit beta	Etfb	23459.9	24027.1	23686.0	21181.4	24127.9	23741.5
A4PB92	Glycine N-acyltransferase-like protein	Glyat	10032.7	10381.3	10807.7	10103.8	11003.7	10242.6
B2RZ24	Succinate-CoA ligase subunit beta (Fragment)	Sucla2	17246.5	16337.8	16524.0	16729.5	16514.2	16508.8
A0A0G2JSV6	Globin c2	Hba-a2	91.4	105.6	79.1	248.6	77.6	81.5
F1LMV6	Desmoplakin	Dsp	9334.7	8918.3	8861.8	9231.8	9652.1	9254.9
Q3MHS9	Chaperonin containing Tcp1, subunit 6A (Zeta 1)	Cct6a	9811.5	9370.3	9380.6	9712.8	9988.3	9472.0
Q0VGK3	Glycerate kinase	Glyctk	7746.8	7556.1	7795.7	7823.9	7553.7	8135.8
Q7TPB1	T-complex protein 1 subunit delta	Cct4	8965.2	8486.7	8485.1	7995.6	9191.5	8481.6
B2GV33	Amine oxidase (Fragment)	Maoa	11576.1	10624.1	11196.6	10689.0	11356.5	11393.8
P21531	60S ribosomal protein L3	Rpl3	12578.8	11815.8	12226.9	11702.8	12057.0	12037.8
B0BN46	Glyoxylate and hydroxypyruvate reductase	Grhpr	12577.9	11157.2	11471.4	10342.2	11803.4	12245.8
Q07523	Hydroxyacid oxidase 2	Hao2	8829.3	11465.6	11194.1	11911.2	13181.8	11428.1
P41542	General vesicular transport factor p115	Uso1	11428.8	11116.0	11520.7	11681.0	11771.5	11149.6
Q68FY4	Gc-globulin	Gc	10994.7	11459.5	10855.2	8315.2	10285.7	12474.8
D3ZT90	Glutaryl-CoA dehydrogenase	Gcdh	12187.2	11475.9	13065.1	12351.3	11475.6	13110.8
P25113	Phosphoglycerate mutase 1	Pgam1	11990.6	10881.0	11632.8	9789.6	12267.2	12084.2
B1WC61	Complex I assembly factor ACAD9, mitochondrial	Acad9	9964.5	10531.1	11042.4	10952.2	9986.9	10219.7
A0A140TAA4	Programmed cell death 6-interacting protein	Pdcd6ip	10380.8	10947.7	11440.7	10492.4	10586.6	10512.3
Q68FP2	Serum paraoxonase/lactonase 3	Pon3	10708.4	11864.3	11303.0	11748.8	12098.0	12185.1
O70199	UDP-glucose 6-dehydrogenase	Ugdh	31.5	33.8	32.9	37.6	32.2	36.4
P24473	Glutathione S-transferase kappa 1	Gstk1	18026.1	14622.7	16662.2	16552.6	17568.3	19895.1
P70584	Short/branched chain specific acyl-CoA dehydrogenase, mitochondrial	Acadsb	10233.2	9878.3	10410.6	8123.2	10104.0	11724.0
P97608	5-oxoprolinase	Oplah	7794.0	8177.4	8175.0	8183.9	8091.4	7859.4
P28492	Glutaminase liver isoform, mitochondrial	Gls2	10000.4	9966.9	9640.2	10268.4	8926.9	11924.3
Q5XIH7	Prohibitin-2	Phb2	14706.1	14977.9	15328.9	17230.2	14320.4	15357.4
P12711	Alcohol dehydrogenase class-3	Adh5	13304.2	13202.0	13741.5	12167.5	14151.3	14445.8
P48500	Triosephosphate isomerase	Tpi1	19862.3	19052.8	19629.1	16073.5	20518.7	19615.7
Q5BJQ0	Atypical kinase COQ8A, mitochondrial	Coq8a	7560.2	7704.0	8142.1	7294.9	7531.6	7472.6
A0A0G2JZM2	Protein transport protein SEC23	Sec23a	5637.8	5389.5	5414.3	5019.1	5633.4	5329.3
P67779	Prohibitin	Phb	11235.1	11436.8	11792.9	10903.9	10997.8	11731.5
D3ZFJ6	Lactamase, beta	Lactb	11740.1	12814.2	12688.9	12920.2	11552.5	11826.3
P62260	14-3-3 protein epsilon	Ywhae	14562.9	13512.0	13978.9	13813.2	14830.7	14328.5
Q6P502	T-complex protein 1 subunit gamma	Cct3	9697.3	9754.4	9634.4	9435.4	9622.3	9708.2
P56574	Isocitrate dehydrogenase [NADP], mitochondrial	Idh2	13793.1	14285.0	16960.0	12233.3	15273.8	15458.6
F7EPH4	Inorganic diphosphatase	Ppa1	17371.5	17380.0	17952.9	17588.3	17919.5	17339.3
F1MA36	Spectrin beta chain	Sptbn2	6331.9	6684.2	6521.2	7209.5	6011.4	5913.8
B3DMA2	Acyl-CoA dehydrogenase family member 11	Acad11	9931.1	10358.4	10140.1	9362.0	10985.5	9520.1
P09118	Uricase	Uox	22095.3	20351.8	18359.3	19779.1	23885.4	21110.9
F1LP30	Methylcrotonoyl-CoA carboxylase subunit alpha, mitochondrial	Mccc1	8241.6	8562.7	9721.1	8286.2	8152.4	9013.2
Q62667	Major vault protein	Mvp	6812.6	6393.3	6840.5	7257.4	7221.9	6918.8
B2GV15	Dihydrolipoamide acetyltransferase component of pyruvate dehydrogenase complex	Dbt	11315.4	12208.2	12313.7	11620.1	11589.0	11095.3
F2Z3Q8	Importin subunit beta-1	Kpnb1	7470.5	7489.5	7616.0	8351.8	7962.8	7492.5
P31044	Phosphatidylethanolamine-binding protein 1	Pebp1	14190.2	13218.6	12882.8	12459.0	15442.0	13569.1
O35814	Stress-induced-phosphoprotein 1	Stip1	11891.9	11776.1	11784.5	10798.0	12473.0	11606.3
Q9JKB7	Guanine deaminase	Gda	10281.7	10814.4	11460.8	10136.0	10604.4	11063.0
Q66HP8	Mitochondrial carnitine/acylcarnitine carrier protein	Slc25a20	9976.6	10438.2	10211.6	8137.6	9377.9	9677.2
A0A096MKG5	NAD kinase 2, mitochondrial	Nadk2	645.8	631.1	668.4	628.4	577.7	719.6
B0BMT9	Sqrdl protein	Sqor	11603.5	14944.8	11867.5	15151.6	10734.0	14910.6
F7FHR5	RCG60176, isoform CRA_a	LOC100365958	3401.5	6137.3	6892.0	4609.6	4127.2	5774.8
Q6IMY8	Heterogeneous nuclear ribonucleoprotein U	Hnrnpu	10289.0	9998.4	10040.6	9559.8	10021.3	10090.1
P63245	Receptor of activated protein C kinase 1	Rack1	12874.4	12505.3	12701.3	12882.3	13379.5	12548.7
P24329	Thiosulfate sulfurtransferase	Tst	22020.1	21581.5	22733.8	20510.7	22790.7	22634.4
P31399	ATP synthase subunit d, mitochondrial	Atp5pd	17053.4	16448.0	16814.4	16622.8	16752.7	16550.2
Q68G41	Dodecenoyl-Coenzyme A delta isomerase (3,2 trans-enoyl-Coenzyme A isomerase)	Eci1	17964.3	19875.5	19108.1	18728.0	17333.0	16575.1
P29266	3-hydroxyisobutyrate dehydrogenase, mitochondrial	Hibadh	13363.3	13739.0	14133.6	12711.6	13252.4	14361.6
Q641Y2	NADH dehydrogenase [ubiquinone] iron-sulfur protein 2, mitochondrial	Ndufs2	9044.3	7817.2	8281.7	9135.6	8409.1	8100.8
O35567	Bifunctional purine biosynthesis protein ATIC	Atic	7619.0	7606.8	7563.9	7617.0	7313.1	7636.3
Q68FR6	Elongation factor 1-gamma	Eef1g	8424.3	8510.4	9137.5	8841.8	8183.9	8363.2
Q4QQW3	Hydroxyacid-oxoacid transhydrogenase, mitochondrial	Adhfe1	8386.6	8683.5	8754.9	7976.0	7936.0	8295.1
F1MAR6	Proline dehydrogenase	Prodh1	5953.7	6284.6	6929.0	6464.8	6967.7	6850.1
Q499N5	Medium-chain acyl-CoA ligase ACSF2, mitochondrial	Acsf2	7276.5	8753.2	7902.8	7970.8	6885.0	9183.1
Q1HCL7	NAD kinase 2, mitochondrial	Nadk2	1076.1	1214.1	1181.9	1429.3	1209.9	1127.6
Q01177	Plasminogen	Plg	10572.3	11120.2	10655.6	9829.9	9754.8	11130.1
Q64680	Cytochrome P450 2D4	Cyp2d4	2967.1	3491.2	3527.2	3164.0	3181.2	3508.2
Q5EBC0	Inter alpha-trypsin inhibitor, heavy chain 4	Itih4	8507.4	8843.8	8738.9	10559.9	7085.2	10326.1
Q6P3V8	RNA helicase	Eif4a1	5651.6	5225.7	5512.9	5738.3	5760.0	5232.7
P25409	Alanine aminotransferase 1	Gpt	9791.6	11007.7	10413.1	10955.3	8566.8	11633.8
A0A2P1EA62	Bile salt export pump	Abcb11	7936.1	8424.1	9264.9	8920.1	8282.4	8238.9
A0A0G2JSZ5	Protein disulfide-isomerase A6	Pdia6	11477.9	11303.8	12312.3	12062.5	13067.0	12145.2
E0A3N4	Serpina3n-like protein		11589.1	10650.3	11068.8	10645.7	7420.7	12622.9
Q6Q0N1	Cytosolic non-specific dipeptidase	Cndp2	9284.2	9217.2	9952.0	9317.9	9146.1	9250.0
A0A0G2JSS8	Peroxiredoxin-5	Prdx5	15646.0	18828.0	17221.8	16429.1	18375.3	17577.5
Q6IMX8	Acyl-CoA thioesterase 2	Acot2	6586.8	7446.4	7890.5	6056.0	5397.6	5639.4
Q5DT04	UDP-glucuronosyltransferase	Ugt1a1	7648.7	8851.6	7653.7	7408.4	7724.5	8134.4
P42676	Neurolysin, mitochondrial	Nln	9062.1	9762.6	9274.5	10419.2	9603.9	9092.7
A0A0G2K047	Acyl-CoA synthetase short-chain family member 3, mitochondrial	Acss3	11783.1	13127.0	12516.3	12069.2	11665.9	12260.6
Q3ZB97	AP complex subunit beta	Ap2b1	5174.8	4985.8	4950.8	5615.0	5040.0	5088.4
P62632	Elongation factor 1-alpha 2	Eef1a2	69.0	78.1	73.4	78.3	75.7	75.1
Q5XIC0	Enoyl-CoA delta isomerase 2	Eci2	10055.1	10348.1	9960.2	9869.6	9968.7	9816.9
D4AD15	Eukaryotic translation initiation factor 4 gamma, 1	Eif4g1	120.1	109.4	125.0	126.1	138.0	109.5
P52759	2-iminobutanoate/2-iminopropanoate deaminase	Rida	25288.6	24124.9	23756.2	24658.8	25565.1	27614.0
P13107	Cytochrome P450 2B3	Cyp2b3	12170.7	14982.3	14727.5	13676.0	15985.3	13397.1
P32551	Cytochrome b-c1 complex subunit 2, mitochondrial	Uqcrc2	12952.9	11978.8	12639.6	15148.7	12541.5	12414.8
D3ZU13	Eukaryotic translation initiation factor 4 gamma, 1	Eif4g1	116.7	115.4	119.7	106.2	126.4	116.7
Q6AYS7	Aminoacylase-1A	Acy1a	9995.1	10836.6	9287.4	9953.6	11277.7	9456.3
P09875	UDP-glucuronosyltransferase 2B1	Ugt2b1	9242.6	5716.8	7545.0	5234.9	9133.8	9401.4
A0A0G2K3Z9	Peroxiredoxin-1		27763.1	29869.5	29650.4	27241.3	30709.7	27274.7
B0BNE5	S-formylglutathione hydrolase	Esd	9551.0	9090.5	9297.0	7706.2	9547.1	9733.5
P97519	Hydroxymethylglutaryl-CoA lyase, mitochondrial	Hmgcl	9590.4	10088.0	10495.6	8351.5	8939.0	9205.0
A0A0G2K9Y7	Carboxylic ester hydrolase	LOC501233	269.8	301.9	297.6	208.0	331.9	326.1
P63102	14-3-3 protein zeta/delta	Ywhaz	9303.6	8684.4	8815.6	8494.8	9355.4	9009.5
Q5XIN6	Mitochondrial proton/calcium exchanger protein	Letm1	8049.2	7849.8	8160.7	8269.0	7324.0	8026.2
P04041	Glutathione peroxidase 1	Gpx1	18692.9	16544.0	17144.3	18052.2	19205.6	18479.1
D3ZSA9	Nodal modulator 1	Nomo1	6929.1	6484.9	6632.3	6938.3	6933.7	6772.9
B6DYP7	Glutathione transferase	Gsta2	5829.8	7021.8	4148.4	5332.7	5802.7	4212.4
Q7TQ70	Fibrinogen alpha chain	Fga	12736.0	12795.7	12314.9	19205.7	10584.3	15021.6
P04182	Ornithine aminotransferase, mitochondrial	Oat	10725.2	10326.2	9320.2	9619.2	10933.2	11540.7
Q5BK56	Glutathione S-transferase Mu 4	Gstm4	1719.6	1805.5	1745.6	1614.7	1880.0	1678.2
O88989	Malate dehydrogenase, cytoplasmic	Mdh1	20243.7	19373.3	19204.0	19986.2	20273.2	19425.2
Q4QRB4	Tubulin beta-3 chain	Tubb3	384.7	377.2	455.7	416.8	372.2	357.3
X1WI37	40S ribosomal protein S4	Rps4x	12488.6	12191.5	12393.2	11567.6	12810.3	11566.5
P16232	Corticosteroid 11-beta-dehydrogenase isozyme 1	Hsd11b1	12251.6	13259.7	12835.1	9605.7	10888.3	13693.9
P20059	Hemopexin	Hpx	16720.5	19304.4	17898.4	19283.5	14174.9	18744.2
D3ZPY8	Aldo-keto reductase family 1, member C13	Akr1c13	3390.1	2903.8	1321.8	2089.6	2395.5	1415.6
A0A0G2K6S9	Myosin-11	Myh11	856.2	909.9	842.5	1227.8	847.7	921.7
A0A0G2K309	Mitochondrial ornithine transporter 1	Slc25a15	8063.3	7914.3	7826.8	8740.5	7598.5	8174.8
A0A0G2K1Z5	Aldehyde oxidase	Aox3	141.8	203.0	195.2	174.1	319.3	174.4
Q4FZZ3	Glutathione transferase	Gsta5	5137.2	5442.9	4386.8	5446.1	4981.5	5141.8
A0A0G2K261	Isoleucyl-tRNA synthetase	Iars2	7643.6	8108.8	7868.3	7819.4	7582.0	7255.7
D3ZUU8	SEC14-like protein 3	Sec14l4	7210.8	8023.4	7311.0	7615.2	7894.5	7134.8
G3V6I4	Mitochondrial amidoxime reducing component 1	Marc1	10215.7	9749.2	9216.7	7972.7	9604.3	9333.1
Q63108	Carboxylesterase 1E	Ces1e	1254.2	1683.3	1652.2	1093.5	1017.0	1676.6
P02680	Fibrinogen gamma chain	Fgg	10775.6	11484.7	11071.5	14609.0	9269.1	12770.3
Q6P6V0	Glucose-6-phosphate isomerase	Gpi	12375.2	9628.3	11069.3	10590.5	10531.9	10351.4
P36511	UDP-glucuronosyltransferase 2B15	Ugt2b15	1753.3	1143.0	1905.5	1331.4	2313.8	2242.1
Q05096	Unconventional myosin-Ib	Myo1b	7701.6	7666.8	7545.4	7204.5	7447.0	7565.4
A0A0G2K1S6	Malic enzyme	Me1	13248.2	9930.9	9467.9	12033.9	8564.8	7782.7
O35142	Coatomer subunit beta	Copb2	9369.1	8908.5	9422.4	10136.0	9658.3	9310.8
A0A0G2K9E0	Ribonuclease inhibitor	Rnh1	5132.6	4728.8	5170.8	4815.6	4960.2	5064.4
Q2TA68	Dynamin-like 120 kDa protein, mitochondrial	Opa1	7238.9	7099.1	7168.8	7704.0	6991.1	6933.4
B0BN52	Mitochondrial carrier 2	Mtch2	9992.6	9080.8	8866.7	5825.9	9413.9	9349.1
Q5D059	Heterogeneous nuclear ribonucleoprotein K	Hnrnpk	14179.9	12719.8	13918.5	13218.5	13832.3	13830.4
P51635	Aldo-keto reductase family 1 member A1	Akr1a1	11035.9	11125.0	11822.9	11100.6	11858.9	11627.3
P04639	Apolipoprotein A-I	Apoa1	14346.8	15051.0	14654.4	16000.4	12207.4	12494.3
Q04462	Valine--tRNA ligase	Vars1	6951.7	7155.7	7338.1	7269.5	7452.8	7124.6
Q5XIE6	3-hydroxyisobutyryl-CoA hydrolase, mitochondrial	Hibch	7584.8	8451.1	9460.3	7489.5	7306.7	7993.4
A0A0G2JSV0	Protein NDRG2	Ndrg2	8156.5	8840.9	8318.2	8576.7	8499.7	8974.7
P04800	Cytochrome P450 3A1	Cyp3a1	730.7	1075.6	831.4	851.8	883.7	1028.1
P06866	Haptoglobin	Hp	9828.8	9827.3	9193.5	9145.0	7337.6	13125.5
P14173	Aromatic-L-amino-acid decarboxylase	Ddc	6509.1	6396.4	6483.1	6398.7	6810.8	6559.9
P46413	Glutathione synthetase	Gss	6926.1	6436.1	7048.7	7901.6	6844.3	6659.7
Q5M7T5	Antithrombin-III	Serpinc1	10545.1	10369.8	10450.9	11316.2	9767.8	11119.3
P49432	Pyruvate dehydrogenase E1 component subunit beta, mitochondrial	Pdhb	9081.7	7958.7	7918.9	8692.9	8481.0	8123.9
P19945	60S acidic ribosomal protein P0	Rplp0	11431.5	10985.7	11316.5	11323.7	11739.1	11010.8
A0A0U1RRV5	Clustered mitochondria protein homolog	Cluh	8391.4	8466.0	8692.4	8036.3	8344.5	8391.4
Q62651	Delta(3,5)-Delta(2,4)-dienoyl-CoA isomerase, mitochondrial	Ech1	10848.3	12882.8	11429.5	11556.3	9111.8	10140.9
O08557	N(G),N(G)-dimethylarginine dimethylaminohydrolase 1	Ddah1	9560.0	9384.0	9407.8	7960.5	7365.7	9441.1
P62963	Profilin-1	Pfn1	16183.4	15536.1	16272.1	17523.4	16513.9	16203.9
A7VJC2	Heterogeneous nuclear ribonucleoproteins A2/B1	Hnrnpa2b1	11371.7	10355.4	11073.2	10902.8	10554.3	10439.2
P35565	Calnexin	Canx	14602.7	15343.7	14686.2	15506.4	15100.5	15237.5
G3V945	Succinate-semialdehyde dehydrogenase	Aldh5a1	6078.1	6368.9	6359.6	5423.0	5962.3	6111.1
M3ZCQ0	Sulfotransferase	Sult2a1	7517.9	6470.1	6062.7	6279.4	8827.3	7920.5
Q64602	Kynurenine/alpha-aminoadipate aminotransferase, mitochondrial	Aadat	12564.7	13618.1	12645.5	13864.8	12312.7	12824.8
Q5QE80	Aldehyde oxidase 3	Aox3	192.3	361.9	302.3	76.5	427.7	209.2
D3ZAN3	Alpha glucosidase 2 alpha neutral subunit (Predicted)	Ganab	9257.4	9802.7	9441.5	10553.6	10075.3	9255.6
Q9EPH8	Polyadenylate-binding protein 1	Pabpc1	5604.5	5887.6	5777.3	5897.8	5802.8	5462.5
D3ZBS2	Inter-alpha-trypsin inhibitor heavy chain H3	Itih3	8330.4	9340.5	8769.2	11328.3	8158.1	9859.6
Q5XIH3	NADH dehydrogenase [ubiquinone] flavoprotein 1, mitochondrial	Ndufv1	9018.5	7624.6	8180.2	6966.0	8290.0	7844.3
P19511	ATP synthase F(0) complex subunit B1, mitochondrial	Atp5pb	14328.9	13613.4	13358.5	14239.1	14981.9	13695.7
R9PXU4	Thioredoxin-disulfide reductase	Txnrd1	5826.9	6196.2	6503.2	6322.6	6127.7	6098.0
P19804	Nucleoside diphosphate kinase B	Nme2	5978.5	5323.7	5659.4	5547.3	5511.9	5303.8
D3ZA84	Talin 2	Tln2	2949.5	2901.6	2909.5	3194.3	2962.2	2913.9
Q8CG45	Aflatoxin B1 aldehyde reductase member 2	Akr7a2	9047.5	9761.3	9783.8	9288.3	9657.7	9142.1
Q68G19	UDP-glucuronosyltransferase	Ugt2b35	1496.8	1679.4	1328.6	1739.1	1997.4	1456.2
A1L128	Alcohol dehydrogenase 4 (Class II), pi polypeptide	Adh4	8506.1	9679.2	10504.9	8885.3	8233.7	9159.8
P84079	ADP-ribosylation factor 1	Arf1	4908.5	5376.5	4979.5	5692.4	4926.2	4596.8
P40329	Arginine--tRNA ligase, cytoplasmic	Rars1	8731.3	8611.2	8718.2	9923.1	8702.1	9568.1
P38983	40S ribosomal protein SA	Rpsa	9260.9	8791.9	8951.8	11116.9	9058.1	9109.3
P54319	Phospholipase A-2-activating protein	Plaa	6346.5	6332.7	6572.4	6171.0	6437.0	6192.5
Q5FVR5	Acyl-coenzyme A amino acid N-acyltransferase 2	Acnat2	9668.1	11221.5	7346.6	9058.0	9441.1	9766.0
D4AAV1	Amidohydrolase domain-containing protein 1	Amdhd1	6373.9	8576.7	7105.7	9260.3	7444.4	7572.4
A0A0G2JSS9	Atlastin-3	Atl3	2137.2	2215.0	2190.3	2430.5	2225.4	2181.4
P09367	L-serine dehydratase/L-threonine deaminase	Sds	10386.1	7759.0	6654.2	8130.9	6499.1	10460.6
Q5XI34	Protein phosphatase 2 (Formerly 2A), regulatory subunit A (PR 65), alpha isoform, isoform CRA_a	Ppp2r1a	8033.3	7762.9	7916.2	8308.4	8309.3	7790.1
F1M572	Cysteine-S-conjugate beta-lyase 2	Kyat3	303.5	213.6	217.8	61.5	362.9	295.1
F1LZJ4	Putative hydroxypyruvate isomerase	Hyi	7400.7	7407.1	7861.8	7873.5	7782.7	7002.7
Q3B8N9	Biphenyl hydrolase-like	Bphl	12417.8	13158.0	12960.7	11224.1	11514.4	12993.4
O89035	Mitochondrial dicarboxylate carrier	Slc25a10	6212.2	5757.4	6393.7	5308.5	5827.2	5977.1
P35559	Insulin-degrading enzyme	Ide	8911.0	8955.6	9487.5	9237.7	8558.6	8935.2
P10959	Carboxylesterase 1C	Ces1c	172.6	291.7	294.6	75.5	204.8	232.9
Q3MIE0	Enoyl-CoA hydratase domain-containing protein 3, mitochondrial	Echdc3	6645.1	6355.7	6532.9	6849.8	7115.8	7368.9
Q7TQ94	Deaminated glutathione amidase	Nit1	6174.2	7071.3	6780.1	5864.3	6548.2	6381.0
A0A0G2JVM2	MIA SH3 domain ER export factor 3	Mia3	7634.4	8091.4	7965.0	8068.7	7636.3	7877.2
P02761	Major urinary protein		5263.5	7124.7	6849.8	5886.6	6543.1	5999.5
B2GVB7	Acyl-peptide hydrolase	Apeh	7013.5	7006.5	7064.1	7630.0	7092.4	7075.5
Q6AYT3	RNA-splicing ligase RtcB homolog	Rtcb	5844.2	5727.7	5825.5	6056.7	5831.8	5762.2
Q6T5E9	UDP-glucuronosyltransferase	Ugt1a6	104.2	97.4	100.7	130.6	971.7	120.5
P97886	UDP-glucuronosyltransferase	UGT1	428.0	433.3	424.8	434.9	315.4	404.5
Q62730	Estradiol 17-beta-dehydrogenase 2	Hsd17b2	7322.2	15109.8	14230.1	12267.7	10906.7	10176.2
Q68FY0	Cytochrome b-c1 complex subunit 1, mitochondrial	Uqcrc1	9223.3	8473.3	9053.3	7993.8	8723.8	9197.8
Q99MS0	SEC14-like protein 2	Sec14l2	434.3	245.0	479.5	213.0	491.2	458.7
F1LQ48	Heterogeneous nuclear ribonucleoprotein L	Hnrnpl	6228.6	5974.8	6266.6	5345.8	6030.0	5922.9
P55159	Serum paraoxonase/arylesterase 1	Pon1	7548.8	11704.6	10706.7	13321.3	10764.5	9424.3
A0A0F7RQJ6	D-dopachrome tautomerase	Ddt	16144.2	15183.6	15242.8	12737.9	16478.4	16149.1
P35435	ATP synthase subunit gamma, mitochondrial	Atp5f1c	15131.7	15734.6	15259.0	16183.5	15516.9	14874.5
Q5EBA4	Nipsnap1 protein (Fragment)	Nipsnap1	10825.9	10566.9	11116.8	9389.9	10473.5	10887.9
A0A0G2JSR0	Voltage-dependent anion-selective channel protein 3	Vdac3	9192.9	8519.7	8674.2	7751.7	8937.1	8634.7
Q5U328	Nucleolin	Ncl	11067.9	9721.3	10752.9	10519.5	10484.2	10179.1
Q5M875	17-beta-hydroxysteroid dehydrogenase 13	Hsd17b13	8398.7	5969.8	6293.1	6850.3	7096.2	6925.0
P62909	40S ribosomal protein S3	Rps3	12853.9	12420.2	12542.7	12601.9	13102.9	12288.3
P31000	Vimentin	Vim	7212.6	6779.7	6423.2	7291.3	6451.9	6300.0
G3V7L6	26S proteasome AAA-ATPase subunit RPT1	Psmc2	6459.4	6484.2	6907.3	6838.8	6427.5	6268.6
Q924C3	Ectonucleotide pyrophosphatase/phosphodiesterase family member 1	Enpp1	6702.4	6747.1	7437.1	6758.9	7772.7	7364.0
A0A0G2K2Q2	Glycine C-acetyltransferase	Gcat	5047.4	4780.8	5238.5	4709.4	4593.5	5023.9
P05178	Cytochrome P450 2C6	Cyp2c6	2610.1	2363.3	2695.6	2277.7	3794.7	3258.0
D3ZGK7	Carboxylic ester hydrolase	Ces1c	426.3	617.9	621.4	461.3	304.8	650.3
Q4FZZ4	Pyruvate dehydrogenase E1 component subunit alpha	Pdha1	9878.3	8870.0	8822.1	9306.9	9238.6	8730.4
G3V8T4	DNA damage-binding protein 1	Ddb1	7848.0	7984.4	8041.5	7670.5	8149.8	7689.1
P81155	Voltage-dependent anion-selective channel protein 2	Vdac2	10787.9	9139.9	9191.5	6642.3	8588.7	9055.6
P09606	Glutamine synthetase	Glul	8283.7	12904.7	13513.4	8343.9	16603.2	10751.5
Q68G31	Phenazine biosynthesis-like domain-containing protein	Pbld	13141.2	13556.6	13598.5	12599.6	13610.2	14686.6
Q562C4	Thiol S-methyltransferase METTL7B	Mettl7b	11575.5	13093.8	12977.0	11426.5	12159.4	12760.7
Q64560	Tripeptidyl-peptidase 2	Tpp2	6180.8	6586.1	6512.8	7782.4	7180.6	6502.0
B5DEF6	RGD1310159 protein	RGD1310159	7960.3	7597.3	8147.8	7498.8	7158.7	8350.2
P19468	Glutamate--cysteine ligase catalytic subunit	Gclc	9509.3	8667.4	9046.9	9069.1	9738.0	8826.6
Q5EBD0	SEC14-like 2 (S. cerevisiae)	Sec14l2	193.8	500.4	180.0	318.9	244.2	194.6
Q63965	Sideroflexin-1	Sfxn1	1529.5	1192.3	1247.0	1192.3	1357.4	1447.2
Q66H80	Coatomer subunit delta	Arcn1	8324.6	8139.7	8474.6	8319.2	8447.9	8064.8
Q5RKI0	WD repeat-containing protein 1	Wdr1	5785.5	5506.5	5584.9	6006.0	5510.2	5613.0
Q0ZHH6	Atlastin-3	Atl3	507.1	458.2	475.6	496.2	487.0	488.5
G3V635	Cytochrome P450 3A	Cyp3a18	8644.4	12753.5	11926.4	9378.6	10106.7	10713.9
A0A0G2JTX5	Dipeptidyl peptidase 4	Dpp4	7310.7	7401.5	7811.4	7485.9	7760.1	7167.7
A0A0G2KB11	StAR-related lipid transfer domain-containing 10	Stard10	8725.6	9150.7	9523.0	8304.7	9130.0	8973.6
P21913	Succinate dehydrogenase [ubiquinone] iron-sulfur subunit, mitochondrial	Sdhb	11945.0	12213.8	11976.3	10168.8	11003.2	11435.5
A0A0G2K549	Aspartate dehydrogenase domain-containing protein	Aspdh	377.3	299.4	351.3	337.7	321.9	367.3
G3V6H2	Pre-mRNA processing factor 8, isoform CRA_a	Prpf8	7790.2	7658.3	7584.7	8292.1	7785.9	7602.8
Q3B7D0	Oxygen-dependent coproporphyrinogen-III oxidase, mitochondrial	Cpox	6098.3	5598.8	5789.2	4937.7	5883.4	5643.8
O88867	Kynurenine 3-monooxygenase	Kmo	6634.2	7250.2	7268.7	5861.1	7045.7	7443.1
Q924V9	Carboxylic ester hydrolase	CESrRL1	934.4	893.3	963.3	970.2	1826.2	1046.2
Q5XI85	Aminomethyltransferase	Amt	8547.8	9139.9	8850.1	8575.6	7991.4	8153.1
Q6P9Y4	ADP/ATP translocase	Slc25a4	396.1	456.9	397.6	462.0	382.3	405.9
Q75Q39	Mitochondrial import receptor subunit TOM70	Tomm70	7787.2	7877.1	7991.5	8442.0	7765.7	7684.2
P04799	Cytochrome P450 1A2	Cyp1a2	4888.4	6885.1	6940.0	5932.0	6866.5	6108.2
Q68FR9	Elongation factor 1-delta	Eef1d	6436.0	6128.5	6755.4	5907.7	5915.6	6393.7
F1LTJ5	Uncharacterized protein		6860.4	6430.4	6104.3	5504.8	5927.3	6331.7
Q561S0	NADH dehydrogenase [ubiquinone] 1 alpha subcomplex subunit 10, mitochondrial	Ndufa10	1137.0	989.3	1208.9	1084.6	862.8	995.1
Q00438	Polypyrimidine tract-binding protein 1	Ptbp1	2962.5	2900.6	2975.3	2946.8	2880.6	2901.2
A0A0A0MXW1	2-oxoisovalerate dehydrogenase subunit beta, mitochondrial	Bckdhb	5435.5	5193.6	3938.8	3977.8	4545.4	4120.9
Q64648	Cytochrome P450 2C12, female-specific	Cyp2c12	2677.8	3732.5	3030.4	3666.7	2094.9	2655.7
P85971	6-phosphogluconolactonase	Pgls	6227.1	5719.3	5903.0	5827.3	6828.4	6320.3
P10111	Peptidyl-prolyl cis-trans isomerase A	Ppia	18254.8	18344.0	18476.5	16436.1	19507.1	17695.8
Q6P6U2	26S proteasome regulatory subunit 6A	Psmc3	6760.1	6779.7	7305.5	7580.4	6758.0	6659.7
M0R4N4	Dehydrogenase/reductase (SDR family) member 7-like 1	Dhrs7l1	1227.1	1916.2	1947.5	1507.4	1738.2	1664.5
Q641Y0	Dolichyl-diphosphooligosaccharide--protein glycosyltransferase 48 kDa subunit	Ddost	7240.5	7026.9	6939.1	7785.3	7125.9	7094.0
G3V8A5	Vacuolar protein sorting-associated protein 35	Vps35	7143.4	6966.3	7185.8	7883.7	7280.3	7139.7
A0A096MK30	Moesin	Msn	2607.3	2609.9	2753.9	3575.6	2646.5	2649.6
P80299	Bifunctional epoxide hydrolase 2	Ephx2	4948.0	5796.8	7447.0	5085.4	5213.6	6356.8
G3V8B6	26S proteasome non-ATPase regulatory subunit 1	Psmd1	7233.8	7511.1	7872.6	7728.9	7207.8	7002.7
A0A0G2JV84	Glutamic--pyruvic transaminase 2	Gpt2	5713.2	5362.0	5381.5	4943.4	4888.4	6339.6
Q6IRK9	Carboxypeptidase Q	Cpq	7862.8	8495.0	8385.1	9647.0	8568.3	8068.3
G3V741	Phosphate carrier protein, mitochondrial	Slc25a3	13045.7	13153.1	12782.5	13095.0	12816.4	12534.6
D4ACG2	2-hydroxyacyl-CoA lyase 2	Ilvbl	4572.9	4575.0	4435.4	4670.2	4889.9	4577.0
P17425	Hydroxymethylglutaryl-CoA synthase, cytoplasmic	Hmgcs1	6789.8	7889.8	8868.8	8091.8	8056.0	7183.6
Q5U362	Annexin	Anxa4	5763.9	4931.1	5293.1	5702.7	5300.3	5555.0
Q6AY30	Saccharopine dehydrogenase-like oxidoreductase	Sccpdh	5261.0	4818.7	4836.8	4237.1	5225.7	5125.1
Q561R9	Endoribonuclease LACTB2	Lactb2	7836.4	7197.4	7267.8	6470.6	7015.5	6972.9
Q3T1J1	Eukaryotic translation initiation factor 5A-1	Eif5a	6955.1	6518.4	6852.0	6878.8	6988.8	6845.6
D4A2K1	4-hydroxy-2-oxoglutarate aldolase, mitochondrial	Hoga1	10039.1	10833.2	10903.9	8929.6	9760.0	10472.0
P09895	60S ribosomal protein L5	Rpl5	9710.1	9711.0	9975.0	9645.7	9546.4	9244.9
A0A0G2K719	RNA helicase	Ddx3x	880.6	772.7	742.2	925.8	869.7	777.6
G3V9Y1	Myosin, heavy polypeptide 10, non-muscle, isoform CRA_b	Myh10	311.3	317.3	269.7	346.5	291.3	315.0
F1M983	Complement factor H	Cfh	7027.3	7537.1	7664.4	6808.7	6028.3	7513.6
Q8VD45	UDP-glucuronosyltransferase		2501.8	2926.3	2621.4	2832.0	2403.9	2565.3
Q6NYB7	Ras-related protein Rab-1A	Rab1A	4408.3	4311.4	4360.3	4724.2	4596.3	4566.8
B2RYW9	Fumarylacetoacetate hydrolase domain-containing protein 2	Fahd2	8025.0	7979.7	7779.9	7337.7	7554.0	8040.0
Q641Y8	ATP-dependent RNA helicase DDX1	Ddx1	7068.6	6773.0	6959.3	6967.6	7435.5	7058.5
Q7TP52	Carboxymethylenebutenolidase homolog	Cmbl	10806.7	10452.5	10542.5	9682.7	10364.3	10794.4
Q7M0F1	Glutathione transferase 3 (Fragments)		1358.3	1624.3	1757.5	1421.9	1521.9	1562.4
D3ZZZ9	Catenin (Cadherin associated protein), delta 1 (Predicted), isoform CRA_a	Ctnnd1	6146.9	6058.9	6032.8	5930.2	6013.0	6167.0
P70712	Kynureninase	Kynu	6027.1	6769.6	6485.0	7287.5	7222.8	5995.2
Q05982	Nucleoside diphosphate kinase A	Nme1	2195.4	2200.9	2246.3	2346.5	2152.4	2081.9
P10868	Guanidinoacetate N-methyltransferase	Gamt	5799.8	6181.8	6335.9	7124.3	6135.8	5955.9
Q5M7V3	LOC367586 protein	LOC367586	7108.9	7892.4	5791.3	6971.7	5475.7	6717.1
P08461	Dihydrolipoyllysine-residue acetyltransferase component of pyruvate dehydrogenase complex, mitochondrial	Dlat	7584.6	6590.0	6658.9	6579.2	6962.8	6482.6
Q66HA8	Heat shock protein 105 kDa	Hsph1	5162.9	5105.9	4853.3	4915.3	5232.5	5314.3
Q5VLR5	BWK4	Erp44	5111.2	5394.8	5290.0	5595.9	5487.2	5247.3
P35213	14-3-3 protein beta/alpha	Ywhab	2441.8	1884.0	2060.3	2208.9	2498.9	2276.0
F8WFT7	Anion exchange protein	Slc4a1	6417.1	7434.8	5724.6	10100.8	5596.1	7714.8
P51647	Aldehyde dehydrogenase 1A1	Aldh1a1	6215.5	5176.9	7756.2	5826.6	6363.2	5831.0
Q920P0	L-xylulose reductase	Dcxr	6325.6	6342.0	6374.6	6617.6	6414.1	6559.7
O88767	Parkinson disease protein 7 homolog	Park7	11801.3	11394.4	11914.3	9807.5	12287.0	11603.6
P17178	Sterol 26-hydroxylase, mitochondrial	Cyp27a1	5511.4	4953.6	5149.3	5567.0	5263.1	5153.4
Q8R491	EH domain-containing protein 3	Ehd3	2385.3	2347.3	2460.2	2054.3	2304.6	2267.8
Q5M884	Enoyl-CoA delta isomerase 2	Eci3	6090.1	6053.9	5931.1	5801.2	6362.1	6749.0
Q5RKI1	Eukaryotic initiation factor 4A-II	Eif4a2	1737.3	1700.8	1722.5	2352.1	1791.3	1795.0
Q3MIE4	Synaptic vesicle membrane protein VAT-1 homolog	Vat1	6615.5	6692.7	6916.6	6342.1	6756.5	6840.1
P97532	3-mercaptopyruvate sulfurtransferase	Mpst	8997.5	9265.2	9863.2	9572.2	9580.0	9242.0
A0A0G2JW88	Microtubule-associated protein	Map4	1576.2	1583.5	1483.4	1496.8	1660.7	1490.7
Q06647	ATP synthase subunit O, mitochondrial	Atp5po	9911.7	10095.3	9720.8	9393.8	10062.3	9731.8
F1LZ05	Poly [ADP-ribose] polymerase	Parp14	4750.0	4870.9	4801.8	5426.5	4649.6	4494.8
Q6P9V7	Proteasome (Prosome, macropain) activator subunit 1	Psme1	8693.1	8446.0	8748.2	9572.2	9326.7	8813.9
Q9ES21	Phosphatidylinositol-3-phosphatase SAC1	Sacm1l	5883.1	6777.7	6002.5	6099.3	6754.7	6162.9
P27139	Carbonic anhydrase 2	Ca2	8399.2	9773.2	7320.7	13218.4	8293.0	9217.4
A9CMB7	Aspartate--tRNA ligase, cytoplasmic	Dars	7145.7	6986.1	7180.2	6952.0	7268.0	7008.9
Q641Z6	EH domain-containing protein 1	Ehd1	2348.3	2476.0	2505.6	2789.9	2337.7	2502.5
Q6AYQ8	Acylpyruvase FAHD1, mitochondrial	Fahd1	8138.0	8182.0	7893.9	7668.6	7645.9	8201.2
P57093	Phytanoyl-CoA dioxygenase, peroxisomal	Phyh	13287.3	12220.4	11779.1	9239.3	10439.4	12122.5
O54753	17-beta-hydroxysteroid dehydrogenase type 6	Hsd17b6	5504.8	4039.4	5470.7	5341.0	3707.6	6706.7
P33274	Cytochrome P450 4F1	Cyp4f1	3362.7	4327.8	4055.1	4345.4	3873.5	3858.7
Q4KM71	Splicing factor proline/glutamine rich (Polypyrimidine tract binding protein associated)	Sfpq	7163.1	6810.0	6936.7	7644.8	7014.5	7153.8
P24368	Peptidyl-prolyl cis-trans isomerase B	Ppib	12150.7	12602.0	12345.5	13567.6	13445.6	12138.8
O88637	Ethanolamine-phosphate cytidylyltransferase	Pcyt2	7787.8	6972.5	7494.4	7473.2	7480.4	6955.1
Q6AYD3	Proliferation-associated protein 2G4	Pa2g4	6699.2	6310.5	6327.4	6467.8	6801.4	6521.3
P21670	Proteasome subunit alpha type-4	Psma4	5310.8	5526.2	5678.8	5375.7	5459.3	5411.4
E9PTN6	Glyceraldehyde-3-phosphate dehydrogenase		98.9	50.9	32.9	84.7	159.4	86.6
O55211	40S ribosomal protein S2		9984.7	9821.5	9775.6	10597.9	10130.4	9351.3
Q6AYS8	Estradiol 17-beta-dehydrogenase 11	Hsd17b11	5755.7	6776.6	6722.8	7502.1	5894.5	6781.8
Q498S4	LOC293989 protein (Fragment)	LOC293989	1205.4	1189.6	1222.6	1123.2	1381.7	1340.7
P49242	40S ribosomal protein S3a	Rps3a	12615.6	11966.7	11958.4	11424.6	12625.1	12039.9
Q4KM73	UMP-CMP kinase	Cmpk1	9208.6	8164.7	8376.1	8662.2	8863.3	9012.7
Q9WUS0	Adenylate kinase 4, mitochondrial	Ak4	8758.7	8453.0	8957.7	8377.9	8383.9	8465.4
G3V7U4	Lamin-B1	Lmnb1	6067.5	6040.6	5958.2	6329.4	6005.4	5988.3
Q9QVC8	Peptidyl-prolyl cis-trans isomerase FKBP4	Fkbp4	6672.9	6935.0	6487.6	7240.1	7114.6	6547.1
Q68FT9	Selenocysteine lyase	Scly	5431.2	4763.3	5321.9	4530.4	4914.2	4651.1
Q5PPL3	Sterol-4-alpha-carboxylate 3-dehydrogenase, decarboxylating	Nsdhl	7581.0	7062.9	7642.6	7084.0	7630.5	7094.8
F1M775	Protein diaphanous homolog 1	Diaph1	4437.0	4290.7	4476.3	4028.2	4211.5	4399.8
B2RYT7	Haloacid dehalogenase-like hydrolase domain-containing protein 3	Hdhd3	6909.9	7240.8	7276.3	7669.7	7428.3	7359.3
D4A7D7	Hexose-6-phosphate dehydrogenase (Glucose 1-dehydrogenase) (Predicted), isoform CRA_b	H6pd	5551.0	6305.5	6347.5	6408.5	5755.2	6001.1
Q08163	Adenylyl cyclase-associated protein 1	Cap1	5492.8	5222.1	5181.1	5454.6	5500.1	5243.0
G3V936	Citrate synthase	Cs	9483.1	10429.7	10368.1	10102.6	10451.7	9591.1
A0A0G2JZF0	SEC24 homolog C, COPII coat complex component	Sec24c	5555.8	5536.6	5651.0	5345.3	5569.1	5515.7
P15083	Polymeric immunoglobulin receptor	Pigr	6729.0	6110.4	6778.5	5756.4	6067.4	6530.2
P62198	26S proteasome regulatory subunit 8	Psmc5	7440.5	7662.4	8018.7	8140.8	7450.4	7636.2
P61983	14-3-3 protein gamma	Ywhag	2140.3	1772.1	1982.3	1459.3	1881.0	1874.4
Q4G061	Eukaryotic translation initiation factor 3 subunit B	Eif3b	5550.8	5262.0	5407.4	6057.2	5543.6	5484.7
Q4KM66	LOC500183 protein	LOC500183	586.9	674.1	653.6	528.6	471.5	575.4
A0A0G2JSK5	Integrin beta	Itgb1	4922.2	4602.0	4773.3	4331.8	5163.4	4899.3
P08011	Microsomal glutathione S-transferase 1	Mgst1	12535.4	12948.4	11571.6	13090.8	13593.3	12110.7
Q5BK63	NADH dehydrogenase [ubiquinone] 1 alpha subcomplex subunit 9, mitochondrial	Ndufa9	6273.0	5585.1	5994.7	7071.0	5952.9	5665.1
Q6AYI1	DEAD box protein 5	Ddx5	5403.4	5158.9	5239.3	4459.1	5244.3	5120.7
A0A096MJY6	1,4-alpha-glucan-branching enzyme 1 (Fragment)	Gbe1	8002.0	8117.8	8006.1	8813.7	8640.6	7811.9
P24090	Alpha-2-HS-glycoprotein	Ahsg	7949.8	7584.4	8129.7	4539.7	6724.3	7390.4
Q5RKH2	Galactokinase 1	Galk1	6249.1	6265.3	6543.2	7412.5	6190.3	6029.5
A0A0G2K9N3	RNA helicase	Ddx3	552.6	529.8	555.6	228.0	543.8	500.9
A0A0G2K6G2	Adipocyte plasma membrane-associated protein	Apmap	8743.7	7858.2	7664.2	9077.1	8731.7	7246.6
Q6AYU2	Pcbp2 protein	Pcbp2	5541.5	5445.0	5470.8	4492.8	5605.3	5623.0
A0A0G2K1C0	Actin-like protein 3	Actr3	6749.5	6736.4	6482.6	6280.5	6786.9	6420.3
Q6P0K8	Junction plakoglobin	Jup	4442.9	4464.5	4444.1	4664.0	4493.7	4546.5
Q5XI19	Fermitin family homolog 2 (Drosophila)	Fermt2	4425.5	4407.0	4353.2	4013.6	4341.3	4220.2
G3V647	Pyridoxal kinase	Pdxk	2813.2	2220.5	2542.4	2557.2	2204.1	2641.5
P97584	Prostaglandin reductase 1	Ptgr1	6096.4	5677.9	6353.8	6388.2	6466.8	5806.8
P38918	Aflatoxin B1 aldehyde reductase member 3	Akr7a3	3674.4	4762.7	4964.0	3667.8	3824.2	4185.5
Q4KM49	Tyrosine--tRNA ligase, cytoplasmic	Yars1	9252.5	9115.1	9493.4	8896.6	9734.8	8959.3
P61751	ADP-ribosylation factor 4	Arf4	1000.0	965.3	951.0	917.9	1025.4	943.9
Q68FT3	Pyridine nucleotide-disulfide oxidoreductase domain-containing protein 2	Pyroxd2	6025.3	5086.0	6649.5	5340.1	6356.7	6785.7
G3V7I5	Aldehyde dehydrogenase X, mitochondrial	Aldh1b1	4555.0	4072.7	3089.9	3638.3	4831.1	2911.2
P32089	Tricarboxylate transport protein, mitochondrial	Slc25a1	7453.5	6884.9	6706.9	6207.0	7016.4	6779.4
Q62902	Protein ERGIC-53	Lman1	21.4	27.5	24.7	14.3	13.6	21.8
P52555	Endoplasmic reticulum resident protein 29	Erp29	5812.7	5887.9	6772.2	5967.5	5923.2	6191.7
P56522	NADPH:adrenodoxin oxidoreductase, mitochondrial	Fdxr	6055.6	6756.5	6542.3	6313.6	5918.9	6307.2
B4F7C9	Dolichyl-diphosphooligosaccharide--protein glycotransferase	Stt3a	7581.0	7479.4	7501.8	8330.0	7716.2	7594.4
P80067	Dipeptidyl peptidase 1	Ctsc	5851.8	5607.7	5863.6	5525.5	5908.1	5410.1
Q5U2S7	Proteasome (Prosome, macropain) 26S subunit, non-ATPase, 3	Psmd3	6331.0	6390.7	6755.7	6561.3	6371.2	6166.6
O88941	Mannosyl-oligosaccharide glucosidase	Mogs	7738.0	7926.2	7737.3	9243.6	8021.0	7895.8
Q5I0N0	Arylacetamide deacetylase	Aadac	7042.5	6577.4	6497.4	7755.8	8132.8	6211.4
B5DEN5	Elongation factor 1-beta	Eef1b2	5078.5	4923.5	5252.0	5134.1	4992.9	4801.8
Q9EQS0	Transaldolase	Taldo1	10867.0	10251.1	10532.4	10342.4	11000.0	9786.2
O88202	60 kDa lysophospholipase	Aspg	3559.2	2958.0	2881.6	3880.8	3052.6	3504.7
Q7M0E3	Destrin	Dstn	9450.0	9253.6	9501.8	7325.2	9631.7	9366.9
Q68G32	Ugt1a7c protein (Fragment)	Ugt1a7c	1712.4	1694.6	1631.4	1851.0	1861.5	1571.3
Q5RJR8	Leucine-rich repeat-containing protein 59	Lrrc59	8250.6	7910.9	8076.0	6688.7	7759.9	7806.6
A0A0G2JT98	Cytochrome P450 3A	LOC100910877	741.1	801.1	729.7	807.1	812.5	877.2
Q6P2A5	GTP:AMP phosphotransferase AK3, mitochondrial	Ak3	8165.1	8613.3	7772.7	9391.7	7323.4	7966.9
Q9Z1W6	Protein LYRIC	Mtdh	7157.2	6509.5	6835.7	6778.4	6749.6	7176.6
Q6IN22	Cathepsin B	Ctsb	6033.5	5288.0	5946.5	4367.3	6206.9	5688.3
F1LSP9	FGGY carbohydrate kinase domain-containing	Fggy	6482.6	6348.3	6738.9	6363.5	6373.5	6448.6
Q6P6S9	Ectonucleoside triphosphate diphosphohydrolase 5	Entpd5	5187.7	5597.2	5962.1	6250.2	5010.3	5515.4
D4A9D6	DEAH box protein 9	Dhx9	5431.8	5118.6	5193.2	5753.7	5102.8	5235.9
Q6AYS2	Sidoreflexin	Sfxn1	152.2	166.1	153.5	149.8	148.4	166.1
Q4V8K1	Metalloreductase STEAP4	Steap4	4939.8	4640.7	4802.0	4679.1	4533.3	4849.3
P08932	T-kininogen 2		1246.4	1115.4	1326.5	1211.8	1122.4	2070.4
P84083	ADP-ribosylation factor 5	Arf5	1135.3	1035.1	1099.7	1167.6	1268.9	1166.6
Q4V8F9	Hydroxysteroid dehydrogenase-like protein 2	Hsdl2	5701.1	6372.3	6651.1	5245.6	5296.3	5589.2
O35303	Dynamin-1-like protein	Dnm1l	3974.8	3888.1	4154.5	3973.7	3714.0	3775.6
B6DYQ9	Glutathione transferase	Gstt2	6075.4	5522.4	6065.4	6404.1	5941.2	6056.2
P30349	Leukotriene A-4 hydrolase	Lta4h	6037.4	5774.0	5771.4	6101.5	5580.7	5937.1
E9PTV9	Glyceraldehyde-3-phosphate dehydrogenase		288.8	438.4	381.6	539.1	360.1	321.4
D4A133	H(+)-transporting two-sector ATPase	Atp6v1a	5723.1	6346.7	6119.9	6177.8	5865.7	5623.4
D4AB03	Family with sequence similarity 120A	Fam120a	4793.2	4433.6	4443.8	4759.4	4638.8	4749.3
P62193	26S proteasome regulatory subunit 4	Psmc1	6131.5	5926.4	6423.5	6210.2	6128.1	6110.4
Q6LDS4	Superoxide dismutase [Cu-Zn]		18718.6	17064.3	17568.6	19512.8	19684.4	17965.7
P02650	Apolipoprotein E	Apoe	5983.7	6133.4	6941.1	6185.6	5463.4	5867.7
F1M229	Ig-like domain-containing protein		278.1	240.9	267.7	321.7	212.4	294.5
A0A1W2Q6F8	NADH dehydrogenase [ubiquinone] 1 alpha subcomplex subunit 10, mitochondrial	Ndufa10l1	285.8	242.0	37.1	40.3	473.6	223.1
D3ZFC5	Phospholipid-transporting ATPase	Atp11c	5410.9	5978.2	5882.9	6187.3	6170.0	5730.5
G3V843	Prothrombin	F2	5005.9	5115.0	5169.8	3852.8	4412.6	5445.3
A0A0G2JXC1	Protein ERGIC-53	Lman1	442.3	500.2	494.8	419.0	426.7	407.0
Q01205	Dihydrolipoyllysine-residue succinyltransferase component of 2-oxoglutarate dehydrogenase complex, mitochondrial	Dlst	6155.2	6646.9	6785.2	6680.0	6170.7	6575.4
D4A830	Inorganic diphosphatase	Ppa2	6968.3	6987.6	6923.7	7305.6	6762.6	7055.9
P05065	Fructose-bisphosphate aldolase A	Aldoa	5650.6	5726.1	6003.6	5783.7	5632.6	5650.8
P10960	Prosaposin	Psap	8869.4	8106.9	9200.6	6833.2	8896.1	8588.6
Q7TP54	Rho family-interacting cell polarization regulator 2	Ripor2	9784.4	9183.1	8436.3	8628.1	10336.0	7887.9
Q5PQU1	Kininogen 1	Kng2	1721.1	1887.7	1674.0	2342.8	1498.1	3112.3
M0RC77	Kynurenine formamidase	Afmid	6356.2	6539.6	6559.1	6731.0	6426.3	5743.8
M0R735	Heterogeneous nuclear ribonucleoprotein Q	Syncrip	5595.3	5221.9	5536.6	5874.7	5486.9	5399.1
Q9QZU7	Gamma-butyrobetaine dioxygenase	Bbox1	6829.7	6567.9	7078.9	6465.6	7629.9	6346.1
Q6P9U5	60S ribosomal protein L9	Rpl9	4269.3	4075.2	4208.5	3883.1	4177.2	4161.7
B0K021	60S ribosomal protein L7a	Rpl7a	9565.4	9514.2	9527.0	9924.4	9203.2	9126.9
P56571	ES1 protein homolog, mitochondrial		8050.7	7557.0	7605.9	7696.7	7992.7	8032.3
D3ZUL3	Collagen type VI alpha 1 chain	Col6a1	5196.4	4447.4	3785.6	4064.0	3973.3	4375.0
D4A994	ER membrane protein complex subunit 1	Emc1	4094.9	4298.3	4226.2	4342.8	4264.3	4169.7
G3V6S3	Calumenin	Calu	301.0	279.0	416.1	390.2	431.4	351.5
D3ZUY8	AP-2 complex subunit alpha	Ap2a1	3032.2	3027.6	3084.2	2955.8	3139.9	2995.7
Q9WU82	Catenin beta-1	Ctnnb1	4086.5	4261.3	4125.4	4785.0	4317.5	4236.5
O35913	Solute carrier organic anion transporter family member 1A4	Slco1a4	3326.5	4339.6	3818.8	2753.6	3377.8	3570.1
D3ZRN3	Actin, beta-like 2	Actbl2	885.1	753.3	794.7	699.8	806.5	852.0
G3V9R9	Afamin	Afm	8120.6	9730.3	9915.1	7586.5	7618.8	8501.2
P45592	Cofilin-1	Cfl1	4686.0	4322.5	4375.4	3508.7	4843.3	4401.3
Q62636	Ras-related protein Rap-1b	Rap1b	1686.6	1715.8	1619.1	1630.9	1594.5	1803.2
B0K031	60S ribosomal protein L7	Rpl7	8440.1	8913.5	8202.0	9195.6	8522.5	7649.9
F1LV13	Heterogeneous nuclear ribonucleoprotein M	Hnrnpm	7714.2	7305.3	7930.1	7670.8	7662.3	7547.8
Q5M7W5	Microtubule-associated protein 4	Map4	66.5	59.5	64.4	78.9	61.0	53.3
F1LN92	AFG3-like matrix AAA peptidase subunit 2	Afg3l2	6151.8	5993.4	6169.5	6286.2	5894.8	5895.4
Q569B3	Igh-6 protein	Igh-6	3862.8	4501.4	4499.9	4058.4	3096.7	4952.0
F1LND7	Farnesyl pyrophosphate synthase	Fdps	6966.7	5929.2	6663.9	5431.2	7028.8	5786.7
F1LS86	Isoleucyl-tRNA synthetase	Iars	6922.1	6998.1	7271.3	7979.5	6927.5	6932.1
Q5I0D1	Glyoxalase domain-containing protein 4	Glod4	5706.7	5406.3	5597.2	5848.5	5314.0	5313.2
Q6PCT9	26S proteasome non-ATPase regulatory subunit 6	Psmd6	6001.1	6171.6	6543.1	6112.0	5979.7	5910.7
B0BN93	26S proteasome non-ATPase regulatory subunit 13	Psmd13	7614.2	7837.2	8400.3	8310.3	7825.9	7544.5
P14942	Glutathione S-transferase alpha-4	Gsta4	3879.8	4570.3	4222.3	4294.8	4514.5	4164.1
Q5XIC6	Proteasome (Prosome, macropain) 26S subunit, non-ATPase, 12	Psmd12	4736.5	4831.9	5185.2	5927.7	4759.2	4507.2
Q9JI85	Nucleobindin-2	Nucb2	5479.8	5723.5	6456.1	6252.7	5325.0	5306.1
Q0D2L3	Agmatinase, mitochondrial	Agmat	4349.1	4675.5	4474.9	4302.5	4313.9	4510.3
Q5M7T9	Threonine synthase-like 2	Thnsl2	3508.2	3738.5	4014.0	3867.1	3639.0	3848.1
P07953	6-phosphofructo-2-kinase/fructose-2,6-bisphosphatase 1	Pfkfb1	6495.4	7262.1	7244.3	6604.5	6634.1	5374.4
F1LQI1	Hydroxyacyl glutathione hydrolase	Hagh	6647.5	6965.2	6964.1	6664.5	7078.5	6829.0
P09527	Ras-related protein Rab-7a	Rab7a	5433.9	5714.5	6074.3	5777.9	5598.3	5499.3
Q5FVS1	Ferritin (Fragment)	Fth1	8667.8	8140.5	7434.3	7506.5	10230.9	7572.8
B2RYK3	Sepiapterin reductase	Spr	6185.0	6073.7	6116.3	4715.8	6009.9	6223.1
D3ZVQ0	Ubiquitin carboxyl-terminal hydrolase	Usp5	4752.9	4683.5	4882.9	5314.0	4735.2	4598.2
P22789	Alcohol sulfotransferase A	St2a2	2251.3	1120.2	1136.5	1491.8	1528.6	1518.4
B0BNN3	Carbonic anhydrase 1	Ca1	6923.1	8621.1	6289.4	12120.5	6312.0	7777.1
G3V6H5	Mitochondrial 2-oxoglutarate/malate carrier protein	Slc25a11	5661.1	5451.6	5466.9	5795.9	5388.6	5194.0
Q6P6T6	Cathepsin D	Ctsd	5488.7	6387.7	6550.6	6203.2	6341.7	5869.2
P0DMW0	Heat shock 70 kDa protein 1A	Hspa1a	2536.8	3121.1	2830.9	2491.2	2463.0	2616.9
Q2V057	Hydroxyproline dehydrogenase	Prodh2	3875.1	5472.8	4206.7	5484.1	4179.2	4098.6
D3Z941	Methionine--tRNA ligase, cytoplasmic	Mars	4928.4	5125.9	5128.5	4977.8	5064.0	4963.0
P17220	Proteasome subunit alpha type-2	Psma2	5777.7	5848.3	6181.4	6194.0	5987.1	5868.8
D3ZD23	ATP-binding cassette subfamily E member 1	Abce1	4542.2	4367.5	4403.6	4394.8	4577.5	4364.4
A0A0G2K051	Early endosome antigen 1	Eea1	3936.7	3410.6	3486.0	3641.2	3777.0	3928.5
P13601	Aldehyde dehydrogenase, cytosolic 1	Aldh1a7	2635.8	1803.1	2129.5	1665.5	2369.6	2386.0
F1LRE1	Glutathione-disulfide reductase	Gsr	5720.7	5819.9	5932.8	6190.4	5714.3	5977.4
Q4V8H5	Aspartyl aminopeptidase	Dnpep	5315.2	5171.3	5343.7	5506.4	5458.6	5177.1
Q99NA5	Isocitrate dehydrogenase [NAD] subunit alpha, mitochondrial	Idh3a	6397.7	6736.5	6630.8	6493.9	6477.8	6274.6
Q4QQV0	Tubulin beta chain	Tubb6	29.8	26.3	26.3	25.8	26.1	35.6
Q8K3R0	Pyrethroid hydrolase Ces2a	Ces2a	2697.0	2462.3	2557.8	2849.9	2819.2	2563.0
Q920F5	Malonyl-CoA decarboxylase, mitochondrial	Mlycd	4382.8	4552.6	4725.4	4752.3	4173.3	4403.9
P02401	60S acidic ribosomal protein P2	Rplp2	6854.2	5971.0	6353.1	7200.6	6635.6	6518.7
A0A0G2K0I3	Nicotinamide phosphoribosyltransferase	Nampt	5724.3	5429.1	5236.0	6517.2	5500.0	5476.7
Q6I7R1	Dehydrogenase/reductase (SDR family) member 7	Dhrs7l1	2013.0	4018.4	3449.9	3302.0	3008.7	3581.7
D3Z900	Mitochondrial amidoxime reducing component 2	Marc2	12973.4	12175.7	11058.8	10679.8	12098.7	11575.2
Q63413	Spliceosome RNA helicase Ddx39b	Ddx39b	2404.0	2242.0	2353.1	2151.5	2271.7	2384.2
Q6TUG0	DnaJ homolog subfamily B member 11	Dnajb11	4602.9	4857.7	4907.4	5074.3	5101.5	4784.9
P62898	Cytochrome c, somatic	Cycs	11642.2	10306.2	10510.9	9970.9	10835.0	10543.8
A0A0G2K2J9	MIA SH3 domain ER export factor 2	Mia2	6088.6	6097.6	6271.4	7662.1	6214.8	6395.7
Q3MID6	Calumenin	Calu	770.0	1006.2	805.5	949.3	897.8	799.8
A0A0G2K737	Thioredoxin-like protein 1	Txnl1	2805.2	2486.5	2860.3	2510.6	2348.0	2551.5
D3ZCF8	ATP-binding cassette, subfamily A (ABC1), member 8a	Abca8a	5592.5	4911.5	4798.8	5049.9	5115.8	5460.0
Q6DGG1	Protein ABHD14B	Abhd14b	5723.3	5479.5	5344.5	5267.3	6073.5	5989.2
Q498D5	Regulator of microtubule dynamics protein 2	Rmdn2	5707.1	5857.8	5717.9	5749.3	6275.5	5859.6
Q923K9	APOBEC1 complementation factor	A1cf	4778.8	4707.5	4783.5	4695.0	4828.0	4800.3
Q5U2Q3	Ester hydrolase C11orf54 homolog		6865.0	6473.6	7061.6	6113.4	6465.6	6665.1
Q63570	26S proteasome regulatory subunit 6B	Psmc4	7424.2	7151.9	7707.4	7540.9	7260.8	7043.3
P14669	Annexin A3	Anxa3	5849.7	6161.1	5743.0	7289.7	5760.1	6044.1
Q62930	Complement component C9	C9	5889.0	5907.9	5712.2	7200.6	4942.2	6372.5
F1LX07	Solute carrier family 25 member 12	Slc25a12	2756.3	2971.9	2932.6	3041.5	3044.1	2736.5
Q5FVR2	Thymidine phosphorylase	Tymp	3796.8	3778.2	4144.0	3361.1	3755.6	3332.6
Q99NB7	Acetyl-coenzyme A thioesterase	Acot12	4139.8	4652.9	4328.1	4202.4	4083.0	3938.8
P85970	Actin-related protein 2/3 complex subunit 2	Arpc2	5809.7	5556.3	5468.2	6223.3	5821.9	5591.9
P27605	Hypoxanthine-guanine phosphoribosyltransferase	Hprt1	6401.3	7129.1	7539.7	6333.8	6661.0	6415.4
A1A5Q1	Poly [ADP-ribose] polymerase	Parp9	5001.4	4933.6	4687.0	5579.3	4865.4	4440.0
P18420	Proteasome subunit alpha type-1	Psma1	6144.2	6465.5	6609.5	6970.6	6311.4	6094.3
Q794E4	Heterogeneous nuclear ribonucleoprotein F	Hnrnpf	6021.2	5453.8	5700.7	6173.2	5485.7	5719.1
P62804	Histone H4	H4c2	13856.4	13044.0	13027.1	13026.9	12756.4	12648.8
P14668	Annexin A5	Anxa5	6447.2	6361.6	5813.7	7000.0	5899.2	6209.6
F1LPV0	Asparagine--tRNA ligase	Nars	5402.3	5176.7	5587.7	4992.8	5455.0	5082.5
G3V6W6	Proteasome 26S subunit, ATPase 6	Psmc6	4644.8	4828.4	5128.3	4871.1	4706.7	4738.8
Q5HZY2	GTP-binding protein SAR1b	Sar1b	3498.1	3487.9	3268.0	3277.4	3326.7	3384.7
Q7TPJ1	Ac2-233		551.7	508.1	519.3	638.4	540.9	565.8
D3ZJ08	Histone H3	Hist2h3c2	1964.4	1593.5	1780.1	487.2	1398.8	1966.9
P19225	Cytochrome P450 2C70	Cyp2c70	6326.1	9207.6	8576.3	6949.0	6179.5	7798.1
Q5I0G4	Glycine--tRNA ligase	Gars1	5356.7	5465.3	5671.5	6249.0	5291.0	5366.0
Q6P9V6	Proteasome subunit alpha type	Psma5	7037.6	6939.8	7502.6	9272.5	6985.6	7093.8
B5DER3	Hypertrophic agonist responsive protein B64, isoform CRA_b	Iah1	6852.4	6443.7	6154.3	6192.1	6825.9	6444.3
M0R961	Far upstream element-binding protein 2	Khsrp	3439.9	3346.2	3557.6	3704.7	3413.2	3506.1
D3ZIL6	Enoyl CoA hydratase domain-containing 2	Echdc2	3485.7	3737.0	3605.1	3200.7	3571.9	3512.5
Q4FZT0	Stomatin-like protein 2, mitochondrial	Stoml2	3519.6	3597.0	3524.0	3527.3	3513.7	3449.7
D4A264	Zinc-binding alcohol dehydrogenase, domain-containing 2	Zadh2	3687.8	3628.3	3594.9	3893.0	3731.2	3736.2
Q3MHT2	Cysteine desulfurase, mitochondrial	Nfs1	3972.3	4057.5	3899.9	4114.6	3769.2	3947.8
Q5XI32	F-actin-capping protein subunit beta	Capzb	6173.1	6067.0	5987.6	6574.0	6246.8	5893.1
G3V857	Growth arrest-specific 2	Gas2	4758.9	4571.8	4780.9	3904.8	4720.5	4436.4
A0A0G2JVG3	Pyruvate kinase	Pkm	453.0	448.8	445.8	587.7	402.2	458.5
Q3KRC3	SRP receptor subunit alpha	Srpra	2624.5	2800.6	2759.3	2599.2	2816.1	2547.0
Q66H61	Glutamine--tRNA ligase	Qars1	5208.8	5105.6	4946.0	5323.1	4988.9	4972.8
P68255	14-3-3 protein theta	Ywhaq	3395.9	2843.3	3322.3	2628.7	3422.8	2751.9
Q5M7U6	Actin-related protein 2	Actr2	5977.3	5887.6	5984.0	6259.9	5939.4	5957.2
Q62736	Non-muscle caldesmon	Cald1	4654.0	4458.6	4493.4	4645.0	4643.5	4534.7
Q9R0T3	DnaJ homolog subfamily C member 3	Dnajc3	6187.2	6262.1	6630.9	6144.7	6918.3	6345.6
P30835	ATP-dependent 6-phosphofructokinase, liver type	Pfkl	2007.7	1955.2	1989.4	2418.9	1984.1	1954.6
G3V615	C3/C5 convertase	Cfb	5448.1	5513.9	5398.4	5847.5	4691.6	5970.3
Q9Z0V5	Peroxiredoxin-4	Prdx4	4261.7	4623.1	4261.7	3935.6	4897.1	4447.6
P62982	Ubiquitin-40S ribosomal protein S27a	Rps27a	16860.3	15415.1	15727.7	15639.5	16783.2	15809.1
Q8VID1	Dehydrogenase/reductase SDR family member 4	Dhrs4	5781.1	6411.0	6096.1	5739.3	6035.9	5708.7
Q9QX79	Fetuin-B	Fetub	6766.7	9662.0	6431.1	7316.4	6803.7	7761.4
P16970	ATP-binding cassette sub-family D member 3	Abcd3	8170.3	7628.2	7350.1	7467.6	7652.7	7135.7
P09139	Serine--pyruvate aminotransferase, mitochondrial	Agxt	5751.0	4856.6	4287.8	5439.1	4562.9	5054.4
P51869	Cytochrome P450 4F4	Cyp4f4	2436.3	2747.9	2591.0	2760.7	2939.0	2760.2
G3V6G7	Polynucleotide phosphorylase 1	Pnpt1	5128.1	4891.1	4995.8	5687.1	4911.4	5254.6
A0A0G2K7B3	Heterogeneous nuclear ribonucleoproteins C1/C2-like	LOC100911576	6065.2	5613.7	6027.9	6013.6	5715.7	5742.6
Q66HG4	Galactose mutarotase	Galm	5891.2	6279.3	5863.5	6633.2	5856.6	6080.0
P62815	V-type proton ATPase subunit B, brain isoform	Atp6v1b2	4461.9	4604.4	4761.2	4620.3	4708.8	4513.6
Q6MGB5	(3R)-3-hydroxyacyl-CoA dehydrogenase	Hsd17b8	3602.6	3455.6	3548.2	3414.3	3527.2	3559.7
B1WC26	N-acetylneuraminate synthase	Nans	5348.8	5309.9	5770.0	4859.0	5802.6	5507.7
Q6AY09	Heterogeneous nuclear ribonucleoprotein H2	Hnrnph2	2427.6	2117.7	2260.9	2127.8	2162.2	2259.3
Q5I0M2	Nicotinate-nucleotide pyrophosphorylase [carboxylating]	Qprt	4018.8	3442.1	3843.3	3700.8	4404.3	3695.8
D3Z9Z0	Ankyrin 1	Ank1	6116.1	6474.3	5641.2	8508.5	5602.9	6784.7
B2RYJ3	Cullin 4A	Cul4a	4307.5	4221.9	4273.7	3999.7	4580.1	4255.2
Q5PPJ6	Leucyl-tRNA synthetase	Lars	4906.0	4916.5	5137.8	5073.1	4970.8	4773.9
A0A0G2JWA3	Exportin 7	Xpo7	4896.0	4772.2	4866.2	5035.9	5018.0	4776.0
A0A0H2UH90	von Willebrand factor A domain-containing protein 5A	Vwa5a	3903.2	3557.3	3929.1	4246.3	3762.4	3890.7
G3V6H0	RCG48149, isoform CRA_b	LOC100363782	1726.6	1713.5	1623.9	1776.4	1770.9	1644.8
Q4FZU0	Acid phosphatase 6, lysophosphatidic	Acp6	3767.7	3760.5	3856.4	4146.8	3764.5	3753.5
Q5XI77	Annexin	Anxa11	3211.5	3194.8	3267.6	3225.0	3157.0	3326.1
G3V9U0	Propionate--CoA ligase	Acss2	4959.6	4932.7	5167.8	4234.6	4951.8	4309.8
Q2TL32	E3 ubiquitin-protein ligase UBR4	Ubr4	4458.5	4430.8	4681.7	4645.6	4430.0	4508.0
D3ZZA8	SEC24 homolog A, COPII coat complex component	Sec24a	3785.4	3918.8	3898.6	4651.7	3903.7	3780.0
P62243	40S ribosomal protein S8	Rps8	6369.4	6249.4	6392.5	6233.1	6174.7	6100.7
G3V8J2	Cytochrome P450 family 8 subfamily B member 1	Cyp8b1	577.3	595.8	588.4	615.6	543.7	668.9
Q63083	Nucleobindin-1	Nucb1	4136.5	4012.8	4197.3	4507.8	4810.2	4708.7
P41034	Alpha-tocopherol transfer protein	Ttpa	8093.8	7315.2	7254.0	8742.9	7669.3	7457.2
G3V827	Cysteine conjugate-beta lyase 1, isoform CRA_a	Kyat1	5930.2	5446.1	5672.8	6087.0	6129.2	6192.1
P11980	Pyruvate kinase PKM	Pkm	303.5	302.6	290.4	361.4	311.2	308.7
Q5I0H9	Protein disulfide-isomerase A5	Pdia5	3847.1	1668.1	1783.9	1899.3	5275.9	4156.7
P51583	Multifunctional protein ADE2	Paics	5556.7	5144.3	5222.3	5218.9	5710.4	4919.3
A0A0G2K3G0	Histidine-rich glycoprotein	Hrg	10040.6	10607.3	9347.8	9892.0	9816.9	10939.7
Q6AYT0	Quinone oxidoreductase	Cryz	4009.0	3892.1	3938.0	4176.7	4005.1	4046.8
D4A132	UDP-glucuronosyltransferase	Ugt2b10	1993.7	2208.6	1843.1	2434.0	2491.6	1988.1
Q6P790	60S ribosomal protein L6 (Fragment)	Rpl6	6568.3	6571.5	6720.2	6731.9	6666.2	6428.1
B2GUU4	Lon protease homolog 2, peroxisomal	Lonp2	4877.9	5132.3	5085.0	4936.9	4678.5	4629.2
Q64654	Lanosterol 14-alpha demethylase	Cyp51a1	4802.4	4785.9	5202.7	4257.2	5704.8	4604.1
F2Z3T7	Isochorismatase domain-containing protein 1	LOC103694869	4356.9	4604.1	4800.1	5193.1	4462.5	4373.4
Q8CFN2	Cell division control protein 42 homolog	Cdc42	4969.4	4876.6	4856.0	4346.6	4936.7	4884.7
D3ZFA8	40S ribosomal protein S17	LOC100362366	5484.4	4980.5	5222.5	4787.9	5232.8	5350.0
F1LNJ2	U5 small nuclear ribonucleoprotein 200 kDa helicase	Snrnp200	4660.8	4531.7	4640.8	4780.1	4593.3	4596.7
P05370	Glucose-6-phosphate 1-dehydrogenase	G6pdx	7034.3	3935.6	3927.2	5311.0	4128.9	3164.7
Q9Z1X1	Extended synaptotagmin-1	Esyt1	530.8	540.2	535.6	537.9	532.1	514.9
P20788	Cytochrome b-c1 complex subunit Rieske, mitochondrial	Uqcrfs1	5290.0	4728.2	5003.1	5200.8	4739.5	5005.1
M0R3M4	RAN-binding protein 2	Ranbp2	3876.1	3757.9	3757.6	5516.3	3734.4	3897.4
P62907	60S ribosomal protein L10a	Rpl10a	9270.7	8786.5	9067.9	9351.2	9417.4	8982.1
Q03555	Gephyrin	Gphn	4136.6	3949.1	4251.6	3955.2	4228.9	4435.0
O35547	Long-chain-fatty-acid--CoA ligase 4	Acsl4	6295.3	5519.3	5362.8	6502.5	6331.7	5969.1
G3V7T6	Splicing factor 3b, subunit 1	Sf3b1	3986.7	4258.9	4212.8	4182.3	3889.3	4100.0
Q8VHT6	Arsenite methyltransferase	As3mt	4857.4	4724.8	4794.2	4539.3	4753.3	4604.9
P23358	60S ribosomal protein L12	Rpl12	6687.1	6424.5	6513.4	6481.4	6801.0	6452.7
Q5XI73	Rho GDP-dissociation inhibitor 1	Arhgdia	7629.4	7200.3	7459.6	7735.2	7566.4	7489.9
P36972	Adenine phosphoribosyltransferase	Aprt	6033.2	5407.0	5713.3	5251.8	5971.9	5994.1
Q3T1L0	Aldehyde dehydrogenase family 16 member A1	Aldh16a1	3778.3	3637.7	3783.7	3587.2	3678.9	3615.6
O54975	Xaa-Pro aminopeptidase 1	Xpnpep1	5675.2	6384.7	5598.7	6236.6	5266.7	5089.1
D4AE56	Microsomal prostaglandin E synthase 2	Ptges2	3940.8	3742.6	3961.6	4104.0	3733.0	3749.4
F1LPM3	Sorbin and SH3 domain-containing protein 2	Sorbs2	4490.7	4360.8	4505.4	4584.2	4498.0	4256.8
A0A0G2QC04	Plastin 1	Pls1	3316.2	2826.6	3089.3	2537.0	2841.0	2885.5
Q6TXF3	Acyl-CoA-binding protein	Dbi	21402.5	15642.7	17632.1	18889.4	19150.9	17223.1
A0A0G2K5L2	Mitochondrial glutamate carrier 1-like	LOC100911440	5074.4	5178.3	5005.0	4087.9	4589.7	4923.7
A0A0G2K161	Band 4.1	Epb41	3408.1	3436.0	3181.7	3705.6	3026.3	3622.9
A0A096MKE0	Aspartate-beta-hydroxylase	Asph	3494.6	3312.4	3461.5	3348.8	3443.1	3515.0
B0BN81	40S ribosomal protein S5	Rps5	5246.7	5029.3	5225.6	3728.7	5114.7	5059.3
D4A8A0	Aspartate carbamoyltransferase	Cad	3226.0	3334.9	3496.8	3498.1	3281.6	3208.8
Q5I0P2	Glycine cleavage system H protein, mitochondrial	Gcsh	5198.9	4609.5	4663.0	4275.3	4809.8	5158.3
P02651	Apolipoprotein A-IV	Apoa4	4681.2	4938.4	5155.7	7209.2	5054.9	5378.1
Q63798	Proteasome activator complex subunit 2	Psme2	4538.4	4284.8	4419.9	4914.1	4940.9	4492.4
P82808	Glutamine--fructose-6-phosphate aminotransferase [isomerizing] 1	Gfpt1	3488.4	3632.1	3492.4	3779.5	3683.4	3387.7
Q6URK4	Heterogeneous nuclear ribonucleoprotein A3	Hnrnpa3	963.3	963.0	1010.1	764.5	971.6	971.2
D4ADT5	DEAD (Asp-Glu-Ala-Asp) box polypeptide 58 (Predicted)	Ddx58	3097.3	2970.8	2925.6	3438.5	3095.7	3120.1
Q5XFX0	Transgelin-2	Tagln2	4113.6	3687.0	3947.3	3646.8	3637.7	3757.7
P12368	cAMP-dependent protein kinase type II-alpha regulatory subunit	Prkar2a	4431.2	4349.6	4408.5	5178.8	4655.7	4777.8
P47942	Dihydropyrimidinase-related protein 2	Dpysl2	2538.1	2579.8	2502.9	2756.6	2417.1	2575.9
Q5U2U0	ATP-dependent Clp protease ATP-binding subunit clpX-like, mitochondrial	Clpx	3866.1	4278.5	4067.1	4479.3	3834.9	3915.7
G3V9N0	Polyadenylate-binding protein	Pabpc4	2581.5	2519.3	2676.1	2806.3	2552.1	2542.2
P62919	60S ribosomal protein L8	Rpl8	5120.4	4903.2	4910.3	4653.4	4939.2	4936.3
Q9Z2M4	Peroxisomal 2,4-dienoyl-CoA reductase [(3E)-enoyl-CoA-producing]	Decr2	6302.5	6193.0	5632.9	6367.8	5952.3	6001.4
F1LMZ8	26S proteasome non-ATPase regulatory subunit 11	Psmd11	4281.5	4366.2	4448.0	4174.2	4633.1	4062.5
Q07009	Calpain-2 catalytic subunit	Capn2	2637.4	2576.6	2699.5	2309.3	2582.0	2630.0
Q8K4G6	ADP-ribose glycohydrolase MACROD1 (Fragment)	Macrod1	2549.4	2387.8	2581.9	1639.8	2616.6	2693.5
D4A9N5	Tripartite motif-containing 25	Trim25	4328.8	4303.2	4551.6	4887.0	4505.4	4460.3
A0A0G2JXJ7	Extended synaptotagmin-1	Esyt1	306.9	304.4	356.9	337.0	330.0	330.8
P62836	Ras-related protein Rap-1A	Rap1a	1735.6	1696.1	1745.8	1748.6	1707.4	1666.2
Q78E14	Obp3 protein	Obp3	2970.3	5986.4	4174.1	4480.2	4406.2	3326.4
P81795	Eukaryotic translation initiation factor 2 subunit 3, X-linked	Eif2s3	6550.2	6597.0	6639.7	5691.2	6641.7	6493.2
P28494	Alpha-mannosidase 2	Man2a1	3830.2	3843.1	3864.2	4268.1	3795.7	3901.6
P62832	60S ribosomal protein L23	Rpl23	8027.9	7673.0	8135.9	7549.3	8125.8	7887.1
P10888	Cytochrome c oxidase subunit 4 isoform 1, mitochondrial	Cox4i1	10395.7	8890.1	9039.8	9718.9	9473.0	9355.8
D3ZNH4	Histone H2B	Hist1h2bo	14422.1	12989.3	13552.6	14161.3	14216.3	13752.5
B0BNJ4	ETHE1, persulfide dioxygenase	Ethe1	5083.5	6054.9	5808.5	4533.3	5479.6	6018.7
Q5XIA5	Coenzyme A synthase	Coasy	2743.2	2819.3	3047.6	3247.9	2738.9	2809.7
Q5XFW8	Protein SEC13 homolog	Sec13	4698.5	4318.1	4548.5	3651.4	4517.9	4548.1
Q80U96	Exportin-1	Xpo1	4627.2	4662.9	4626.4	5274.3	4583.9	4605.6
B0BNK1	RAB5C, member RAS oncogene family	Rab5c	2705.8	2625.7	2679.0	3130.7	2807.7	2710.6
M0R629	Adenylosuccinate synthetase isozyme 1	Adssl1	3450.7	3243.6	3374.7	3261.0	2986.5	3633.7
Q5M949	Nipsnap homolog 3A (C. elegans)	Nipsnap3b	3305.7	4633.4	4954.3	4446.6	4510.9	3914.5
Q7TP57	Signal transducer and activator of transcription		3274.4	3251.5	3247.8	4221.9	3276.8	3395.8
Q45QN0	Guanine nucleotide binding protein alpha inhibiting 2	Gnai2	2353.6	2292.8	2288.1	2502.9	2292.5	2317.6
Q9Z270	Vesicle-associated membrane protein-associated protein A	Vapa	6154.1	5610.3	5579.1	6061.5	6302.1	5959.6
D3ZVS2	L-2-hydroxyglutarate dehydrogenase	L2hgdh	4044.7	4164.4	4347.9	4275.9	4335.2	4145.6
P68101	Eukaryotic translation initiation factor 2 subunit 1	Eif2s1	4937.1	5010.9	5146.5	4613.0	5075.9	4957.0
P08753	Guanine nucleotide-binding protein G(i) subunit alpha-3	Gnai3	2669.5	2453.4	2465.7	2094.1	2630.5	2502.4
D4A8G5	Transforming growth factor-beta-induced protein ig-h3	Tgfbi	3610.6	3565.3	2905.5	3098.0	3491.3	3444.6
Q920D2	Dihydrofolate reductase	Dhfr	5224.5	5816.5	5706.7	6110.7	4825.6	5742.4
Q6IE67	Proteasome subunit alpha type	psma3l	5718.1	5737.4	5724.1	6500.8	5840.1	5607.6
P0DP31	Calmodulin-3	Calm3	8762.9	7939.5	8230.4	8182.7	8235.8	8359.7
Q99ML5	Prenylcysteine oxidase	Pcyox1	3402.1	3319.6	3117.9	4088.9	3721.5	3354.1
P11232	Thioredoxin	Txn	11169.9	10589.7	10975.0	8591.5	11119.8	11751.0
D4A3E2	Aminopeptidase-like 1	Npepl1	2398.3	2333.6	2388.3	2429.7	2353.2	2396.2
Q6AXY8	Dehydrogenase/reductase (SDR family) member 1	Dhrs1	5162.4	5530.4	6007.6	4295.6	5863.5	5676.2
Q6PDV7	60S ribosomal protein L10	Rpl10	5545.2	5745.2	5551.9	5748.7	5320.1	4806.2
G3V8C4	Chloride intracellular channel protein	Clic4	3149.7	3202.9	3170.5	2590.3	3124.9	3200.2
D4A4X4	Cingulin	Cgn	4815.1	4841.6	4994.5	4908.1	4936.5	4492.4
D3ZCT7	Protein transport protein SEC23	Sec23b	1127.2	1252.5	1271.9	1132.8	1163.3	1159.5
Q4V7C6	GMP synthase [glutamine-hydrolyzing]	Gmps	3938.7	4001.0	4016.4	4103.8	3863.4	3895.6
P07895	Superoxide dismutase [Mn], mitochondrial	Sod2	6504.6	6738.2	6310.5	6917.1	6849.2	6781.5
F7EMB2	RNA transcription, translation and transport factor protein	Rtraf	4161.4	3914.3	4297.7	3922.7	4034.0	4022.5
O35796	Complement component 1 Q subcomponent-binding protein, mitochondrial	C1qbp	4994.8	4319.4	4845.1	4471.4	4575.1	4731.7
Q5XI22	Acetyl-CoA acetyltransferase, cytosolic	Acat2	2676.4	2675.4	2692.3	2161.5	2450.1	2418.5
Q9JJ40	Na(+)/H(+) exchange regulatory cofactor NHE-RF3	Pdzk1	4376.1	4005.2	3901.1	4087.4	4612.6	4168.3
Q3B7U9	Peptidyl-prolyl cis-trans isomerase FKBP8	Fkbp8	4426.4	4569.9	4689.1	3532.5	4605.4	4384.3
Q5XIU9	Membrane-associated progesterone receptor component 2	Pgrmc2	2590.2	2357.5	2264.9	2346.3	2554.8	2375.2
F1LQ09	Atlastin GTPase 2	Atl2	4101.7	4453.3	4408.0	4241.3	4189.1	4187.3
A0A0H2UHV9	Coatomer subunit gamma	Copg2	4119.3	3962.9	4097.6	4577.0	4129.8	4097.5
D3Z8P5	Pyridoxal kinase	RGD1566085	129.7	126.8	137.9	128.0	132.1	140.9
Q9Z339	Glutathione S-transferase omega-1	Gsto1	5036.3	5373.9	6087.0	5133.3	5574.2	5678.7
O70196	Prolyl endopeptidase	Prep	3763.8	3647.9	4084.5	3560.1	3735.1	3767.4
F1M1H0	2-deoxy-D-ribose 5-phosphate aldolase	Dera	2764.7	2643.3	2697.3	2982.2	2616.4	2707.2
A0A0G2K8H0	Caprin-1	Caprin1	3360.1	3221.7	3237.8	3559.0	3354.3	3198.0
Q66WT9	Clathrin-assembly lymphoid myeloid leukemia protein	Picalm	3440.0	3680.2	3879.3	4025.5	3424.9	3709.5
P62332	ADP-ribosylation factor 6	Arf6	4594.6	4385.9	4543.4	4955.0	4533.8	4519.8
Q6P7R8	Very-long-chain 3-oxoacyl-CoA reductase	Hsd17b12	5298.8	6055.3	5525.8	6094.4	5751.0	5459.3
Q6AZ33	Biliverdin reductase A	Blvra	312.5	410.3	320.5	432.5	299.5	143.4
Q63584	Transmembrane emp24 domain-containing protein 10	Tmed10	5053.3	4937.2	5113.2	4945.4	5240.6	5041.7
P21571	ATP synthase-coupling factor 6, mitochondrial	Atp5pf	8919.4	8729.0	8833.4	9127.8	8782.6	8137.4
Q07803	Elongation factor G, mitochondrial	Gfm1	5155.1	5132.0	5093.8	4363.3	4671.7	4797.6
Q68FX8	Alpha-MPP	Pmpca	3372.5	3358.0	3470.6	3207.7	3176.5	3316.7
D3ZD31	Mannose receptor, C type 1	Mrc1	4925.5	4928.4	5391.7	4154.9	5153.7	4929.4
A0A0G2JSH9	Peroxiredoxin-2	Prdx2	6555.9	7646.2	6400.3	8564.4	6368.8	7450.0
Q6PDW4	Proteasome subunit beta	Psmb1	3737.6	3764.0	3788.0	3716.9	3752.8	3762.5
O35112	CD166 antigen	Alcam	3981.9	3297.9	3446.9	3471.0	3532.4	3640.8
Q9WTN7	Sterol 12-alpha hydroxylase		50.8	55.4	60.8	70.7	59.9	86.4
Q6AYT9	Acyl-coenzyme A synthetase ACSM5, mitochondrial	Acsm5	3411.5	3788.5	3355.2	3643.7	3450.1	3102.5
A0A096MJZ2	RCG21429, isoform CRA_b	Tbl2	4713.4	4607.4	4346.8	3624.6	4767.9	4562.0
M0R890	ATP-binding cassette subfamily A member 6	Abca6	4406.9	4607.9	4529.7	4751.0	4399.0	4614.1
D3ZUF9	Pitrilysin metalloproteinase 1	Pitrm1	5120.2	4967.8	4943.9	5004.8	5083.0	4709.1
A0A096MIX2	RNA helicase	Ddx17	2296.0	2173.6	2221.9	2483.4	2259.4	2336.6
P68511	14-3-3 protein eta	Ywhah	2487.4	2373.5	2534.4	1968.3	2481.1	2516.6
A0A0G2JTG7	Heterogeneous nuclear ribonucleoprotein H	Hnrnph1	917.0	896.8	924.3	839.6	840.8	915.1
Q03346	Mitochondrial-processing peptidase subunit beta	Pmpcb	3072.0	2801.7	2991.5	2219.8	2841.2	2881.9
D3ZV82	Similar to guanylate-binding protein family, member 6	LOC685067	3998.2	4733.6	4626.8	5331.7	4937.8	4480.8
A0A0G2JSR7	Matrin-3	Matr3	5163.8	4844.4	5184.1	4857.5	5014.9	5052.0
Q4KM74	Vesicle-trafficking protein SEC22b	Sec22b	3601.0	3587.7	3523.8	3778.4	3800.3	3548.3
B1WC34	Glucosidase 2 subunit beta	Prkcsh	5600.9	5783.2	5682.6	6053.9	6070.1	5717.0
P17625	Glycogen [starch] synthase, liver	Gys2	3069.0	3458.6	3079.4	2785.2	2992.2	2706.4
O35094	Mitochondrial import inner membrane translocase subunit TIM44	Timm44	3414.5	3354.1	3422.2	3392.5	3244.5	3300.2
O35987	NSFL1 cofactor p47	Nsfl1c	3176.9	3178.7	3295.7	3303.9	2967.0	3182.5
A0A0G2K0W9	Proteasome subunit alpha type	Psma7	4830.7	4741.9	4903.5	5516.7	4937.0	4714.5
Q63910	Alpha globin	Hba-a3	3533.2	4395.8	3147.6	6786.6	3217.3	3394.2
D4A0T0	Complex I-PDSW	Ndufb10	3941.0	3262.7	3562.5	2538.4	3946.9	3536.1
Q3MHS3	Aldo-keto reductase family 1, member C1	Akr1c1	2847.3	3250.6	3295.2	2850.9	3553.0	3031.3
B1WBY5	DnaJ (Hsp40) homolog, subfamily C, member 11	Dnajc11	2563.2	2600.2	2557.9	2342.8	2487.3	2511.0
F1LU71	Methylglutaconyl-CoA hydratase, mitochondrial	Auh	5453.9	5487.8	5422.1	5800.5	5500.4	5596.7
P61589	Transforming protein RhoA	Rhoa	2208.0	2011.1	2004.1	1719.3	2105.1	2194.4
F1LSA2	Cytochrome P450	Cyp2b2	1427.0	3044.8	2363.8	1846.3	2108.5	1921.9
Q5XIM7	Lysine--tRNA ligase	Kars1	4954.6	5171.5	5419.4	4716.9	5238.6	5014.5
Q4KMA2	UV excision repair protein RAD23 homolog B	Rad23b	4055.5	4050.1	4342.0	4359.3	4131.0	3889.9
P0C5H9	Mesencephalic astrocyte-derived neurotrophic factor	Manf	5570.2	5549.9	6054.6	4828.2	5873.2	5753.3
A0JPJ7	Obg-like ATPase 1	Ola1	5596.7	5421.4	5280.0	5135.0	5528.0	5443.6
Q3T1K5	F-actin-capping protein subunit alpha-2	Capza2	3710.4	3603.6	3884.0	3986.6	3756.8	3788.5
A0A0G2K2P5	Tight junction protein ZO-1	Tjp1	2313.7	2342.4	2427.7	2356.4	2228.7	2308.1
F1LTB8	UDP-glucuronosyltransferase	RGD1559459	1194.8	931.9	1043.5	1291.8	1240.1	1192.4
P84092	AP-2 complex subunit mu	Ap2m1	4840.3	5109.6	5230.5	5258.8	4765.1	4997.9
M0RAK2	RCG22622	LOC684270	2021.6	2136.4	2151.2	1864.5	2045.7	2077.2
O35821	Myb-binding protein 1A	Mybbp1a	2414.5	2142.4	2234.4	2359.3	2290.9	2190.2
B5DEL9	40S ribosomal protein S7	Rps7	8466.0	8347.0	8844.0	8723.5	8207.6	8924.8
A1L1J8	RAB5B, member RAS oncogene family	Rab5b	2129.9	2203.9	2212.1	2286.4	2164.0	2151.9
P63036	DnaJ homolog subfamily A member 1	Dnaja1	3881.3	4047.1	3768.3	3859.9	3811.9	3767.2
O88321	26S proteasome non-ATPase regulatory subunit 4	Psmd4	1169.1	1141.2	1280.0	914.7	1012.3	1149.7
P31977	Ezrin	Ezr	1129.6	1350.0	1202.3	1517.9	1157.5	1162.7
F1LM66	116 kDa U5 small nuclear ribonucleoprotein component	Eftud2	2476.3	2451.2	2621.4	2707.4	2448.4	2524.5
O08629	Transcription intermediary factor 1-beta	Trim28	3394.5	3004.2	3144.0	3648.9	3143.3	3159.7
Q6DGG0	Peptidyl-prolyl cis-trans isomerase D	Ppid	5922.1	5883.2	6166.6	5873.9	6141.4	5936.0
Q9JLH7	CDK5 regulatory subunit-associated protein 3	Cdk5rap3	3450.3	3435.4	3506.1	3572.6	3633.1	3333.8
Q6P7Q4	Lactoylglutathione lyase	Glo1	4394.7	4978.7	4631.2	5050.2	4483.6	4705.2
D4A8U7	Dynactin subunit 1	Dctn1	2325.9	2325.3	2436.7	2716.3	2455.9	2357.2
B5DEH2	Erlin-2	Erlin2	2158.7	2085.4	2363.4	2070.9	2415.1	2346.9
D4A6X7	Phosphopantothenoylcysteine synthetase	Ppcs	4782.1	4760.6	5059.1	5092.5	4488.8	4757.3
D4AEP0	Adenylosuccinate synthetase isozyme 2	Adss	1553.8	1628.0	1714.5	1598.5	1612.3	1600.1
Q5U2Q7	Eukaryotic peptide chain release factor subunit 1	Etf1	3413.8	3207.9	3385.8	3084.4	3272.6	3194.7
Q6PDW1	40S ribosomal protein S12	Rps12	6165.7	5600.5	5792.0	4530.0	6314.7	5915.7
D3ZPR0	Chromosome segregation 1-like protein	Cse1l	4715.5	4405.7	4707.3	5067.2	4606.1	4382.3
Q02874	Core histone macro-H2A.1	Macroh2a1	4708.2	4253.6	4411.6	4402.9	4395.1	4421.6
F1M124	Cordon-bleu WH2 repeat protein-like 1	Cobll1	2922.8	3163.4	3177.9	3144.7	3063.0	3073.3
P18666	Myosin regulatory light chain 12B	Myl12b	1130.8	1161.5	1136.3	1217.1	1104.0	1143.7
P62282	40S ribosomal protein S11	Rps11	1339.2	1321.0	1291.3	615.9	1327.3	1244.9
Q99J82	Integrin-linked protein kinase	Ilk	4291.4	4406.2	4346.2	4057.4	4157.5	4232.2
Q6AXM8	Serum paraoxonase/arylesterase 2	Pon2	4586.6	4646.9	4434.7	4873.4	4931.3	4670.9
P46844	Biliverdin reductase A	Blvra	244.2	157.3	235.8	154.2	225.2	312.3
Q6AYS3	Carboxypeptidase	Ctsa	3558.5	3979.3	4228.0	3534.5	3962.1	3519.5
P62142	Serine/threonine-protein phosphatase PP1-beta catalytic subunit	Ppp1cb	739.1	694.2	710.2	749.2	716.6	716.0
Q4G079	Aminoacyl tRNA synthetase complex-interacting multifunctional protein 1	Aimp1	2577.3	2637.7	2595.1	2745.7	2486.4	2528.8
P54921	Alpha-soluble NSF attachment protein	Napa	4243.3	4246.4	4116.4	4736.5	4173.2	4052.7
P62138	Serine/threonine-protein phosphatase PP1-alpha catalytic subunit	Ppp1ca	355.3	330.7	344.6	345.4	341.4	334.0
Q63610	Tropomyosin alpha-3 chain	Tpm3	3785.1	3700.3	3910.1	3921.6	3755.7	3883.8
G3V644	Complex I-9kD	Ndufv3	3914.4	3765.0	3738.3	3640.5	3415.8	3758.7
A0A0G2K1N9	Selenoprotein O	Selenoo	2848.4	2831.2	2890.1	2773.0	2770.6	2872.1
P70470	Acyl-protein thioesterase 1	Lypla1	2622.6	2553.1	2556.1	2625.3	2830.1	2448.4
D3ZHV7	L-serine dehydratase-like	Sdsl	3577.3	2979.1	3089.8	3220.6	2609.8	3338.2
B2RYP4	Sorting nexin-2	Snx2	3719.4	3889.9	3987.5	4349.1	3755.0	3774.0
P46720	Solute carrier organic anion transporter family member 1A1	Slco1a1	2299.7	2459.1	2209.3	2355.6	2013.7	2142.8
P26772	10 kDa heat shock protein, mitochondrial	Hspe1	14638.9	14167.0	13453.3	13643.5	13976.2	13794.5
P02706	Asialoglycoprotein receptor 1	Asgr1	4521.0	4647.8	4360.1	4333.2	4727.5	4720.7
B0BN63	Activator of Hsp90 ATPase activity 1	Ahsa1	3390.7	3535.2	3492.7	3600.0	3284.7	3444.8
P84850	D-2-hydroxyglutarate dehydrogenase, mitochondrial	D2hgdh	1589.0	1712.3	1688.7	1777.8	1887.9	1765.8
B1WBY7	ER lipid raft-associated 1	Erlin1	2249.3	2360.3	2334.2	2250.2	2547.8	2374.4
P21643	Tryptophan 2,3-dioxygenase	Tdo2	4398.5	3803.4	4175.2	4323.8	4119.6	4331.5
A0A0G2K5E4	DnaJ heat shock protein family (Hsp40) member A3	Dnaja3	3348.1	3337.6	3375.2	3132.6	3160.2	3340.0
P18395	Cold shock domain-containing protein E1	Csde1	5033.0	5040.2	5417.7	5412.3	5271.5	5324.4
D4A8H3	E1 ubiquitin-activating enzyme	Uba6	2576.1	2674.1	2794.3	2898.3	2626.4	2708.9
D4ABT8	Heterogeneous nuclear ribonucleoprotein U-like 2	Hnrnpul2	2869.6	2770.3	2912.1	2738.1	2792.1	2929.8
Q5I0E7	Transmembrane emp24 domain-containing protein 9	Tmed9	2799.1	2991.5	3066.6	3476.8	3002.4	2823.5
P05982	NAD(P)H dehydrogenase [quinone] 1	Nqo1	2744.7	3272.5	5741.0	3300.0	4226.5	4641.4
F1M446	Ecm29 proteasome adaptor and scaffold	Ecpas	2157.3	2089.5	2169.0	2187.1	2179.4	2081.4
Q95577	Major histocompatibility complex class I	RT1.Alu	3764.8	3549.8	3894.9	4426.4	3915.0	4109.2
Q5I0D5	Phospholysine phosphohistidine inorganic pyrophosphate phosphatase	Lhpp	2529.3	2220.2	2277.2	2367.5	2528.1	2464.3
B2RYJ7	ARP1 actin-related protein 1 homolog B (Yeast)	Actr1b	1078.8	1050.0	1030.7	1116.1	1086.0	1036.7
P50503	Hsc70-interacting protein	St13	6342.4	6751.3	6736.6	6570.5	6730.5	5876.1
P20761	Ig gamma-2B chain C region	Igh-1a	7756.4	7587.9	8007.0	6399.6	5962.0	6477.3
Q3KRE0	ATPase family AAA domain-containing protein 3	Atad3	4949.1	4847.0	5200.8	5000.5	4733.0	4722.2
G3V7I0	Peroxiredoxin 3	Prdx3	4404.7	4425.1	4427.2	4241.5	4533.4	4352.3
P02696	Retinol-binding protein 1	Rbp1	6231.3	5599.7	5570.2	6043.4	5492.7	5764.9
P60901	Proteasome subunit alpha type-6	Psma6	5404.7	5288.6	5533.9	5166.0	5334.6	5247.7
O88269	ATP-binding cassette sub-family C member 6	Abcc6	2609.7	2546.4	2645.7	3129.8	2517.1	2622.1
D3ZVU4	Ribokinase	Rbks	3524.6	3621.0	4092.6	3566.5	3618.1	3599.8
D3ZLK9	ATP-dependent (S)-NAD(P)H-hydrate dehydratase	Naxd	3160.7	3318.6	3473.3	2972.4	3005.7	3265.2
B0BNG3	Lectin, mannose-binding 2	Lman2	4357.1	4389.5	4558.1	4702.5	4406.4	4192.5
Q68FP1	Gelsolin	Gsn	3230.5	3591.1	3199.5	3869.8	3003.1	3536.9
H6X320	Pentaxin	Apcs	2683.9	2812.2	2765.2	4013.3	2890.6	3153.1
P40307	Proteasome subunit beta type-2	Psmb2	5395.5	5665.5	5777.8	6073.1	5670.1	5398.4
F1M9V7	Aminopeptidase	Npepps	3623.5	3802.3	3589.8	4076.6	3896.8	3576.1
G3V8U9	Proteasome subunit beta	Psmb4	2176.3	2298.3	2449.2	2524.3	2248.0	2138.7
Q66H15	Regulator of microtubule dynamics protein 3	Rmdn3	1720.2	1758.0	1754.3	1860.7	1742.6	1787.1
G3V7I3	ATPase 13A1	Atp13a1	3744.4	3698.9	3776.8	3652.7	3876.0	3852.7
Q63525	Nuclear migration protein nudC	Nudc	3230.0	3210.6	3243.0	3515.4	3254.3	3320.1
A0A0G2JSV3	Ribose-phosphate diphosphokinase	LOC314140	3462.6	3411.8	3473.8	3787.0	3679.3	3635.4
Q66HG9	Mitochondrial antiviral-signaling protein	Mavs	2078.3	2056.2	2085.2	2105.9	2049.8	2121.4
D4ACV3	Histone H2A	Hist2h2ac	4934.1	3922.6	4383.2	3863.4	4923.7	4502.2
Q9Z0U8	Nucleic acid binding factor pRM10	pRM10	4926.5	4370.6	4804.1	5079.0	5255.9	4694.7
Q62991	Sec1 family domain-containing protein 1	Scfd1	2424.2	2409.9	2550.4	2444.2	2439.9	2415.1
F1LP82	Ras-related protein Rab-2A	Rab2a	940.2	864.1	876.3	969.2	1024.7	993.7
Q66H71	Serine/threonine-protein phosphatase CPPED1	Cpped1	1677.0	1898.6	1873.5	1783.4	1934.2	1643.6
Q68FX0	Isocitrate dehydrogenase [NAD] subunit beta, mitochondrial	Idh3B	3471.6	3427.2	3334.1	3666.4	3341.1	3351.7
B2GV99	Myl6 protein	Myl6	7739.7	7127.0	7277.1	7398.2	7987.3	7540.3
Q07205	Eukaryotic translation initiation factor 5	Eif5	4489.6	4419.5	4473.9	4358.0	4035.8	4381.3
Q923M1	Mitochondrial peptide methionine sulfoxide reductase	Msra	3641.4	3645.5	3571.8	4291.1	3780.9	3678.6
B1H267	Sorting nexin-5	Snx5	3716.2	3614.5	3827.1	4081.5	3668.7	3753.7
Q5FVN1	Starch-binding domain-containing protein 1	Stbd1	2950.2	3203.7	2986.0	3302.2	3485.9	3145.1
Q6SKG1	Acyl-coenzyme A synthetase ACSM3, mitochondrial	Acsm3	3998.7	4552.7	4510.1	4079.8	3544.7	5194.8
F1MA98	Nucleoprotein TPR	Tpr	4214.2	4099.0	4195.1	4549.3	4109.4	4153.9
P07323	Gamma-enolase	Eno2	22.9	20.9	20.8	24.1	18.4	17.8
Q6PDV9	Ribosomal protein S11	Rps11	232.2	192.1	218.2	124.0	222.9	235.9
P61107	Ras-related protein Rab-14	Rab14	4622.0	4539.1	4443.8	4512.3	4497.2	4465.5
G3V9K0	Cysteinyl-tRNA synthetase	Cars	2990.1	2984.2	3095.6	3510.5	2779.1	3046.8
P48450	Lanosterol synthase	Lss	21.4	36.5	28.4	20.6	47.0	24.5
B2GV24	E3 UFM1-protein ligase 1	Ufl1	3958.3	4041.2	4023.0	4484.1	4248.0	3891.2
F1LQX9	Nuclear protein localization protein 4 homolog	Nploc4	3753.4	3923.3	3888.1	4075.4	3852.0	3794.2
Q63524	Transmembrane emp24 domain-containing protein 2	Tmed2	4444.9	4555.2	4617.8	4832.7	4736.4	4476.0
Q64240	Protein AMBP	Ambp	3009.7	3121.9	3159.2	2755.9	3017.5	3206.0
Q5BQE6	Delta(24)-sterol reductase	Dhcr24	3337.9	4016.6	4002.2	4733.5	3564.4	3854.4
Q3ZAV2	Y-box-binding protein 1	Ybx1	1716.6	1792.7	1887.5	1599.6	1546.2	1715.3
P63088	Serine/threonine-protein phosphatase PP1-gamma catalytic subunit	Ppp1cc	256.8	291.0	303.5	204.6	232.5	273.9
B2RYM3	Inter-alpha trypsin inhibitor, heavy chain 1	Itih1	4049.2	4512.6	3984.6	4476.5	3779.9	4101.0
Q5BK81	Prostaglandin reductase 2	Ptgr2	3335.2	3411.9	3515.8	3707.5	3613.5	3362.1
Q6AXV4	Sorting and assembly machinery component 50 homolog	Samm50	4991.2	4947.2	4989.0	4287.5	4617.3	4590.1
A0A0G2JVC8	Terpene cyclase/mutase family member	Lss	10.7	20.1	13.2	38.8	13.4	10.0
D3ZV91	Trans-3-hydroxy-L-proline dehydratase	L3hypdh	1872.2	1413.3	1513.0	1430.9	1749.9	1970.7
A0A0G2JSY2	Calpain inhibitor	Cast	4192.6	3878.7	4051.2	4096.5	4028.4	3903.5
Q07936	Annexin A2	Anxa2	5571.8	5203.9	4285.7	4743.8	4273.0	4616.2
Q6AYR1	RCG52996, isoform CRA_a	Tfg	2235.3	2251.2	2235.0	2254.7	2239.3	2110.7
Q99MZ8	LIM and SH3 domain protein 1	Lasp1	4183.1	4292.5	4231.1	4198.3	4222.8	4119.0
Q9Z2Y0	Glycine N-acyltransferase-like protein Keg1	Keg1	1587.7	1625.6	1419.3	1480.3	1535.6	1193.3
Q6PDV6	40S ribosomal protein S14	LOC100911847	4716.2	4717.8	4821.7	4755.7	4854.3	4686.8
B2RZA9	Ube2l3 protein	Ube2l3	3186.3	3055.7	3229.6	3209.0	3185.4	3106.1
B0BMY8	Histone H3	H3f3b	1239.5	970.2	1088.1	319.2	932.5	1129.5
Q9Z0T0	Thiopurine S-methyltransferase	Tpmt	3865.4	3766.3	3870.0	4574.9	4167.6	4041.3
D4A147	UDP-glucuronosyltransferase	Ugt2a3	6210.6	7224.2	7519.3	6202.9	7034.6	6642.9
F1LNH3	Collagen type VI alpha 2 chain	Col6a2	4127.9	4067.8	3133.9	3483.1	3215.9	3485.1
Q6AYD5	Eukaryotic peptide chain release factor GTP-binding subunit ERF3B-like	Gspt1	5490.6	5519.0	5460.1	5746.4	5553.4	5212.4
A0A0G2K8Z9	Kinesin family member 13B	Kif13b	2009.5	2013.0	2062.9	1869.6	2096.9	2032.5
Q6AY58	B-cell receptor-associated protein	Bcap31	4828.1	5083.5	4810.1	4973.6	5244.4	5079.5
Q5EB77	Ras-related protein Rab-18	Rab18	4428.6	4305.3	4415.8	4557.0	4493.9	4757.3
M0RCU5	Parahox neighbor	Urad	4155.6	3515.0	3482.0	4831.5	3714.5	3422.5
P54313	Guanine nucleotide-binding protein G(I)/G(S)/G(T) subunit beta-2	Gnb2	1450.0	1283.3	1232.9	955.1	1372.7	1359.2
P61621	Protein transport protein Sec61 subunit alpha isoform 1	Sec61a1	1858.1	1957.3	1872.8	1990.8	1917.7	1771.9
P00173	Cytochrome b5	Cyb5a	7896.2	9171.6	8351.3	8840.3	8990.9	8839.9
Q9Z2Z8	7-dehydrocholesterol reductase	Dhcr7	3674.4	4015.0	3714.3	3466.3	4096.3	3679.0
P00406	Cytochrome c oxidase subunit 2	Mtco2	1711.4	1248.9	1351.9	1480.7	1548.6	1495.4
A0A0G2K896	Similar to RIKEN cDNA 1300017J02	RGD1310507	2624.5	2775.9	3037.7	2196.2	2690.7	2638.5
I6L9G6	TAR DNA-binding protein 43	Tardbp	3839.2	3344.0	3624.1	3075.3	3609.1	3719.3
Q3B8Q2	Eukaryotic initiation factor 4A-III	Eif4a3	2048.4	2027.9	2033.0	1985.8	2003.4	1983.6
D3ZUV3	Eukaryotic translation initiation factor 2A	Eif2a	3936.8	3940.6	4129.8	4106.9	4071.8	3944.7
F1LXA0	NADH dehydrogenase [ubiquinone] 1 alpha subcomplex subunit 12	Ndufa12	4862.8	4531.5	4678.6	4033.4	4766.0	4348.7
D4AB01	Histidine triad nucleotide binding protein 2 (Predicted), isoform CRA_a	Hint2	3457.7	3379.9	3374.5	2949.3	3145.1	3443.7
Q704E8	Iron-sulfur clusters transporter ABCB7, mitochondrial	Abcb7	4555.8	4713.7	4663.2	4913.0	4857.0	4672.6
Q68FS2	COP9 signalosome complex subunit 4	Cops4	3995.3	3734.8	3932.4	3943.0	4141.5	3700.1
D3ZAP9	Glycerol-3-phosphate dehydrogenase [NAD(+)]	Gpd1l	3755.0	3105.2	3137.2	3497.6	3268.8	3257.0
A0A0G2K7C6	Protein phosphatase 1B	Ppm1b	2791.2	2766.0	2887.7	3094.8	2726.9	2860.2
Q5U2X6	PAT complex subunit CCDC47	Ccdc47	4496.3	4290.6	4281.5	6563.9	4338.4	4289.4
Q5RKJ9	RAB10, member RAS oncogene family	Rab10	3102.7	2943.2	2938.6	3167.7	3177.5	2909.5
P62828	GTP-binding nuclear protein Ran	Ran	3569.5	3405.0	3277.7	3204.2	3408.1	3295.6
D3ZC84	Ubiquitinyl hydrolase 1	Usp9x	3561.5	3550.8	3609.6	3770.6	3545.9	3594.2
Z4YNF4	Low molecular weight cytosolic acid phosphatase	Acp1	760.5	737.0	775.9	807.6	770.9	794.8
Q9JJI0	Alpha-2u globulin		249.6	326.0	321.8	249.2	302.9	268.9
M0RC65	Cofilin 2	Cfl2	1391.3	1363.5	1421.8	1220.3	1394.6	1319.7
P08934	Kininogen-1	Kng1	394.5	396.1	344.9	374.7	342.1	411.9
D3ZBM3	Ferrochelatase	Fech	3203.5	3264.3	3870.1	3057.3	3547.6	3165.4
P11240	Cytochrome c oxidase subunit 5A, mitochondrial	Cox5a	5896.4	5216.9	5234.0	5529.7	5444.1	5349.9
G3V7Y3	ATP synthase F1 subunit delta	Atp5f1d	3103.4	2888.3	3005.9	3042.0	3101.2	2955.2
Q8R2H2	Integrin beta-3	Itgb3	2713.8	2914.1	3283.9	2849.6	2945.2	3245.5
B2RYG2	Phosphoenolpyruvate carboxykinase (GTP) (Fragment)	Pck2	3749.9	3637.7	3704.0	4010.6	3482.5	3864.2
A0A0H2UHE5	Protein phosphatase 1A	Ppm1a	2957.2	2809.3	2825.6	3048.5	3103.8	2950.1
A0A0G2K6U1	Vesicle-fusing ATPase	Nsf	3367.8	3708.3	3473.7	4190.4	3445.2	3376.7
D3ZFQ8	Cytochrome c-1	Cyc1	4533.0	4472.9	4308.8	4225.9	4091.0	4267.2
B0BMW4	GNAS complex locus	Gnas	1498.7	1487.0	1499.4	1468.3	1534.0	1514.3
A0A140TAI1	Ubiquilin 1, isoform CRA_a	Ubqln1	2238.2	2054.0	2236.0	2473.7	2213.6	2278.5
F1LNF0	Myosin heavy chain 14	Myh14	66.6	61.6	58.6	71.1	64.2	63.2
A0A0G2K121	Unc-119 lipid-binding chaperone B	Mlec	3938.9	4215.0	4063.2	4155.1	4094.3	3975.6
Q9QWS4	Tyrosine aminotransferase		3532.2	3033.4	3195.9	3040.3	2870.9	3471.0
Q920A6	Retinoid-inducible serine carboxypeptidase	Scpep1	2899.7	2428.3	3927.3	3214.3	4269.7	2995.7
M0R9Q1	RCG48334, isoform CRA_e	Rbm14	2450.1	2402.6	2426.7	2621.6	2448.6	2418.0
P62268	40S ribosomal protein S23	Rps23	4474.9	4436.0	4583.5	4443.8	4634.1	4500.8
P09456	cAMP-dependent protein kinase type I-alpha regulatory subunit	Prkar1a	2395.7	2413.2	2469.8	2508.8	2485.4	2337.2
D3ZJX5	Mitochondrial import inner membrane translocase subunit TIM50	Timm50	3882.1	3554.9	4081.9	3253.8	3612.2	3749.7
Q5XI38	Lymphocyte cytosolic protein 1	Lcp1	1420.2	1346.9	1327.1	1519.3	1297.5	1381.1
D3ZNJ5	Indolethylamine N-methyltransferase	Inmt	2094.4	3533.3	3472.6	2436.2	1952.5	3301.4
A0A0G2K1W9	Lactate dehydrogenase D	Ldhd	3323.6	4385.6	3900.8	3299.6	3573.0	3975.1
Q9ESH1	26S proteasome non-ATPase regulatory subunit 4	Psmd4	290.7	251.8	282.3	246.1	258.5	294.2
P84586	RNA-binding motif protein, X chromosome retrogene-like	Rbmxrtl	865.3	784.4	800.8	896.7	886.7	811.6
Q91Y81	Septin-2	Septin2	3040.1	2866.2	2916.9	3108.9	3114.6	2982.5
Q5M9H7	DnaJ (Hsp40) homolog, subfamily A, member 2	Dnaja2	4934.0	4800.6	4898.3	4520.2	4857.5	4984.5
D4AEH3	Proteasome (Prosome, macropain) 26S subunit, non-ATPase, 7 (Predicted)	Psmd7	3020.9	2993.4	3105.3	3169.6	3023.0	2853.8
Q5M876	N-acyl-aromatic-L-amino acid amidohydrolase (carboxylate-forming)	Acy3	3457.7	4213.0	3977.1	3726.0	2813.0	4099.7
Q6P7P5	Basic leucine zipper and W2 domain-containing protein 1	Bzw1	4669.8	4850.6	4915.5	4662.6	4872.4	4319.6
G3V709	Nicotinate phosphoribosyltransferase	Naprt	1914.2	2374.6	1810.4	1849.5	1968.1	1789.3
B2GV92	Ptges3 protein	Ptges3	5807.6	5692.7	5733.7	5274.5	6027.4	5963.7
P62755	40S ribosomal protein S6	Rps6	5620.7	5313.2	5833.8	5158.6	5470.5	5537.4
Q68FT7	Phenylalanyl-tRNA synthetase beta subunit	Farsb	3074.9	3355.4	3114.1	3686.9	3165.5	3085.2
D4ADG2	Iron-sulfur cluster assembly factor IBA57	Iba57	1628.8	1519.7	1568.0	1339.0	1536.9	1538.9
D3ZPV8	Gamma-glutamylcyclotransferase	Ggct	4899.5	5276.9	5012.5	4968.8	4995.1	5174.2
Q6AYB5	Signal recognition particle 54 kDa protein	Srp54	3574.5	3876.3	3796.6	3890.6	3699.2	3681.7
E9PSU5	Uncharacterized protein		480.8	480.1	454.2	375.1	436.5	411.9
Q5XIG8	Serine-threonine kinase receptor-associated protein	Strap	4449.9	4164.9	3966.0	3882.7	4500.3	4392.0
G3V940	Coronin	Coro1b	2337.3	2306.7	2443.9	2516.1	2249.7	2307.1
E7CXR8	Receptor protein-tyrosine kinase	Egfr	3787.9	3507.3	3528.1	3620.9	3824.9	3578.8
D3ZN76	Protein transport protein sec16	Sec16a	2890.5	2963.7	2991.7	2828.4	2668.5	2908.3
A0JPM9	Eukaryotic translation initiation factor 3 subunit J	Eif3j	3942.7	3934.0	4145.6	4320.6	4132.0	3976.7
D3ZG43	Complex I-30kD	Ndufs3	1954.5	1727.0	1955.5	1995.0	1890.2	1835.6
F1LT35	Similar to 60S ribosomal protein L23a	RGD1564606	6622.9	6387.6	6567.4	6828.0	6709.5	6477.5
P08290	Asialoglycoprotein receptor 2	Asgr2	3240.0	3392.0	3175.9	4028.5	3239.8	3390.3
Q71SA3	Thrombospondin 1	Thbs1	1649.0	1559.1	1555.3	2118.9	1446.7	1850.7
P29117	Peptidyl-prolyl cis-trans isomerase F, mitochondrial	Ppif	4411.0	4637.3	4555.6	4780.4	4268.7	4696.3
B0BNC9	Quinone oxidoreductase-like protein 2		1831.1	1752.8	1781.5	1343.3	1689.8	1768.2
Q6MG08	ATP-binding cassette sub-family F member 1	Abcf1	2243.1	2186.5	2214.0	2346.8	2179.3	2165.4
G3V8G2	26S proteasome non-ATPase regulatory subunit 5	Psmd5	2777.1	2736.6	2811.5	3118.8	2828.2	2798.5
Q66HG5	Transmembrane 9 superfamily member 2	Tm9sf2	2806.5	2784.8	2868.8	2562.8	2819.6	2790.2
D3ZLA3	Copine 3	Cpne3	2483.8	2462.6	2519.9	2674.1	2587.5	2630.5
P39052	Dynamin-2	Dnm2	2809.5	2788.7	2869.4	3039.6	2819.5	2652.3
Q9EQX9	Ubiquitin-conjugating enzyme E2 N	Ube2n	5386.7	5410.5	5490.8	5055.8	5550.9	5441.7
A0A0G2K0Q7	Myosin light chain kinase, smooth muscle	Mylk	3779.5	4022.5	3976.0	4122.5	4242.2	4074.7
D4ABI7	Very-long-chain (3R)-3-hydroxyacyl-CoA dehydratase	Hacd3	3978.9	4130.3	3917.9	5021.3	4280.5	4355.8
F1LMQ3	26S proteasome non-ATPase regulatory subunit 8	Psmd8	3468.9	3625.9	3845.2	3465.1	3628.8	3421.8
Q62920	PDZ and LIM domain protein 5	Pdlim5	3735.3	3585.5	3646.8	3558.3	3650.8	3637.3
D4A8F2	Ras suppressor protein 1	Rsu1	2669.2	2365.2	2413.3	3064.0	2543.8	2469.3
P52944	PDZ and LIM domain protein 1	Pdlim1	3568.0	3241.8	3153.9	2774.8	3015.4	3082.1
M0RDK9	Acyl-CoA dehydrogenase family, member 8	Acad8	4092.4	4161.9	3941.0	3736.1	3908.5	3905.2
O70490	Acyl-coenzyme A synthetase ACSM2, mitochondrial	Acsm2	2332.6	1916.6	2768.2	2175.9	2322.5	2730.1
Q6P7Q6	Galectin	Lgals9	1219.6	1044.2	1018.3	817.9	1132.6	1263.3
P04916	Retinol-binding protein 4	Rbp4	2963.1	3300.5	3361.7	2657.5	3058.7	3011.2
P62890	60S ribosomal protein L30	Rpl30	3683.7	3607.8	3517.5	3077.3	3840.1	3598.6
Q3ZB99	Tight junction protein 2	Tjp2	2471.3	2441.4	2632.6	2521.1	2470.4	2506.0
A0A023IMI6	Proteasome subunit beta	Psmb8	2114.4	2176.1	2185.1	2841.0	2362.4	2143.2
D3ZFY0	Selenide, water dikinase	Sephs1	3246.9	3205.3	3240.3	3124.3	3247.3	3146.0
Q9Z0J5	Thioredoxin reductase 2, mitochondrial	Txnrd2	2652.2	2502.1	2317.3	2086.8	2275.9	2216.4
D3Z9E1	Elastin microfibril interfacer 1	Emilin1	2112.0	1788.1	1923.7	1965.8	1866.1	2062.9
Q5I0K3	Citramalyl-CoA lyase, mitochondrial	Clybl	3030.6	2450.0	2549.1	3441.7	2748.6	2730.3
Q5VLR6	BWK3		651.9	600.9	819.4	506.5	720.5	725.1
P29314	40S ribosomal protein S9	Rps9	6926.1	6958.3	6987.5	7674.1	7095.1	6707.4
P63331	Serine/threonine-protein phosphatase 2A catalytic subunit alpha isoform	Ppp2ca	148.6	146.3	151.6	158.4	147.5	144.5
Q6AY18	Inorganic pyrophosphatase 1	Sar1a	818.8	796.9	824.9	903.8	868.6	873.3
Q5U1Z9	Metaxin 2	Mtx2	2570.6	2513.0	2589.2	2524.0	2592.9	2273.6
Q66HL0	Ecto-5-nucleotidase	Nt5e	2886.7	2778.2	2641.3	2947.8	3181.7	2534.0
Q63355	Unconventional myosin-Ic	Myo1c	3157.5	3098.1	3225.4	3093.3	3099.2	3146.5
B2RYG6	Ubiquitin thioesterase OTUB1	Otub1	2404.0	2274.7	2414.3	2621.9	2410.7	2287.0
Q5RKH6	Protein OS-9	Os9	3219.9	2920.2	3037.4	3102.1	3216.6	3300.7
P01836	Ig kappa chain C region, A allele		619.3	3081.1	699.2	912.1	593.4	601.7
B0BN55	Uroporphyrinogen decarboxylase	Urod	2345.2	2227.6	2320.3	2058.3	2329.6	2190.5
P61203	COP9 signalosome complex subunit 2	Cops2	2819.3	3133.5	3033.9	3255.2	3010.6	2823.2
D3ZD89	N(alpha)-acetyltransferase 15, NatA auxiliary subunit	Naa15	2644.6	2664.3	2610.5	2996.0	2711.7	2731.8
P55051	Fatty acid-binding protein, brain	Fabp7	2266.9	3326.3	3838.0	2404.9	3407.6	2012.8
Q5XIC1	Mannose-1-phosphate guanyltransferase alpha	Gmppa	2003.3	2068.3	2190.1	1995.5	1993.3	1889.3
Q5XIM0	BCS1-like protein	Bcs1l	2272.3	2172.1	2017.3	2122.7	2124.1	2136.8
A0A0G2K471	Interferon gamma-induced GTPase	Igtp	51.4	42.4	30.3	55.6	53.1	52.3
Q9JJ19	Na(+)/H(+) exchange regulatory cofactor NHE-RF1	Slc9a3r1	5082.6	5426.0	5679.0	6145.8	6078.5	5343.3
A0A0G2KB65	5-phosphohydroxy-L-lysine phospho-lyase	LOC103690164	3061.5	2841.8	3254.6	3563.9	3127.8	3238.5
Q5M8A0	Kng2 protein	Kng2l1	101.2	111.5	96.6	116.8	112.1	129.2
P61459	Pterin-4-alpha-carbinolamine dehydratase	Pcbd1	3925.5	3669.9	3817.2	4231.6	4076.7	3685.0
Q9Z311	Enoyl-[acyl-carrier-protein] reductase, mitochondrial	Mecr	2688.9	2687.6	2679.3	2674.6	2487.3	2754.4
P13832	Myosin regulatory light chain RLC-A	Rlc-a	452.2	433.5	451.1	661.3	417.1	462.9
P61212	ADP-ribosylation factor-like protein 1	Arl1	2045.8	1873.6	1944.1	2499.7	2146.4	2018.5
Q5FVQ6	Interferon-gamma-inducible GTPase Ifgga3 protein	MGC108823	381.9	643.5	538.3	1003.2	698.6	577.9
A0A0G2JXT0	Vacuolar protein sorting-associated protein 26A	Vps26a	3221.2	3251.5	3327.0	3526.2	3207.7	3246.5
D4A781	Importin 5	Ipo5	2034.0	1961.6	2010.1	2089.7	1959.5	2102.6
F1LY19	RCG38820	Upf1	5236.0	5183.2	5000.6	5592.1	5195.0	5162.0
D4A7R0	Signal recognition particle subunit SRP72	LOC108348180	1202.7	1319.5	1357.3	1199.6	1270.4	1220.7
Q66H12	Alpha-N-acetylgalactosaminidase	Naga	3282.9	3496.7	3758.8	3181.6	3409.4	3371.1
Q68FT1	Ubiquinone biosynthesis protein COQ9, mitochondrial	Coq9	2338.8	2369.1	2449.5	2269.8	2313.3	2396.5
P12001	60S ribosomal protein L18	Rpl18	4325.6	4400.4	4427.6	5168.9	4213.5	4188.8
P24049	60S ribosomal protein L17	Rpl17	6264.2	6278.3	6445.9	6520.7	6134.0	6010.9
B2GUZ5	F-actin-capping protein subunit alpha-1	Capza1	2484.9	2381.7	2473.1	2778.1	2305.3	2448.5
Q5U2N2	Ubiquitin carboxyl-terminal hydrolase	Usp14	2826.1	2871.4	2899.5	3636.0	2893.8	2841.6
Q3T1I4	Protein PRRC1	Prrc1	2465.7	2411.7	2503.3	2603.5	2504.1	2385.9
D3ZW08	Adenylosuccinate lyase	Adsl	2378.4	2395.9	2530.2	2518.0	2413.4	2246.0
Q566E4	Heterogeneous nuclear ribonucleoprotein R	Hnrnpr	1729.3	1772.6	1692.9	1924.6	1711.0	1693.6
Q37652	Cytochrome c oxidase subunit 2	COXII	196.5	149.6	191.6	190.6	178.9	184.0
D3ZUX5	Coiled-coil-helix-coiled-coil-helix domain containing 3 (Predicted), isoform CRA_a	Chchd3	4891.8	4653.7	4701.7	4615.2	4639.9	4283.6
D3ZD97	RNA helicase	Dhx15	3973.7	3961.1	3991.0	4337.0	3909.1	3940.3
D4A904	N-acetylglutamate synthase	Nags	3534.5	3661.2	3834.3	3677.7	3633.2	3900.7
D4AC36	Eukaryotic translation initiation factor 3 subunit F	Eif3f	2381.7	2387.6	2351.4	2593.4	2580.4	2288.6
A0A0G2K2U7	Glycerol-3-phosphate acyltransferase 1, mitochondrial	Gpam	1503.2	1398.1	1392.1	1347.2	1370.2	1525.7
P40112	Proteasome subunit beta type-3	Psmb3	2854.6	3020.9	3064.8	3200.9	2944.0	2811.5
G3V7G9	Eukaryotic translation initiation factor 3, subunit 6 interacting protein	Eif3l	2352.8	2286.5	2307.5	2518.7	2430.3	2325.8
Q6LED0	Histone H3.1		590.7	463.2	498.7	310.0	481.1	568.3
P70580	Membrane-associated progesterone receptor component 1	Pgrmc1	5504.3	6165.5	6287.4	5161.5	5667.5	6027.3
P52631	Signal transducer and activator of transcription 3	Stat3	2468.6	2280.7	2307.9	2638.0	2296.3	2954.0
P63029	Translationally-controlled tumor protein	Tpt1	7560.7	7339.2	8622.4	6677.2	7502.2	7009.6
Q3KR94	Vitronectin	Vtn	2920.7	3218.3	3016.5	3152.0	2773.3	3152.0
D4A0F5	Septin	Sept7	1457.5	1406.7	1459.8	1231.0	1486.1	1459.3
J7P1Z1	Interferon-gamma-inducible GTPase Ifggd2 protein	Irgm2	291.3	251.2	229.8	289.3	268.2	273.8
Q3KRE2	Methyltransferase like 7A, isoform CRA_b	Mettl7a	2640.9	2971.5	2848.0	2021.9	2658.4	2826.3
B0K020	CDGSH iron-sulfur domain-containing protein 1	Cisd1	4985.9	4562.9	4688.1	4769.1	4854.9	4923.4
Q4G069	Regulator of microtubule dynamics protein 1	Rmdn1	3623.7	3653.9	3902.4	3657.0	3729.6	3498.1
A0A0G2K4N7	Membrane palmitoylated protein 6	Mpp6	2941.6	2933.9	3094.8	3105.2	2826.6	3200.0
Q5FVQ8	NLR family member X1	Nlrx1	2321.1	2383.0	2365.5	2185.1	2241.3	2383.5
D3ZUX1	Hydroxylysine kinase	Hykk	3964.0	5930.5	3938.3	4772.1	3909.4	3872.9
G3V762	GDP-4-keto-6-deoxy-D-mannose-3,5-epimerase-4-reductase	Tsta3	3692.2	4015.9	3778.9	3946.0	3707.9	3844.1
P62716	Serine/threonine-protein phosphatase 2A catalytic subunit beta isoform	Ppp2cb	148.4	146.6	137.8	138.0	141.8	147.1
D3ZU74	Cytoplasmic dynein 1 intermediate chain 2	Dync1i2	1302.2	1202.7	1295.6	1319.9	1328.3	1340.4
A0A0G2K1E2	Integrin alpha 5 (Mapped)	Itga5	2768.0	2584.5	2505.8	2818.7	2807.7	2858.0
F1M9N5	Ubiquitin conjugation factor E4 A	Ube4a	2708.9	2806.9	2821.2	2473.0	2643.8	2717.6
D3ZN37	Rho-associated protein kinase	Rock1	3970.6	3997.2	3830.3	4368.3	3987.7	3830.8
Q6P9U8	Eukaryotic translation initiation factor 3 subunit H	Eif3h	2388.9	2392.6	2447.0	2740.1	2532.2	2362.6
A0A0G2K654	H1.2 linker histone, cluster member	Hist1h1c	1487.7	1407.6	1370.9	1311.0	1504.2	1419.7
P09495	Tropomyosin alpha-4 chain	Tpm4	3409.3	3196.3	3069.2	3771.8	3240.7	3270.9
Q66HM7	Lupus La protein homolog	Ssb	4545.0	4330.9	4270.9	4489.7	4465.8	4291.4
Q4V8I6	60S ribosomal protein L11	Rpl11	6833.1	6712.0	6834.7	6646.1	6951.9	6632.4
A1A5L1	Bleomycin hydrolase	Blmh	3082.4	2896.3	2978.9	2821.1	2719.8	2735.6
A0A0G2JUC7	Dynactin subunit 2	Dctn2	2886.1	2892.3	3055.1	3112.6	2900.6	2899.0
P10818	Cytochrome c oxidase subunit 6A1, mitochondrial	Cox6a1	2878.5	2577.7	2738.2	2791.5	2581.2	2674.1
Q562C9	1,2-dihydroxy-3-keto-5-methylthiopentene dioxygenase	Adi1	4208.3	3932.5	4272.6	4342.1	4357.5	3950.0
G3V9S9	SEC24 homolog D, COPII coat complex component	Sec24d	4214.0	4689.5	4349.9	4248.9	4356.1	4282.9
D3ZM21	Catechol-O-methyltransferase domain containing 1 (Predicted), isoform CRA_a	Comtd1	1986.3	1838.3	1910.0	1597.2	1661.0	1914.3
A0A0H2UHH9	40S ribosomal protein S24	Rps24	3749.2	3764.5	3862.5	3970.4	3655.3	3709.4
Q4KM62	Palmdelphin	Palmd	2272.9	2294.0	2538.0	2424.4	2365.6	2251.1
Q63507	60S ribosomal protein L14	Rpl14	4250.8	4039.7	4087.0	3459.1	4335.0	4008.9
Q4V898	RNA-binding motif protein, X chromosome	Rbmx	378.7	328.7	334.2	343.2	368.9	330.4
P48508	Glutamate--cysteine ligase regulatory subunit	Gclm	2733.5	3014.0	2945.8	2777.8	2920.3	2642.9
B0BNB9	HtrA serine peptidase 2	Htra2	3389.5	3154.9	3289.6	3387.7	3192.1	3307.5
A0A0G2K583	S-methyl-5-thioadenosine phosphorylase	Mtap	2088.4	2049.6	2122.8	1772.3	1971.8	2085.1
Q5I0K1	Sarcosine oxidase	Pipox	5146.3	4723.1	4931.7	4660.8	4259.1	5112.8
P47967	Galectin-5	Lgals5	2631.9	2471.6	1852.2	1338.3	2326.9	3081.2
P13084	Nucleophosmin	Npm1	5223.5	4776.5	5157.6	4608.5	5052.0	5040.6
Q4VBH1	Ighg protein	Ighg	1305.2	1221.6	1118.9	1133.7	1039.0	1595.2
F1LRS8	CD2-associated protein	Cd2ap	4378.6	4181.3	4489.5	4420.2	4365.9	4312.4
D3ZD11	Signal peptidase complex subunit 2	Spcs2	1983.1	2140.2	2174.7	1988.1	2138.1	1959.2
P47875	Cysteine and glycine-rich protein 1	Csrp1	3858.8	4352.3	4065.3	3881.7	4449.9	3710.4
D3ZLT1	Complex I-B18	Ndufb7	3731.1	3272.9	3593.6	2702.3	3383.8	3193.3
D3ZZC1	RCG43947	Txndc5	2753.4	2665.5	2616.4	2713.7	2966.9	2572.8
P46418	Glutathione S-transferase alpha-5	Gsta5	62.0	49.6	98.2	64.8	74.0	111.0
Q5XI26	Signal transducer and activator of transcription	Stat2	1903.9	1937.2	2048.9	2444.4	2066.4	1993.6
A0A0G2JZ09	Glutathione transferase	Gstm6l	141.4	142.2	140.0	501.2	134.0	155.6
M0R9L0	Nascent polypeptide-associated complex subunit alpha	Naca	3485.6	3381.3	3545.2	3838.6	3483.1	3461.0
Q5RK09	Eukaryotic translation initiation factor 3 subunit G	Eif3g	2433.2	2239.7	2406.9	2618.4	2445.0	2314.4
Q5BJP9	Phytanoyl-CoA dioxygenase domain-containing protein 1	Phyhd1	1212.6	1201.2	1450.1	1359.4	1381.1	1357.2
Q80Z70	Protein sel-1 homolog 1	Sel1l	1925.7	2080.8	1985.6	2177.5	2127.2	2032.2
Q99NI1	Nucleoside diphosphate kinase	Nme3	416.9	371.3	443.8	497.3	355.1	448.3
A0A0G2KAP1	Endoplasmic reticulum oxidoreductase 1 beta	Ero1b	1271.1	1479.7	1591.3	1303.5	1474.9	1437.4
Q9JHW0	Proteasome subunit beta type-7	Psmb7	3083.5	3062.8	3342.4	2373.5	3063.0	3079.1
Q63357	Unconventional myosin-Id	Myo1d	2586.5	2405.6	2436.8	2666.7	2541.1	2463.4
Q5RKG9	Eukaryotic translation initiation factor 4B	Eif4b	2586.2	2717.5	2580.2	2726.6	2718.5	2555.6
P15865	Histone H1.4	H1-4	62.9	29.0	33.6	36.6	56.0	42.5
P62845	40S ribosomal protein S15	Rps15	4461.6	3811.3	4132.6	3966.3	4295.6	4139.4
Q5PQX1	Torsin-1A-interacting protein 1	Tor1aip1	1493.6	1521.8	1585.6	1422.0	1422.8	1532.5
A0A0G2JU05	LLGL scribble cell polarity complex component 2	Llgl2	1521.1	1260.7	1394.0	1247.8	1353.6	1472.8
A0A096MJP9	DNA damage-inducible 1 homolog 2	Ddi2	2907.6	3100.1	3051.2	3609.4	3046.0	3115.0
P84817	Mitochondrial fission 1 protein	Fis1	2356.7	1958.5	2111.6	2015.7	2561.4	2233.9
D3Z8X6	E3 ubiquitin-protein ligase	Dtx3l	2148.1	2015.1	1865.8	2331.6	1952.0	1827.5
G3V803	Cadherin-2	Cdh2	1950.0	1934.8	1957.5	2146.6	1952.5	1982.5
D3ZPN7	60S ribosomal protein L21		3206.0	3009.1	3051.2	3386.3	3230.3	2968.3
A0A0H2UI38	40S ribosomal protein S19	Rps19l2	9469.1	9325.7	9283.0	10036.1	9904.3	8950.8
O35509	Ras-related protein Rab-11B	Rab11b	559.3	585.6	588.6	643.7	576.1	598.9
P04256	Heterogeneous nuclear ribonucleoprotein A1	Hnrnpa1	2454.2	2521.7	2547.2	2693.9	2583.7	2306.8
P19234	NADH dehydrogenase [ubiquinone] flavoprotein 2, mitochondrial	Ndufv2	5583.1	4905.2	5170.9	5487.7	5307.5	5132.1
Q6AXS5	Plasminogen activator inhibitor 1 RNA-binding protein	Serbp1	2843.9	2660.5	2774.5	3114.3	2935.6	2854.8
D3ZE15	NADH dehydrogenase [ubiquinone] 1 alpha subcomplex subunit 13	Ndufa13	4084.3	3446.2	3702.0	4037.7	3564.2	3689.6
A0JN30	Canopy 2 homolog (Zebrafish)	Cnpy2	3627.9	3841.4	3861.9	4309.9	3956.2	3826.0
Q5I0D7	Xaa-Pro dipeptidase	Pepd	2532.9	2377.8	2463.5	2658.2	2319.1	2459.3
Q5I0M1	Apolipoprotein H	Apoh	4622.4	4737.0	4708.8	3211.4	4253.5	4771.1
Q9JJ54	Heterogeneous nuclear ribonucleoprotein D0	Hnrnpd	2381.1	2169.5	2263.6	2277.3	2274.8	2254.7
Q6PDV8	60S ribosomal protein L22	LOC100360057	3938.3	3680.6	3805.2	3510.2	3723.3	3933.2
B2RYP0	Ras homolog family member C	Rhoc	247.3	235.9	263.3	140.1	212.7	238.5
F1LR92	Serine protease inhibitor A3M	Serpina3m	1329.0	1440.0	1456.7	1374.7	1192.7	1463.7
D3ZZR9	Peptidylprolyl isomerase	Fkbp2	3799.9	3755.3	3563.2	3619.2	4157.0	3969.7
F7FLB2	Pgm2 protein	Pgm2	4868.5	5109.6	5097.6	5599.8	4808.7	4897.3
Q5M963	CMP-N-acetylneuraminic acid synthase	Cmas	4867.8	4812.9	5121.9	5096.0	5147.7	4521.0
Q9QYU1	Peroxisomal biogenesis factor 19	Pex19	1272.3	1087.9	1128.0	1012.9	1155.1	1187.5
P62718	60S ribosomal protein L18a	Rpl18a	4644.8	4623.8	4673.1	3896.1	4620.5	4171.1
Q6AXW2	RCG25684, isoform CRA_a	Tmod3	2404.3	2304.4	2461.6	2535.4	2249.0	2402.1
P60123	RuvB-like 1	Ruvbl1	2037.3	2032.5	1998.2	1971.7	1902.4	1922.5
A0A0G2JSR4	Signal transducer and activator of transcription	Stat5b	2328.4	2277.0	2266.0	2567.0	2432.4	2334.1
D3ZD09	Cytochrome c oxidase subunit	Cox6b1	6368.9	5310.0	5852.9	4549.6	6116.9	5676.4
P61314	60S ribosomal protein L15	Rpl15	4907.5	5213.8	4871.4	5738.2	4989.1	4097.0
Q66H45	Tetratricopeptide repeat protein 36	Ttc36	2742.9	2902.7	3134.4	2803.0	2954.0	3157.6
M0R5Y8	60S ribosomal protein L9		215.3	195.4	228.6	256.3	206.0	223.1
Q6AYR8	Secernin-2	Scrn2	2281.6	2306.8	2367.2	2741.8	2617.8	2458.3
Q641X8	Eukaryotic translation initiation factor 3 subunit E	Eif3e	3011.4	3033.3	3207.7	3286.9	3084.3	3039.5
B2RYI2	Signal recognition particle subunit SRP68	Srp68	2328.8	2370.9	2431.8	2447.7	2402.1	2428.6
D4A605	Nicotinamide N-methyltransferase	Nnmt	1709.1	1774.8	1773.0	1558.5	1721.9	1966.2
A0A0G2K110	Eukaryotic translation initiation factor 6	Eif6	1524.4	1466.9	1563.2	1484.6	1505.1	1587.6
P63326	40S ribosomal protein S10	Rps10	5854.2	5657.1	5859.4	5829.2	6145.4	5705.0
B5DEF3	Gamma-glutamyl carboxylase	Ggcx	1918.9	1974.4	2028.2	2320.4	1780.2	2117.4
Q4V8E2	26S proteasome regulatory subunit RPN11	Psmd14	2260.9	2283.3	2390.6	2359.0	2311.3	2196.2
Q5M9I2	Alpha-mannosidase	Man2c1	1930.0	2023.3	2010.4	2171.9	1887.2	1987.2
D3ZQM0	Splicing factor 3a, subunit 1	Sf3a1	2319.0	2241.0	2365.4	2183.2	2036.4	2195.5
F1LRB8	S-adenosylmethionine synthase	Mat2a	603.8	647.4	655.4	708.1	686.7	617.0
M0RA08	Perilipin	Plin3	2546.2	2020.0	2315.9	1992.5	2100.1	2160.4
P23711	Heme oxygenase 2	Hmox2	1290.3	1330.5	1363.7	1469.8	1372.3	1301.1
Q3B7V5	RAB2B, member RAS oncogene family	Rab2b	112.9	109.2	100.3	107.6	119.0	117.7
Q923Z2	Tropomyosin 1, alpha, isoform CRA_a	Tpm1	631.3	694.4	532.9	642.6	656.0	625.0
Q5FVM4	Non-POU domain-containing octamer-binding protein	Nono	3807.0	3804.7	3653.6	5162.2	3609.4	3735.7
P62902	60S ribosomal protein L31	Rpl31	4289.7	4232.7	4332.1	4519.6	4453.5	4176.8
D4AE09	Cytochrome P450, family 39, subfamily a, polypeptide 1	Cyp39a1	3994.8	4632.4	4826.4	5078.4	4851.6	4434.8
F1LR10	LIM domain and actin-binding protein 1	Lima1	2083.0	1985.9	1973.4	1908.7	2116.5	2114.5
Q3MID4	Carbohydrate kinase-like, isoform CRA_b	Shpk	2107.7	2095.8	2006.0	1988.1	2706.4	2299.1
P41123	60S ribosomal protein L13	Rpl13	4557.3	4679.7	4604.6	4806.1	4596.5	4479.0
P22509	rRNA 2-O-methyltransferase fibrillarin	Fbl	2181.0	2053.6	2118.0	2077.4	1967.4	2033.2
P62494	Ras-related protein Rab-11A	Rab11a	89.6	68.2	70.6	75.1	85.9	96.8
Q64232	Very-long-chain enoyl-CoA reductase	Tecr	4666.4	5267.7	5002.1	5439.4	5548.3	4617.7
P97576	GrpE protein homolog 1, mitochondrial	Grpel1	4089.2	4317.8	4492.3	4355.6	3809.8	4290.0
P16573	Carcinoembryonic antigen-related cell adhesion molecule 1	Ceacam1	3451.8	2951.9	3373.6	2506.9	3997.8	3088.3
Q5HZE4	Methylthioribose-1-phosphate isomerase	Mri1	2094.7	2104.6	2086.0	1948.1	2187.1	2078.4
Q5XI21	Target of myb1 homolog (Chicken)	Tom1	1448.8	1270.7	1331.1	1179.2	1245.8	1334.3
B2RYN0	Phosphoacetylglucosamine mutase	Pgm3	3019.2	2999.1	2936.0	3083.3	3229.5	2944.1
D3ZF13	Acyl carrier protein	Ndufab1	9336.4	8278.8	8503.8	6070.9	9123.3	8607.6
D3ZCA0	Pyridoxal phosphate homeostasis protein	Plpbp	1744.6	1805.6	1816.2	1992.0	1730.1	1786.2
D3ZQ57	Plexin B2	Plxnb2	3158.3	3116.4	3148.0	3432.9	3156.1	3236.7
Q6AXX6	Peroxiredoxin-like 2A	Prxl2a	3506.0	3278.0	3424.4	3336.0	3299.6	3743.1
A0A0G2JTA0	FAS-associated factor 2	Faf2	1620.1	1696.8	1690.6	1445.6	1660.5	1535.5
B0BN47	Glutathione S-transferase	Gstm6	51.8	58.3	68.8	70.4	313.9	114.2
Q4QQV4	Histidine--tRNA ligase, cytoplasmic	Hars	1702.8	1796.2	1801.3	1807.4	1831.9	1671.5
A2RRT9	Cytochrome P450 4V2	Cyp4v2	2609.4	3000.4	2682.8	2727.4	2815.5	2950.1
Q7TS56	3-oxoacyl-[acyl-carrier-protein] reductase	Cbr4	3188.7	3075.3	3123.0	3148.5	3178.3	3127.8
H6X2W3	Pentaxin	crp	3863.7	4201.2	3989.0	3720.7	3262.5	4445.2
Q5RK10	60S ribosomal protein L13a	Rpl13a	6680.6	6542.9	6457.0	6844.6	6471.0	5855.0
A0A0G2JUJ9	SEC63 homolog, protein translocation regulator	Sec63	3221.8	3119.2	3148.6	3179.5	3063.1	3071.6
B5DFC8	Eukaryotic translation initiation factor 3 subunit C	Eif3c	2781.7	2995.1	2981.4	2668.2	2801.2	2707.9
Q5M7T6	V-type proton ATPase subunit	Atp6v0d1	1963.2	1963.8	1976.2	2245.4	2090.9	1979.2
A0A0G2JTB1	Glutathione S-transferase	Gsta3	77.1	91.6	69.6	93.1	87.0	74.4
A0A0G2JU96	AHNAK nucleoprotein	Ahnak	2007.7	1824.7	1677.5	1848.5	1640.1	1815.3
Q642A4	UPF0598 protein C8orf82 homolog		1505.5	1544.6	1547.7	1387.7	1435.8	1518.8
D3ZVN7	Protoporphyrinogen oxidase	Ppox	2259.9	2263.0	2260.8	2387.9	2213.8	2189.7
Q8VI04	Isoaspartyl peptidase/L-asparaginase	Asrgl1	3412.5	3906.8	3046.8	3815.4	4012.2	3456.6
G3V6B0	Pyridoxal-dependent decarboxylase domain-containing 1	Pdxdc1	2133.3	2067.5	2064.8	2129.4	2175.3	2153.8
Q8R431	Monoglyceride lipase	Mgll	3077.3	3016.4	2959.8	3415.4	2911.0	2841.4
G3V816	Nucleoside diphosphate kinase	Nme3	200.2	313.1	219.5	311.1	180.8	211.1
P36201	Cysteine-rich protein 2	Crip2	2359.9	2313.1	2318.2	2229.9	2409.7	2551.3
A0A0G2JSV2	Carbonyl reductase [NADPH] 1-like	Cbr1	2132.8	2317.6	2312.1	2402.6	2270.1	2122.5
Q9WUW9	Sulfotransferase 1C2A	Sult1c2a	442.7	328.0	353.3	383.9	259.9	428.7
A0A0G2K8B6	Cytochrome P450	Cyp2a3	118.0	116.2	135.6	496.2	579.7	153.7
D3ZHZ6	Cytochrome P450, family 4, subfamily a, polypeptide 1	Cyp4a1	2762.5	3109.7	3325.5	3293.9	3271.1	3502.3
D4A9L2	Serine/arginine-rich splicing factor 1	Srsf1	4713.7	4209.8	4540.7	4413.6	4496.6	4520.4
M0RAD5	ATP-dependent Clp protease proteolytic subunit	Clpp	2886.0	2739.0	2810.7	2833.7	2652.2	2714.9
B0BNM1	NAD(P)H-hydrate epimerase	Naxe	2423.2	2524.3	2509.2	2092.0	2396.8	2546.1
Q4KMA8	Aminopeptidase	Erap1	2783.8	2599.4	2741.4	3157.0	2973.4	2980.9
Q32Q06	AP-1 complex subunit mu-1	Ap1m1	3464.0	3270.9	3181.9	3140.0	3374.8	3244.8
G3V9P0	26S proteasome non-ATPase regulatory subunit 9	Psmd9	2380.2	2417.7	2558.7	2152.2	2336.4	2349.5
F7EL36	Acidic leucine-rich nuclear phosphoprotein 32 family member A	Anp32a	3016.7	2435.1	2762.3	2037.1	2841.9	2775.4
A0A0G2JZQ1	RNA helicase	Ddx19b	1760.4	1762.1	1891.8	1761.2	1820.1	1837.5
D3ZW55	Inosine triphosphate pyrophosphatase	Itpa	3710.7	3373.0	3500.0	3303.7	3538.0	3386.5
A2VD12	Pre-B-cell leukemia transcription factor-interacting protein 1	Pbxip1	1158.1	1225.5	1192.5	1213.8	1132.8	1238.9
D4A4Z9	Kinectin 1	Ktn1	2544.9	2464.3	2673.9	2691.6	2556.0	2561.7
Q5PPG2	Asparaginyl endopeptidase	Lgmn	1298.6	1464.5	1547.7	1534.9	1424.9	1405.7
A0A0G2K135	Complement factor I	Cfi	3146.1	2803.8	2964.7	1864.4	2437.5	3410.6
Q4V7D1	Signal sequence receptor subunit alpha	Ssr1	3041.1	2868.8	2953.8	3064.5	3040.7	3001.3
Q9QYU2	Elongation factor Ts, mitochondrial	Tsfm	1477.0	1489.0	1623.8	1139.1	1395.4	1444.0
Q4KM35	Proteasome subunit beta type-10	Psmb10	2466.3	2333.1	2532.6	2547.2	2590.2	2585.7
B6DYQ7	GST class-pi	Gstp1	2299.8	2199.6	2333.4	2348.4	2226.3	2378.7
D4A197	Methylmalonyl CoA epimerase	Mcee	2009.0	1960.6	1888.9	1957.6	1972.2	1935.4
P15684	Aminopeptidase N	Anpep	3013.8	2789.7	2745.4	3454.6	3184.1	2918.2
F1LPS8	Transcriptional activator protein Pur-alpha	Pura	2850.2	2735.3	2758.7	2862.5	2765.5	2833.6
A0A0G2JT06	COP9 signalosome complex subunit 1	Gps1	2382.0	2619.1	2552.0	2194.4	2455.4	2416.8
A0A0G2K7W6	60S ribosomal protein L27a	RGD1562402	4292.7	4348.2	4382.9	3854.1	4199.8	3909.4
P02454	Collagen alpha-1(I) chain	Col1a1	2672.7	3345.3	2037.1	2900.6	3088.2	2452.0
B1H249	Glucosamine 6-phosphate N-acetyltransferase	Gnpnat1	2483.9	2269.7	2386.9	2343.0	2540.3	2354.9
B0BNE6	Complex I-23kD	Ndufs8	4469.0	3617.3	4063.4	4464.7	4504.1	3971.3
Q6AYK8	Eukaryotic translation initiation factor 3 subunit D	Eif3d	1549.5	1529.4	1520.5	1705.3	1550.3	1598.3
X2G6B3	Phosphotransferase	Gck	1823.5	1746.3	1851.4	2130.3	1788.0	1771.3
D3ZIQ1	Acyl-CoA thioesterase 4	Acot4	1271.3	1315.0	1319.9	1660.2	1078.1	1128.0
Q6P762	Alpha-mannosidase	Man2b1	2156.1	2174.0	2241.2	2445.9	2355.8	2009.3
Q63184	Interferon-induced, double-stranded RNA-activated protein kinase	Eif2ak2	1758.4	1582.0	1533.6	2245.8	1749.2	1651.4
G3V818	Alpha-parvin	Parva	1914.9	1964.4	1911.1	2328.2	1896.4	1908.0
Q9EQP5	Prolargin	Prelp	2364.2	2216.9	1656.5	2173.7	1809.8	2120.5
D3Z898	Deoxynucleoside triphosphate triphosphohydrolase SAMHD1	Samhd1	1786.9	1794.1	1851.8	1902.2	2169.4	1701.3
Q5PQN1	Probable E3 ubiquitin-protein ligase HERC4	Herc4	2464.2	2448.2	2508.7	2875.9	2438.8	2484.3
G3V7Q6	Proteasome subunit beta	Psmb5	1653.2	1839.2	1928.6	1820.3	1651.9	1532.1
Q9EPB1	Dipeptidyl peptidase 2	Dpp7	1214.2	1310.9	1420.5	1403.2	1413.1	1330.2
F7FM32	Queuosine salvage protein	RGD1311345	1756.5	1798.1	1904.5	2165.9	1999.5	1834.0
Q09137	5-AMP-activated protein kinase catalytic subunit alpha-2	Prkaa2	2194.4	2082.1	2085.7	1983.2	2330.3	2092.3
P54311	Guanine nucleotide-binding protein G(I)/G(S)/G(T) subunit beta-1	Gnb1	706.1	660.4	747.7	608.2	693.8	652.1
D3ZQB6	Cat eye syndrome chromosome region, candidate 5 homolog (Human) (Predicted)	Hdhd5	1470.6	1519.4	1528.4	1685.8	1445.7	1519.7
P01015	Angiotensinogen	Agt	3528.9	3709.5	3699.6	3738.9	3297.4	3444.9
D3ZZT9	Collagen type XIV alpha 1 chain	Col14a1	2924.5	2670.0	2210.4	2647.8	2229.9	2818.2
D3Z8I7	Glutathione S-transferase, theta 3	Gstt3	1602.3	1891.3	1675.6	1561.0	1924.0	2115.9
P51590	Cytochrome P450 2J3	Cyp2j3	2297.4	2522.3	2659.3	2165.9	2420.0	2603.8
A0A0G2K3N1	Golgi brefeldin A-resistant guanine nucleotide exchange factor 1	Gbf1	1431.1	1437.5	1459.7	1470.0	1552.3	1440.9
A0A0G2JT30	Methionine adenosyltransferase 2 subunit beta	Mat2b	2142.3	2186.7	2218.8	2343.5	2219.7	2250.4
Q6P6T4	Echinoderm microtubule-associated protein-like 2	Eml2	2326.3	2386.3	2509.7	2878.8	2357.2	2431.5
Q5RJN0	Complex I-20kD	Ndufs7	1931.6	1540.9	1659.1	1602.1	1889.4	1630.1
A0A0G2K3C1	Hsp90 chaperone protein kinase-targeting subunit	Cdc37	1869.2	1994.2	1983.1	1909.2	1904.8	1920.3
B2RYN6	AP-1 complex subunit gamma	Ap1g1	3097.5	2970.6	3018.7	3022.4	3086.5	2988.3
A9UMV9	Complex I-B14.5a	Ndufa7	3223.1	2924.2	3081.1	2864.3	3209.6	2961.3
D4A8H8	Cytoplasmic FMR1-interacting protein	Cyfip1	1698.4	1924.9	1829.6	1721.7	1759.5	1686.8
Q5BK17	Iodotyrosine deiodinase 1	Iyd	2837.1	2451.8	2954.1	2860.6	2895.6	3106.6
F1MAA1	Ubiquitin-specific peptidase 47	Usp47	1781.5	1744.2	1762.2	2096.1	1779.5	1745.3
P62912	60S ribosomal protein L32	Rpl32	5555.9	5261.8	5145.0	6337.2	5427.3	5290.9
Q6P9U0	Serine (Or cysteine) peptidase inhibitor, clade B, member 6a	Serpinb6a	2326.3	2338.8	2280.0	2528.5	2286.4	2378.2
Q7TP91	Surfeit locus protein 1	Surf4	3381.4	3753.7	3681.3	3941.9	3522.9	3422.0
B5DF46	Phosphomannomutase	Pmm2	4311.3	4374.4	4164.5	4594.4	4300.9	3967.9
A0A0G2K394	Low molecular weight cytosolic acid phosphatase	Acp1	255.7	246.3	267.1	257.9	255.8	256.6
P06760	Beta-glucuronidase	Gusb	2144.3	2353.9	2464.2	2140.8	1578.5	2320.1
P47853	Biglycan	Bgn	1399.4	1292.7	843.4	1016.6	1069.9	1229.7
M0RDI0	Cytochrome P450 3A	Cyp3a9	457.0	528.7	657.2	573.3	739.7	668.7
Q68FW9	COP9 signalosome complex subunit 3	Cops3	1920.4	1940.6	1905.4	1986.4	1984.4	1911.5
Q6AY21	G3BP stress granule assembly factor 2	G3bp2	2411.0	2390.2	2457.2	2632.8	2297.1	2489.1
Q6P685	Eukaryotic translation initiation factor 2 subunit beta	Eif2s2	4768.1	4697.5	5085.3	4933.7	4751.8	4895.6
Q9JHL4	Drebrin-like protein	Dbnl	2120.6	2169.8	2175.5	1929.9	2099.1	2014.6
B0K010	Thioredoxin domain-containing protein 17	Txndc17	2598.6	2307.5	2414.3	2138.1	3578.9	2618.0
P19944	60S acidic ribosomal protein P1	Rplp1	3459.8	3123.4	3256.2	3139.9	3326.4	3371.0
A0A0G2JZH8	Dihydrolipoamide acetyltransferase component of pyruvate dehydrogenase complex	Pdhx	2472.8	2256.1	2207.5	2547.2	2469.5	2060.7
D4A857	Importin 9	Ipo9	1315.8	1233.9	1291.0	1382.0	1223.3	1239.5
A0A0G2JZ13	Src substrate cortactin	Cttn	2808.7	2836.4	2930.2	2854.7	2943.8	2707.4
Q9WVB1	Ras-related protein Rab-6A	Rab6a	150.6	142.8	144.0	183.2	154.2	136.0
B4F758	High mobility group protein 1	Hmgb1	3180.8	2952.3	2983.3	2893.9	2979.9	2906.2
G3V7Q7	IQ motif containing GTPase activating protein 1 (Predicted), isoform CRA_b	Iqgap1	1476.7	1468.2	1427.4	1709.1	1386.0	1382.7
B2RZD6	NDUFA4, mitochondrial complex-associated	Ndufa4	7500.9	6823.3	6833.9	6751.1	7185.0	6844.2
Q32PZ7	Signal recognition particle subunit SRP72 (Fragment)	Srp72	566.2	542.1	573.2	484.3	588.7	565.6
P62959	Adenosine 5-monophosphoramidase HINT1	Hint1	3251.6	3170.2	3191.4	2081.5	3267.6	3067.9
Q4QQS4	RuvB-like helicase	Ruvbl2	2579.0	2497.7	2477.0	2630.9	2604.6	2455.3
D3ZFY8	Ubiquitin-conjugating enzyme E2 variant 1-like	LOC100912618	559.9	576.8	560.3	588.2	542.7	542.4
F1MAA5	RAN GTPase-activating protein 1	Rangap1	2838.0	2647.1	2719.3	2920.2	2857.9	2717.0
D3ZWE0	Histone H2A	Hist2h2ab	194.1	166.5	187.3	304.8	182.6	222.8
Q8R4A1	ERO1-like protein alpha	Ero1a	1807.6	1759.2	1742.8	2188.6	1784.5	1886.3
Q5U3Z3	Isochorismatase domain-containing protein 2	Isoc2	774.0	806.3	913.6	792.1	858.1	834.9
Q5U216	ATP-dependent RNA helicase DDX39A	Ddx39a	495.8	541.4	523.0	485.8	461.2	488.2
B2GV97	O-phosphoseryl-tRNA(Sec) selenium transferase	Sepsecs	2216.8	2403.5	2429.1	2646.8	2481.2	2252.3
Q5XIF3	NADH dehydrogenase [ubiquinone] iron-sulfur protein 4, mitochondrial	Ndufs4	2794.2	2548.4	2656.4	2689.4	2666.2	2540.0
B2GUY2	Transferrin receptor protein 2	Tfr2	1394.6	1252.0	1403.3	1546.6	1538.5	1496.1
A0A0H2UHS3	Mitochondrial potassium channel	Ccdc51	2703.3	2636.3	2677.2	2707.6	2405.6	2460.0
P62278	40S ribosomal protein S13	Rps13	8204.3	7724.0	7830.9	8199.4	8168.2	7343.6
B1WBY2	FAD synthase	Flad1	3150.8	3239.8	3083.1	2953.1	2939.8	3098.9
P62246	40S ribosomal protein S15a	Rps15a	2635.7	2739.9	2662.2	2640.2	2628.2	2579.1
B2RYQ2	Serine/threonine-protein phosphatase 2A activator	Ptpa	2745.7	2676.2	2552.3	2832.9	2546.7	2590.6
O35760	Isopentenyl-diphosphate Delta-isomerase 1	Idi1	1485.9	1542.3	1556.7	1559.1	1681.1	1496.3
P80385	5-AMP-activated protein kinase subunit gamma-1	Prkag1	2687.5	2563.2	2677.8	3018.6	2867.0	2636.0
A0A0G2K350	NSF attachment protein gamma	Napg	2639.1	2780.3	2708.5	2935.6	2701.9	2861.9
F7F588	Nicotinamide-nucleotide adenylyltransferase	Nmnat3	2305.6	2288.1	2427.6	2242.9	2363.5	2376.5
E9PT66	Splicing factor 3b, subunit 3	Sf3b3	2304.0	2272.9	2277.2	2567.3	2280.0	2276.0
D3ZFH5	Inter-alpha-trypsin inhibitor heavy chain 2	Itih2	1714.3	1977.2	1738.6	2347.9	1602.3	1687.3
Q9QYU4	Ketimine reductase mu-crystallin	Crym	2329.3	4319.1	3317.2	3620.4	2969.2	2804.0
Q5M943	THUMP domain containing 1	Thumpd1	3289.0	3574.0	3359.0	3815.8	3217.3	3606.3
P85515	Alpha-centractin	Actr1a	539.1	556.5	574.0	752.7	542.3	539.9
D4A3V5	Cingulin-like 1	Cgnl1	2599.5	2560.5	2644.1	2457.4	2604.4	2511.6
Q6PEC1	Tubulin-specific chaperone A	Tbca	3532.4	3551.3	3543.2	3565.8	3812.4	3343.0
A0A387KC71	Aldo-keto reductase family 1, member C15	Akr1c15	896.8	871.9	974.3	568.5	840.9	869.8
P35571	Glycerol-3-phosphate dehydrogenase, mitochondrial	Gpd2	2347.7	2393.2	2146.2	2470.6	2270.4	2141.6
D3ZM33	40S ribosomal protein S18		6329.3	6290.6	6183.4	6738.9	6561.1	5786.5
D3ZDB9	NmrA-like family domain-containing protein 1	Nmral1	2114.2	2202.0	2140.2	2364.9	2077.0	2105.2
A0A0G2JYC6	RCG62582, isoform CRA_c	Ubap2l	1277.9	1268.8	1268.9	1349.4	1321.5	1289.9
Q07984	Translocon-associated protein subunit delta	Ssr4	2557.0	2588.9	2809.5	3080.3	2749.9	2545.9
D3Z9D2	FYVE and coiled-coil domain autophagy adaptor 1	Fyco1	1438.8	1601.5	1668.0	1991.8	1549.8	1598.6
A0A0H2UHV4	Eukaryotic translation initiation factor 5B	Eif5b	1627.5	1525.8	1541.5	1820.3	1567.7	1542.7
Q8CJH4	GM2 activator protein	rGM2AP	3940.4	3949.0	3997.3	3908.7	3806.6	3836.4
D3ZAZ0	Eukaryotic translation initiation factor 3 subunit M	Eif3m	1860.0	1840.3	1855.5	3188.7	1910.3	1813.7
Q76EQ0	Serine racemase	Srr	2978.1	2952.6	3143.5	2751.9	2983.9	2973.0
G3V6Y6	Alpha-1,4 glucan phosphorylase	Pygb	182.3	159.0	167.4	144.2	161.9	174.2
P61354	60S ribosomal protein L27	Rpl27	2281.4	2389.9	2354.8	2382.3	2270.6	2123.0
F8WFK6	Glutathione peroxidase	Gpx4	4445.7	5172.9	4500.0	4341.1	4580.0	4569.1
Q63362	NADH dehydrogenase [ubiquinone] 1 alpha subcomplex subunit 5	Ndufa5	1915.7	1576.1	1561.9	1714.9	1784.3	1535.0
Q75N33	Protein transport protein Sec16B	Sec16b	1448.2	1432.9	1435.8	1629.4	1424.0	1334.9
Q4V797	Interferon-gamma-inducible GTPase Ifgga1 protein	RGD1309362	1190.4	774.9	813.3	920.8	791.3	817.8
Q5XFV9	Rps16 protein (Fragment)	Rps16	3973.8	3924.3	4092.4	4483.4	4232.5	3893.1
Q5RJR2	Twinfilin-1	Twf1	2256.0	2204.1	2198.7	2398.7	2195.6	2243.4
O88794	Pyridoxine-5-phosphate oxidase	Pnpo	1317.2	1407.8	1426.3	1167.4	1277.8	1321.8
Q31267	MHC class I RT1.E	rt1-E	1174.9	864.9	1125.1	1202.2	1195.4	885.4
E9PT51	DNA polymerase delta-interacting protein 2	Poldip2	2120.8	2157.0	2177.5	2507.7	2145.1	2033.0
P27791	cAMP-dependent protein kinase catalytic subunit alpha	Prkaca	768.3	775.7	789.4	1455.9	852.7	860.9
Q02769	Squalene synthase	Fdft1	1711.8	2050.3	1983.7	1918.1	1783.4	1784.3
Q6DGF2	Clathrin interactor 1	Clint1	3598.2	3692.8	3717.2	3904.9	3401.6	3676.2
D4A746	GDP-mannose pyrophosphorylase B	Gmppb	1982.5	2374.4	2283.5	1811.5	1999.4	1942.5
A0A0G2QC02	Ski2-like RNA helicase	Skiv2l	2907.6	2866.2	2955.8	2964.3	2973.9	2973.3
Q5FVG5	Similar to tropomyosin 1, embryonic fibroblast-rat, isoform CRA_c	Tpm2	965.8	964.0	871.6	1144.3	894.0	968.4
Q5U1W6	MICOS complex subunit	Apool	2380.9	2383.7	2627.7	2599.0	2290.9	2234.2
M0R4L3	PTS1-BP	Pex5	2023.0	1938.0	2168.7	2246.2	2101.2	2181.5
D3ZEH3	SEC61 translocon subunit alpha 2	Sec61a2	303.4	256.0	232.1	376.9	304.0	311.6
Q6AY80	Ribosyldihydronicotinamide dehydrogenase [quinone]	Nqo2	1444.6	1525.8	1355.6	2875.3	2243.8	1556.0
Q9QZX8	Solute carrier organic anion transporter family member 1B2	Slco1b2	2683.4	3311.5	2909.1	3365.6	3120.6	2537.4
P62076	Mitochondrial import inner membrane translocase subunit Tim13	Timm13	3855.7	3959.8	4039.6	3058.6	3908.6	3711.4
Q5M7V8	Thyroid hormone receptor-associated protein 3	Thrap3	2512.2	2421.1	2558.5	2546.6	2590.9	2466.2
Q02356	AMP deaminase 2	Ampd2	1472.0	1634.4	1529.2	1608.5	1641.7	1411.2
F1LQR8	Inositol 1,4,5-trisphosphate receptor	Itpr2	1623.2	1787.8	1718.2	1975.4	1632.8	1666.6
O09175	Aminopeptidase B	Rnpep	2534.4	2412.9	2464.9	2439.0	2493.9	2540.1
P29419	ATP synthase subunit e, mitochondrial	Atp5me	5840.6	6197.9	5740.7	6877.6	5763.9	5733.9
A0A0G2JSQ4	Tropomyosin 1, alpha, isoform CRA_p	Tpm1	129.5	161.3	131.5	147.9	119.5	125.3
A0A0H2UHP9	RCG39700, isoform CRA_d	Rab6a	50.8	48.0	42.7	57.6	43.0	52.0
F2Z3T9	U2 snRNP auxiliary factor large subunit	U2af2	1836.3	1703.0	1803.7	1907.7	1778.4	1819.6
F1LM09	Ubiquitin carboxyl-terminal hydrolase 7	Usp7	2749.8	2390.1	2438.4	2988.6	2776.0	2624.6
P70552	GTP cyclohydrolase 1 feedback regulatory protein	Gchfr	1484.4	1194.2	1452.8	1298.4	1278.1	1477.3
M0R6T1	TatD DNase domain-containing 1	Tatdn1	1765.3	1771.2	1764.9	1714.3	1775.7	1755.6
A0A0H2UH99	60S ribosomal protein L24	Rpl24	4516.4	4493.2	4625.8	4578.5	4571.2	4442.6
Q9JMJ4	Pre-mRNA-processing factor 19	Prpf19	2060.1	1934.9	2069.5	2195.0	1918.3	1953.7
A0A0G2JTI8	Aminopeptidase	Enpep	2524.6	2614.7	2577.9	2916.2	2878.4	2445.1
G3V886	ATP-dependent zinc metalloprotease YME1L1	LOC108348078	2248.2	2282.5	2309.8	2325.7	2203.1	2235.9
D3ZCZ9	NADH dehydrogenase [ubiquinone] iron-sulfur protein 6, mitochondrial	LOC100912599	2543.4	2166.2	2191.6	2131.6	2475.0	2158.0
D3ZTX0	Transmembrane emp24 domain-containing protein 7	Tmed7	1992.8	2065.5	2164.7	2014.3	2085.3	2127.8
G3V6N2	Transmembrane emp24 protein transport domain containing 4 (Predicted), isoform CRA_b	Tmed4	862.1	824.6	802.5	993.3	861.8	845.7
F1M820	Sorbin and SH3 domain-containing protein 1	Sorbs1	2119.9	2242.2	2273.9	2188.0	2019.7	2242.7
D3ZPL1	Cleavage and polyadenylation specificity factor subunit 6	Cpsf6	1193.9	1065.1	1088.9	1120.6	1172.3	1132.2
F1M0Q9	Peptidase M20 domain-containing 1	Pm20d1	2544.7	2792.6	2755.8	2944.2	2818.6	2712.7
P25286	V-type proton ATPase 116 kDa subunit a1	Atp6v0a1	1675.9	1748.0	1678.5	2053.8	1697.4	1686.7
D3ZD73	RNA helicase	Ddx6	2128.7	1876.2	1888.4	2183.0	2145.7	1942.7
F1LTX8	Lysophosphatidylglycerol acyltransferase 1	Lpgat1	2154.8	2254.2	2263.5	2815.5	2267.1	2357.1
D4ADC2	Helicase with zinc finger 2	Helz2	2888.9	2715.7	2665.2	2881.4	2817.2	2615.6
Q9JLZ1	Glutaredoxin-3	Glrx3	1818.5	1838.9	1898.9	2185.9	1819.8	1840.2
Q9QY17	Protein kinase C and casein kinase substrate in neurons 2 protein	Pacsin2	2183.9	2258.9	2205.7	2180.4	2066.7	2113.3
D3ZUM4	Beta-galactosidase	Glb1	2239.3	2408.8	2528.2	2659.5	2449.9	2264.4
D3ZJZ0	Transmembrane protein 205	Tmem205	1818.8	2055.9	1998.6	1984.9	1755.1	1798.0
B5DF91	ELAV-like protein 1	Elavl1	1806.3	1732.7	1775.0	1817.8	1669.5	1836.6
A0A0G2K1N3	Hydroxymethylbilane synthase	Hmbs	1399.0	1517.4	1619.9	1599.8	1452.6	1385.4
Q8K1Q0	Glycylpeptide N-tetradecanoyltransferase 1	Nmt1	1200.6	1228.4	1294.9	1308.5	1238.3	1295.1
P63004	Platelet-activating factor acetylhydrolase IB subunit alpha	Pafah1b1	3056.9	3056.2	3139.5	3223.5	3280.8	3076.2
A0A0G2JY08	Unconventional myosin-XVIIIa	Myo18a	1746.0	1816.3	1757.8	2240.7	1884.6	1730.6
D3ZL50	Tetratricopeptide repeat domain 37	Ttc37	1819.2	1881.3	1777.9	1869.5	2021.1	1830.9
B4F7C7	Hebp1 protein	Hebp1	3192.9	2725.7	2807.2	3239.3	2954.0	3019.4
P55161	Nck-associated protein 1	Nckap1	1827.9	1899.0	1907.9	2129.7	1880.6	1890.8
B5DEL8	Complex I-15 kDa	Ndufs5	3028.7	2627.9	2771.1	2498.4	2986.3	2840.5
P12075	Cytochrome c oxidase subunit 5B, mitochondrial	Cox5b	6453.1	6214.2	6388.6	6130.0	6183.7	5923.1
A0A0G2JU07	Ubiquitin-conjugating enzyme E2 variant 2	Ube2v2	358.9	353.3	334.6	323.0	325.3	335.7
Q08602	Geranylgeranyl transferase type-2 subunit alpha	Rabggta	1605.5	1517.0	1830.6	1562.3	1710.3	1745.9
Q6RUV5	Ras-related C3 botulinum toxin substrate 1	Rac1	901.6	956.9	958.1	653.0	923.3	881.1
A0A0G2JSM7	Adducin 1 (Alpha), isoform CRA_b	Add1	2516.6	3241.2	2703.5	3042.5	2438.1	2663.8
P84100	60S ribosomal protein L19	Rpl19	2777.2	2817.6	2686.5	3118.4	2753.1	2284.5
Q5M7W7	Probable proline--tRNA ligase, mitochondrial	Pars2	1321.1	1297.3	1345.0	1232.1	1268.3	1315.7
F7DLY1	EPS8-like 2	Eps8l2	1797.0	1764.8	1805.3	1650.6	1823.6	1740.2
P97571	Calpain-1 catalytic subunit	Capn1	2830.0	2820.4	2620.2	3025.9	2699.7	2859.5
P97675	Ectonucleotide pyrophosphatase/phosphodiesterase family member 3	Enpp3	1717.5	1734.8	1852.6	2204.1	2163.6	2068.0
F1MAA3	Serine/threonine-protein phosphatase 2A 56 kDa regulatory subunit	Ppp2r5d	1571.8	1632.7	1589.2	1594.5	1575.9	1539.9
O70631	Acylcarnitine hydrolase	Ces2c	591.0	618.9	636.3	678.8	568.0	632.3
Q6GT74	Basigin	Bsg	2293.3	2074.8	2186.1	1952.0	2070.9	2057.1
Q641X3	Beta-hexosaminidase subunit alpha	Hexa	2595.7	2452.7	2509.1	2804.5	2750.7	2468.7
D3ZZ20	AFG3(ATPase family gene 3)-like 1 (S. cerevisiae)	Afg3l1	814.8	882.3	818.2	983.2	733.2	815.4
F1LPC7	Hepatoma-derived growth factor	Hdgf	2095.9	1718.2	1915.9	1968.6	1949.6	1970.8
D3ZCS9	5-hydroxyisourate hydrolase	RGD1309350	2176.1	2541.6	2160.3	2366.8	2363.8	2163.1
P08661	Mannose-binding protein C	Mbl2	1803.2	1844.1	1868.9	2127.8	1911.2	1759.9
Q9ER24	Ataxin-10	Atxn10	1834.9	1911.2	1863.6	2005.4	1925.5	1795.7
D3ZS58	NADH dehydrogenase [ubiquinone] 1 alpha subcomplex subunit 2	Ndufa2	2872.8	2467.6	2689.3	2572.5	2761.5	2530.7
A0A0G2QC53	Epidermal growth factor receptor pathway substrate 15-like 1	Eps15l1	1996.4	1945.1	2065.2	2066.1	1866.4	2000.4
B5DES0	Small nuclear ribonucleoprotein Sm D2	Snrpd2	2534.6	2535.9	2521.6	2351.5	2466.0	2469.4
A0A6F8P9J1	Lysosomal associated membrane protein 1	Lamp1	1764.7	1795.6	1842.2	1554.5	1851.3	1777.3
A0A140UHY3	RNA-binding protein EWS-like	Ewsr1	1976.1	1864.0	2043.7	1958.4	2020.4	1915.2
A0A0G2K2L8	Peripheral plasma membrane protein CASK	LOC100910506	2212.5	2262.5	2210.6	2436.2	2264.1	2305.2
D4AEC0	Histone H2A	H2afv	1732.2	1639.8	1713.3	1693.4	1707.6	1660.1
Q5XI89	NXPE family member 4	Nxpe4	1603.2	1762.5	1810.2	1737.5	1711.2	1802.1
Q6MG61	Chloride intracellular channel protein 1	Clic1	1388.2	1309.6	1283.0	1171.5	1320.8	1346.0
F1LU48	Endoplasmic reticulum-golgi intermediate compartment 1	Ergic1	1987.8	1963.3	1804.0	2029.1	2072.8	1731.6
P83953	Importin subunit alpha-5	Kpna1	1687.9	1620.8	1666.0	1895.8	1721.4	1636.9
P42123	L-lactate dehydrogenase B chain	Ldhb	1536.0	1512.0	1701.7	1640.5	1463.9	1701.7
A0A0G2K0V3	3(2),5-bisphosphate nucleotidase 1	Bpnt1	2467.8	2717.8	2632.7	2843.9	2544.3	2589.3
D3ZXS8	E2 ubiquitin-conjugating enzyme	Ube2k	1989.7	1977.6	2048.3	2094.8	1962.8	1967.5
Q62780	Probable ATP-dependent RNA helicase DDX46	Ddx46	1627.9	1506.6	1609.2	1482.4	1529.5	1563.2
Q5I0F0	Developmentally-regulated GTP-binding protein 1	Drg1	2234.5	2163.0	2272.4	2144.4	2135.6	2194.5
Q5U2V4	Phospholipase B-like 1	Plbd1	1973.6	1880.0	1976.6	1731.7	2090.5	1838.6
Q6P752	Torsin-1A-interacting protein 2	Tor1aip2	2235.3	2298.7	2267.3	2490.6	2419.5	2342.7
A0A0G2JYI0	LPS-responsive beige-like anchor protein	Lrba	2031.5	2024.1	1990.0	1989.4	1955.1	1882.8
B2RYD7	Dolichyl-diphosphooligosaccharide--protein glycotransferase	Stt3b	2635.8	2835.8	2725.6	2826.7	2924.1	2642.4
G3V9E5	Steroid sulfatase	Sts	1079.0	1316.3	1552.8	1330.2	1266.2	1145.1
Q505J8	Phenylalanine--tRNA ligase alpha subunit	Farsa	1749.8	1808.1	1815.4	2252.8	1771.7	1740.3
Q4KLF8	Actin-related protein 2/3 complex subunit 5	Arpc5	1813.9	1933.4	1875.7	2022.0	1853.2	1826.2
Q62733	Lamina-associated polypeptide 2, isoform beta	Tmpo	1730.4	1673.9	1810.2	1875.1	1671.5	1752.1
P61515	Putative 60S ribosomal protein L37a	Rpl37a-ps1	2365.0	2260.5	2283.9	1773.0	2489.2	2247.4
D3ZAS9	DDRGK domain-containing protein 1	Ddrgk1	773.4	705.8	840.8	699.6	810.5	881.3
M0RC99	Ras-related protein Rab-5A	Rab5a	448.3	462.4	437.3	530.5	431.3	479.9
A0A096MJ11	Gasdermin D	Gsdmd	3030.2	2788.9	2982.6	3295.0	2968.4	3265.3
P43278	Histone H1.0	H1-0	2661.8	2259.7	2398.9	2399.4	2751.6	2479.2
P07335	Creatine kinase B-type	Ckb	1821.1	1650.6	1782.4	1511.2	1594.7	1756.6
D3ZJ32	Extended synaptotagmin 2	Esyt2	907.6	891.9	935.7	956.5	908.8	947.0
Q2PQA9	Kinesin-1 heavy chain	Kif5b	1811.2	1850.2	1676.0	2292.9	1768.4	1908.4
Q6IFW0	RCG32608	Krt33b	1373.5	1214.1	1411.5	1873.0	2509.3	1463.2
B1WBY1	Cul1 protein	Cul1	2186.2	2165.1	2205.2	2457.3	2128.2	2132.3
F1LP57	Mitogen-activated protein kinase kinase 4	Map2k4	1404.9	1297.5	1363.8	1427.8	1434.3	1384.2
B1WC49	Api5 protein	Api5	1491.5	1298.1	1322.3	1596.3	1448.4	1385.3
P61972	Nuclear transport factor 2	Nutf2	1066.7	1012.1	1012.0	934.0	1006.2	985.6
D3ZZB2	Peroxin-1	Pex1	2255.4	2333.6	2365.5	2599.8	2360.3	2290.4
Q9EQV6	Tripeptidyl-peptidase 1	Tpp1	1320.6	1412.4	1467.9	1346.4	1455.9	1345.5
P45380	Sulfate anion transporter 1	Slc26a1	1486.7	1484.7	1387.3	1540.3	1434.9	1446.5
P18614	Integrin alpha-1	Itga1	3011.5	2979.4	2945.5	3448.9	3031.9	3036.1
D4A3E1	Heterogeneous nuclear ribonucleoprotein L-like	Hnrnpll	1565.2	1534.9	1579.0	1653.1	1447.1	1661.4
P07340	Sodium/potassium-transporting ATPase subunit beta-1	Atp1b1	2513.0	2380.8	2406.1	2262.1	2174.5	2684.1
Q6P734	Plasma protease C1 inhibitor	Serping1	1202.8	1140.5	1098.3	1645.3	1052.3	1344.2
P20611	Lysosomal acid phosphatase	Acp2	3689.2	3510.0	3876.3	4572.9	3765.0	3553.6
P19139	Casein kinase II subunit alpha	Csnk2a1	3396.7	3125.2	3125.7	3947.4	3241.7	3233.2
P53987	Monocarboxylate transporter 1	Slc16a1	1579.6	1704.8	1599.9	1360.9	1363.7	1511.5
Q499N6	UBX domain-containing protein 1	Ubxn1	1067.4	1057.2	976.5	1396.9	1006.9	1094.0
A0A0G2K4X8	S-phase kinase-associated protein 1	Skp1	3137.1	3051.5	3136.0	2909.4	3133.9	3050.1
P53812	Phosphatidylinositol transfer protein beta isoform	Pitpnb	2101.2	1929.3	2061.5	1777.4	2091.5	1982.1
A0A023IM54	TAP binding protein	Tapbp	1477.4	1346.6	1462.8	1745.0	1455.0	1326.9
D4A8N1	Dolichol-phosphate mannosyltransferase subunit 1	Dpm1	1811.1	1706.6	1870.2	1895.0	1858.1	1820.2
A0JPQ8	Alkylglycerol monooxygenase	Agmo	1740.8	2636.7	2612.1	1879.1	2261.2	2208.5
F1M1B3	WASH complex subunit 5	Washc5	1782.4	1885.1	2111.7	2008.8	2066.4	2000.3
A0A0G2K7M2	UV excision repair protein RAD23	Rad23a	620.3	717.7	606.0	772.7	570.8	643.2
F1MA18	Y-box-binding protein 3	Ybx3	750.3	822.0	734.5	725.1	660.0	796.8
D3Z8R4	RNA-binding motif protein 25-like 1	Rbm25l1	1404.5	1280.0	1312.1	1335.4	1309.4	1328.6
Q6AYZ7	Phosphoribosyl pyrophosphate synthetase-associated protein 1	Prpsap1	917.3	946.0	965.3	1213.3	1013.7	991.4
Q64194	Lysosomal acid lipase/cholesteryl ester hydrolase	Lipa	2734.7	2699.9	2747.9	2932.1	2998.1	2631.8
D3ZF26	Tankyrase 1-binding protein 1	Tnks1bp1	1364.8	1301.6	1348.2	1383.8	1314.7	1378.4
D4AE96	Importin 7	Ipo7	1919.2	1742.0	1816.3	1756.8	1923.8	1919.8
A0A0G2K251	ATP-binding cassette, subfamily G (WHITE), member 3-like 1	Abcg3l1	1362.3	1296.8	1234.8	1609.2	1339.4	1232.8
B5DFN4	Prefoldin 5 (Predicted), isoform CRA_a	Pfdn5	1904.1	1860.9	1931.7	2023.6	1891.3	1872.6
Q91ZW1	Transcription factor A, mitochondrial	Tfam	3672.5	3790.0	3967.0	3897.2	3614.9	3726.6
Q9WVA1	Mitochondrial import inner membrane translocase subunit Tim8 A	Timm8a	2040.3	2074.6	2125.6	1735.4	2127.6	2019.6
A3KN98	Bco2 protein	Bco2	1702.2	1617.5	1776.3	1607.7	1299.0	1627.7
A1A5S4	Selenide, water dikinase	Sephs2	2176.6	2076.2	1917.1	1964.2	1946.6	1935.4
G3V829	Far upstream element-binding protein 3	Fubp3	2216.3	2197.3	2243.9	2240.9	2212.9	2298.0
P07150	Annexin A1	Anxa1	2346.8	2422.3	1903.6	2835.2	1992.2	2388.9
Q5BK33	55 kDa erythrocyte membrane protein	LOC652956	1346.4	1616.7	1363.5	2054.6	1383.7	1549.1
D3ZTR5	RCG21454	Zbed5	1205.7	1056.2	1216.2	801.5	1083.9	1087.1
A0A140TAI6	60S ribosomal protein L36	Rpl36	3585.7	3406.0	3555.3	3186.8	3564.6	3345.8
P41499	Tyrosine-protein phosphatase non-receptor type 11	Ptpn11	1935.4	1934.0	2031.8	2078.6	1888.5	1904.9
P14056	Serine/threonine-protein kinase A-Raf	Araf	1329.2	1501.2	1405.8	1650.5	1415.7	1352.3
O35078	D-amino-acid oxidase	Dao	1304.0	1710.7	1462.1	1662.8	1572.1	1758.4
P62856	40S ribosomal protein S26	Rps26	2251.8	2157.9	2159.5	2233.2	2094.7	2237.0
Q9WUW8	Sulfotransferase 1C2	Sult1c2	451.0	299.7	391.0	392.5	303.4	512.9
A0A0G2K4M8	Acyl-CoA thioesterase 3	Acot3	362.2	341.5	343.2	347.4	362.4	361.0
D4A631	Brefeldin A-inhibited guanine nucleotide-exchange protein 1	Arfgef1	969.8	967.8	965.5	996.5	926.2	956.7
P43165	Carbonic anhydrase 5A, mitochondrial	Ca5a	1844.0	2111.4	2251.2	1691.4	2102.9	2276.2
A0A140TAF0	RCG62531, isoform CRA_g	Tpm3	241.7	242.5	226.3	384.6	233.2	263.6
M0R907	Small nuclear ribonucleoprotein Sm D3	Snrpd3	2471.6	2341.1	2290.3	2490.4	2386.1	2462.6
D4A565	Complex I-SGDH	Ndufb5	2743.8	2363.0	2500.7	2797.8	2686.6	2367.2
B2RZ79	Iron-sulfur cluster assembly enzyme	Iscu	1918.7	1940.0	1951.5	1757.6	1855.7	1889.0
P97615	Thioredoxin, mitochondrial	Txn2	1825.9	1719.5	1764.4	1875.5	1635.3	1795.2
Q4FZT8	SPRY domain-containing protein 4	Spryd4	2676.7	2640.5	2760.2	2820.0	2683.0	2620.5
A0A0G2K189	Secernin 3	Scrn3	1263.7	1324.2	1253.1	1268.5	1234.7	1246.2
Q9R1T3	Cathepsin Z	Ctsz	2664.2	2962.2	2955.4	2633.4	2835.8	2836.9
B2RZD4	60S ribosomal protein L34	Rpl34	4377.7	4250.8	4266.0	3037.5	4519.8	4080.5
A0A0G2JZH0	Calcium-binding protein 39	Cab39	2161.3	2155.7	2425.0	2352.1	2089.4	2065.0
Q4KLL7	Vesicle-fusing ATPase	Vps4b	738.4	736.8	748.0	740.3	813.0	765.9
Q6AXY0	Glutathione S-transferase A6	Gsta6	1891.8	1972.4	1895.3	2024.5	1930.8	1966.0
Q9ES53	Ubiquitin recognition factor in ER-associated degradation protein 1	Ufd1	2892.1	2815.3	3010.1	3131.5	2846.6	2869.2
D3ZBN0	Histone H1.5	H1-5	1412.8	1388.8	1303.5	1358.4	1475.7	1443.0
E9PTA5	GPI ethanolamine phosphate transferase 1	Pign	1519.3	1538.2	1507.3	1664.2	1630.6	1676.7
H2BF30	Fatty acid desaturase 1	Fads1	2465.1	2169.0	2165.6	2321.4	2273.3	2083.7
Q5HZY0	UBX domain-containing protein 4	Ubxn4	1927.3	1930.7	2033.8	2107.4	2029.9	1928.2
A0A0H2UHL6	Pro-cathepsin H	Ctsh	2213.8	2056.5	2127.0	2086.5	2381.1	1650.4
O88656	Actin-related protein 2/3 complex subunit 1B	Arpc1b	1282.8	1300.1	1317.2	1603.9	1360.8	1278.8
A0A387KBL1	3(17)alpha-hydroxysteroid dehydrogenase	Akr1c2	478.7	679.2	546.2	952.2	664.8	531.2
A0A0H2UHD9	Nicalin	Ncln	2251.9	2449.0	2395.1	2465.3	2276.7	2203.4
Q4FZY0	EF-hand domain-containing protein D2	Efhd2	2066.7	2083.1	2088.9	2190.0	2045.2	2089.8
Q5XI55	Peptide-N(4)-(N-acetyl-beta-glucosaminyl)asparagine amidase	Ngly1	1374.9	1349.3	1429.3	1161.3	1407.5	1271.7
Q45G71	Arylamine N-acetyltransferase	Nat1	619.2	603.0	575.1	1107.8	592.5	606.4
D4A0H4	Cullin 2	Cul2	2503.4	2750.3	2661.3	2737.7	2452.7	2545.8
Q3MID3	ADP-ribosylation factor GTPase-activating protein 2	Arfgap2	2721.3	2378.9	2661.7	2275.1	2824.6	2616.2
Q99MI5	Spermidine synthase	LOC100912604	1032.4	1011.0	1116.8	1041.6	1121.9	1051.5
P20762	Ig gamma-2C chain C region		1407.2	1199.1	974.8	1684.7	912.5	1243.4
C6ZII9	NAD-dependent protein deacetylase	Sirt3	899.7	911.1	944.6	701.7	856.8	877.0
F1LYX9	Desmoglein 2	Dsg2	2256.9	2193.4	2121.0	2246.6	2464.9	2222.6
M0R979	Thrombospondin 1	Thbs1	142.3	129.2	139.6	118.3	128.5	134.0
Q5U3Y8	Transcription factor BTF3	Btf3	944.0	934.8	933.2	999.6	931.8	958.8
D4A1J4	3-hydroxybutyrate dehydrogenase type 2	Bdh2	2728.4	2194.5	2859.5	2297.1	2449.2	3073.3
Q7TP38	Amine oxidase		527.3	565.6	488.8	575.7	522.4	508.7
A0A0G2JV54	Polypyrimidine tract-binding protein 3	Ptbp3	477.3	520.0	527.1	531.1	488.3	521.3
Q5U1Y4	1,5-anhydro-D-fructose reductase	Akr1e2	2395.9	2532.3	2627.0	2393.0	2273.5	2388.6
P70550	Ras-related protein Rab-8B	Rab8b	1025.6	997.9	981.5	1031.7	949.8	1010.3
A0A0G2JWD6	AP-3 complex subunit beta	Ap3b1	1602.8	1619.5	1597.7	1708.0	1610.1	1630.0
Q9Z269	Vesicle-associated membrane protein-associated protein B	Vapb	2347.3	2369.7	2468.3	2283.3	2568.1	2437.0
P31211	Corticosteroid-binding globulin	Serpina6	1762.8	1788.5	1513.3	2440.1	1547.7	1453.6
A0A0G2K1J9	Glucose transporter type 2, liver	Slc2a2	1095.3	957.2	1094.2	950.4	1047.7	1048.4
A0A0G2JUX5	Transcriptional activator protein Pur-beta	Purb	834.5	630.1	667.4	715.0	894.6	728.8
Q04970	GTPase NRas	Nras	384.7	382.8	356.4	385.1	339.3	366.9
G3V9T9	Tyrosine-protein phosphatase non-receptor type	Ptpn6	1740.4	1845.6	1847.3	1801.8	1631.5	1727.9
B2RZ78	Vacuolar protein sorting-associated protein 29	Vps29	2354.9	2311.0	2356.5	2506.1	2391.7	2195.1
A0A0A0MY07	Ubiquitin carboxyl-terminal hydrolase	Usp15	2448.3	2458.4	2516.4	2963.8	2449.1	2465.6
D3ZBT9	Protein phosphatase 6, regulatory subunit 3	Ppp6r3	1702.8	1649.0	1643.3	1770.8	1686.6	1622.7
P20171	GTPase HRas	Hras	380.6	400.7	384.2	430.2	538.1	408.3
Q6PDU7	ATP synthase subunit g, mitochondrial	Atp5mg	3551.6	3141.9	3325.7	3576.3	3379.0	3380.2
B1WBS4	Similar to Vacuolar protein sorting 26 homolog (VPS26 protein homolog), isoform CRA_a	Vps26b	1445.2	1457.3	1485.5	1383.9	1487.7	1444.8
D4A3V2	NADH dehydrogenase [ubiquinone] 1 alpha subcomplex subunit 6	Ndufa6	4327.5	3518.5	3782.2	4258.5	4223.4	3650.6
P51886	Lumican	Lum	2075.4	1952.0	1310.2	1615.5	1687.2	1821.9
G3V8F5	Mitochondrial import receptor subunit TOM40 homolog	Tomm40	2954.2	2814.9	2995.0	2933.1	2917.1	2797.5
G3V7L0	Adrenodoxin, mitochondrial	Fdx1	3086.6	2503.9	2818.6	2370.8	2907.3	2715.0
B5DF89	Cullin-3	Cul3	1790.6	1773.7	1745.2	1992.3	1702.4	1683.2
Q5XIU5	Proteasome inhibitor PI31 subunit	Psmf1	2024.8	2129.2	2080.5	2217.8	1943.2	1861.4
O35889	Afadin	Afdn	2068.5	2058.8	2036.8	2382.8	1964.9	2201.7
B2RYF6	CLPTM1 regulator of GABA type A receptor forward-trafficking	Clptm1	1549.6	1542.3	1479.7	1749.0	1626.6	1509.0
Q75Q41	Mitochondrial import receptor subunit TOM22 homolog	Tomm22	1058.5	1080.8	1058.1	1348.5	1066.2	1100.1
B2RZ74	U1 small nuclear ribonucleoprotein 70 kDa	Snrnp70	1312.3	1306.3	1321.7	1330.3	1371.7	1238.8
A0A0G2KAN1	Collagen alpha-2(I) chain	NEWGENE_621351	2365.2	2773.8	1299.5	2367.9	2630.0	2028.4
A0A0G2JXG3	Cell cycle control protein	Tmem30a	2197.5	2419.3	2394.4	2379.3	2427.3	2365.3
G3V7I8	Non-specific serine/threonine protein kinase	Slk	1740.6	1822.5	1841.5	1825.3	1768.4	1696.9
P24155	Thimet oligopeptidase	Thop1	3071.1	3075.6	3116.7	3212.3	3018.5	3103.6
B5DFD8	SH3 domain-binding glutamic acid-rich-like protein	Sh3bgrl	3802.8	3339.5	3448.8	3824.0	4183.5	3200.1
P37397	Calponin-3	Cnn3	652.2	664.1	710.6	477.9	701.5	612.0
P11654	Nuclear pore membrane glycoprotein 210	Nup210	1658.0	1660.4	1767.8	2029.8	1669.6	1573.4
A2RUW1	Toll-interacting protein	Tollip	1252.0	1102.1	1169.4	1211.4	1093.6	1110.4
P55053	Fatty acid-binding protein 5	Fabp5	2744.2	2110.0	2124.4	2382.7	2519.5	2021.5
P07943	Aldo-keto reductase family 1 member B1	Akr1b1	1114.7	1213.6	1187.8	753.4	1040.9	1148.0
Q5M9F6	5-formyltetrahydrofolate cyclo-ligase	Mthfs	2740.2	2753.8	2738.1	2484.9	2784.9	2615.8
D3ZJD3	60S ribosomal protein L28		3354.0	3398.1	3472.8	3135.6	3273.1	3146.3
A0A0G2K3I9	Dual specificity protein phosphatase	Dusp3	1396.2	1359.1	1573.1	1408.4	1477.1	1541.6
Q99PD4	Actin-related protein 2/3 complex subunit 1A	Arpc1a	1073.5	1223.5	1041.6	1425.6	1171.8	1121.6
P11505	Plasma membrane calcium-transporting ATPase 1	Atp2b1	1129.4	1117.6	1111.3	1337.3	1090.6	1172.5
A1L122	NEDD8-activating enzyme E1 regulatory subunit	Nae1	747.7	701.3	738.1	910.0	732.7	751.5
Q80W89	NADH dehydrogenase [ubiquinone] 1 alpha subcomplex subunit 11	Ndufa11	1280.7	1082.0	1108.8	960.2	1178.5	1139.1
B1WC32	SUMO-activating enzyme subunit 2	Uba2	2404.3	2187.1	2186.2	2382.8	2302.4	2300.5
P68182	cAMP-dependent protein kinase catalytic subunit beta	Prkacb	51.8	54.5	45.8	74.8	70.9	44.7
G3V8P4	Protein-tyrosine-phosphatase	Ptprf	940.6	929.3	921.3	1036.1	885.9	913.3
B2RYW3	Complex I-B22	Ndufb9	948.2	838.5	848.1	918.8	847.2	809.9
B4F7F3	ARVCF, delta catenin family member	Arvcf	931.2	911.9	917.9	973.7	905.7	938.4
O70593	Small glutamine-rich tetratricopeptide repeat-containing protein alpha	Sgta	1643.0	1565.4	1603.7	1678.1	1707.2	1536.0
Q5U2U3	Poly [ADP-ribose] polymerase	Parp3	2451.2	2432.5	2649.8	2744.1	2300.4	2432.1
F1LPR6	Immunoglobulin heavy constant mu	Ighm	107.6	260.2	121.6	389.8	105.2	122.9
O70211	Insulin-like growth factor binding protein complex acid-labile subunit		724.8	718.7	718.0	666.7	711.4	632.8
Q63377	Sodium/potassium-transporting ATPase subunit beta-3	Atp1b3	1968.3	1781.8	1770.8	1309.1	1878.7	1911.4
Q32Q55	Carboxylic ester hydrolase	Ces2h	658.8	755.6	755.6	1245.2	702.2	697.7
A0A0G2JU49	Metaxin 1	Mtx1	2319.5	2290.2	2408.7	2278.0	2273.7	2172.2
Q6AXR4	Beta-hexosaminidase subunit beta	Hexb	1108.6	1029.3	1065.0	1188.1	1100.7	1063.8
D4A3E8	Mitochondrial ribosomal protein S27	Mrps27	1533.8	1447.2	1561.5	1338.0	1404.1	1556.8
P62994	Growth factor receptor-bound protein 2	Grb2	2357.1	2514.6	2584.6	2618.2	2672.0	2613.2
Q01579	Glutathione S-transferase theta-1	Gstt1	2414.2	2364.6	2388.1	2256.2	2450.6	2728.8
Q32PX2	Aminoacyl tRNA synthase complex-interacting multifunctional protein 2	Aimp2	1003.6	1202.2	1078.4	1014.0	984.0	1016.1
D3ZN27	DnaJ heat shock protein family (Hsp40) member C13	Dnajc13	2114.7	2113.9	2168.2	2548.4	2098.8	2197.3
A0A0G2JU82	Microtubule-actin cross-linking factor 1	Macf1	1621.3	1703.3	1679.6	2287.0	1664.1	1644.3
A0A0G2JZI0	Scaffold attachment factor B	Safb	909.4	861.5	829.5	989.2	831.6	884.1
Q5RJN5	Nol5a protein (Fragment)	Nol5a	984.2	910.5	961.2	1123.0	950.6	1005.4
Q9EST6	Acidic leucine-rich nuclear phosphoprotein 32 family member B	Anp32b	1397.5	1274.8	1385.3	1195.1	1319.6	1347.8
P20767	Ig lambda-2 chain C region		1627.6	1421.8	1486.6	1386.4	1097.8	1490.9
Q5RLM2	Solute carrier family 22 member 7	Slc22a7	1308.5	1319.5	1334.4	1137.6	1311.8	1223.5
A0A0G2JV24	Thrombospondin 1	Thbs1	16.2	19.1	19.4	82.5	19.8	16.7
B0BN18	Prefoldin subunit 2	Pfdn2	1153.4	1044.6	1095.7	1214.1	1276.6	1155.9
Q63356	Unconventional myosin-Ie	Myo1e	1707.2	1884.0	1889.9	1878.6	1739.6	1797.7
Q68FU4	Succinate--hydroxymethylglutarate CoA-transferase	Sugct	1338.4	1439.8	1486.5	1396.5	1335.8	1423.9
A0A0G2K8P3	E3 ubiquitin-protein ligase	Nedd4	970.3	938.2	986.7	1113.5	996.3	954.2
Q68FT8	RCG33981, isoform CRA_a	Serpinf2	2063.9	2256.5	2184.5	2629.3	1818.1	2190.6
Q8K1M9	O-acyltransferase		1806.8	1856.7	1699.9	1360.9	2000.8	1782.7
A1L1L2	Transmembrane protein 214	Tmem214	1477.7	1542.6	1494.9	1942.8	1470.9	1421.0
Q32PX6	Ras homolog family member G	Rhog	1057.2	1039.8	1096.1	1133.8	1113.0	1065.7
D3ZXJ5	Elongation factor-like GTPase 1	Efl1	1208.0	1283.6	1296.9	1411.5	1193.4	1246.6
B5DF57	Protein-glutamine gamma-glutamyltransferase	Epb42	1321.0	1605.9	1220.7	2254.7	1200.7	1546.5
A0A0G2K3I3	Desmocollin 2	Dsc2	1277.0	1206.6	1242.4	1093.8	1303.4	1315.9
Q07066	Peroxisomal membrane protein 2	Pxmp2	1615.4	1517.6	1552.9	1923.1	1624.5	1768.7
D3ZKR9	Terminal uridylyl transferase 7	Tut7	1834.1	1864.8	1968.9	1821.6	1769.5	1864.4
P62870	Elongin-B	Elob	1798.9	1726.2	1800.6	2003.8	1783.4	1655.5
F8WFG6	Scavenger receptor class B member 1	Scarb1	1544.9	1735.3	1507.8	1614.0	1659.3	1515.4
Q9R0T4	Cadherin-1	Cdh1	966.7	871.8	864.7	972.4	879.5	887.7
Q9WUC4	Copper transport protein ATOX1	Atox1	2797.9	3147.1	3011.1	2934.2	2927.1	2812.5
Q5U316	Ras-related protein Rab-35	Rab35	497.2	521.7	510.2	523.5	484.5	486.5
G3V6R7	3-oxoacyl-[acyl-carrier-protein] synthase, mitochondrial	Oxsm	1466.1	1588.6	1625.6	1317.0	1463.4	1461.2
D3ZXF9	Mitochondrial ribosomal protein L12	Mrpl12	1194.6	1027.0	1213.0	1008.5	1018.3	1080.4
B2RZ72	Actin-related protein 2/3 complex subunit 4	Arpc4	1542.0	1381.6	1407.2	1807.8	1580.0	1475.2
A0A0G2K3V7	DNA topoisomerase I	Top1	2606.4	2488.9	2432.7	2402.0	2385.7	2519.2
Q642G4	Peroxisomal membrane protein PEX14	Pex14	1849.9	1722.4	1791.8	1929.9	1698.3	1854.3
P28042	Single-stranded DNA-binding protein, mitochondrial	Ssbp1	1622.9	1783.6	1737.8	1643.9	1531.6	1593.6
Q5PQK2	FUS RNA-binding protein	Fus	1461.1	1296.9	1434.0	1406.9	1506.2	1379.5
Q8CHN6	Sphingosine-1-phosphate lyase 1	Sgpl1	1978.9	2082.8	2061.9	2367.6	2043.9	1936.6
D3ZXH7	Aly/REF export factor	Alyref	600.4	520.5	560.5	580.3	571.7	558.2
Q9WVJ4	Synaptojanin-2-binding protein	Synj2bp	900.6	974.5	890.0	1081.7	824.5	907.4
Q63065	[Pyruvate dehydrogenase (acetyl-transferring)] kinase isozyme 1, mitochondrial	Pdk1	2033.5	1859.6	1941.7	2208.4	1963.2	1914.6
E9PST5	Apoptotic chromatin condensation inducer 1	Acin1	1713.9	1681.0	1736.0	1843.3	1773.7	1781.6
Q99068	Alpha-2-macroglobulin receptor-associated protein	Lrpap1	2837.9	2855.4	3039.8	3003.1	3279.9	3144.1
A0A0G2K648	WD repeat-containing protein 61	Wdr61	966.2	931.0	908.4	989.3	1037.7	937.2
F1LSM0	Ubiquitin-specific peptidase 24	Usp24	1189.6	1215.9	1223.7	1621.3	1252.7	1229.9
P80386	5-AMP-activated protein kinase subunit beta-1	Prkab1	1202.5	1132.9	1123.8	1371.0	1356.6	1178.8
A0A0G2JU77	Eukaryotic translation initiation factor 3 subunit K	Eif3k	1267.3	1257.5	1241.3	1350.1	1282.7	1225.5
A0A0G2K5G6	Dolichyl-diphosphooligosaccharide--protein glycosyltransferase subunit MAGT1	Magt1	2603.2	2673.8	2624.0	2790.6	2695.7	2567.5
Q01460	Di-N-acetylchitobiase	Ctbs	1280.6	1304.7	1352.1	1079.7	1392.8	1172.9
D3ZDI7	Serine/threonine-protein phosphatase 2A 56 kDa regulatory subunit	Ppp2r5a	1591.8	1515.1	1554.9	1855.6	1580.3	1568.6
Q5I0L3	Tyrosine--tRNA ligase, mitochondrial	Yars2	1188.6	1164.4	1193.4	1275.1	1160.4	1149.2
Q6P799	Serine--tRNA ligase, cytoplasmic	Sars1	1973.7	1967.3	1888.2	2372.0	1837.1	2007.8
Q99PF3	DNA-(apurinic or apyrimidinic site) endonuclease (Fragment)	Apex	1539.3	1404.6	1444.5	1225.6	1421.7	1371.8
Q9WV97	Mitochondrial import inner membrane translocase subunit Tim9	Timm9	2087.7	1941.7	1963.1	1302.1	1790.6	1916.3
G3V6U3	Alpha-1,3/1,6-mannosyltransferase ALG2	Alg2	1248.3	1222.5	1199.1	1392.1	1219.4	1189.8
P97697	Inositol monophosphatase 1	Impa1	1048.1	1075.1	1066.2	1234.9	1045.3	1128.4
A0A0G2K8Q1	Apolipoprotein C-III	Apoc3	1744.8	1800.9	1777.9	2031.6	1627.8	1749.0
F1LMW7	Myristoylated alanine-rich C-kinase substrate	Marcks	1046.4	831.6	926.6	877.9	914.1	925.9
D4A9D8	Oxysterol-binding protein	Osbp	2088.8	2097.4	2079.9	2080.0	2046.5	1990.2
D4ADS4	Microsomal glutathione S-transferase 3	Mgst3	1658.1	1759.4	1699.2	2660.4	1673.8	1673.6
D3ZJ92	Pre-mRNA processing factor 40 homolog A (Yeast) (Predicted)	Prpf40a	2120.4	2021.7	2048.9	2306.5	2042.0	1996.1
B5DFG9	Pik3ap1 protein	Pik3ap1	1774.9	1651.2	1796.6	1998.3	1795.2	1846.0
D3ZDE4	Deoxyguanosine kinase	Dguok	966.9	935.5	931.9	1007.8	944.1	876.6
Q6AYC4	Macrophage-capping protein	Capg	896.7	866.9	896.5	950.6	856.5	896.9
Q6AXX5	Retinol dehydrogenase 11	Rdh11	3544.4	3861.9	3817.2	3190.5	3985.4	3448.5
D3ZC07	Protein SET	Pkn3	2183.7	1950.4	2053.3	2485.8	2003.0	2015.2
D4A2G9	RAN-binding protein 1	Ranbp1	1573.4	1497.1	1485.8	1471.1	1522.7	1569.2
Q62967	Diphosphomevalonate decarboxylase	Mvd	1329.1	1236.0	1308.4	1369.9	1298.7	1212.4
Q811X6	Lambda-crystallin homolog	Cryl1	852.7	852.6	1003.8	739.1	872.6	923.7
A0A654IET2	Gap junction protein	Cxng	2131.9	1931.0	1879.3	2397.1	2112.6	1931.9
G3V8Q1	Coatomer subunit epsilon	Cope	1560.3	1527.1	1559.0	1446.4	1530.9	1486.9
Q64303	Serine/threonine-protein kinase PAK 2	Pak2	1263.3	1277.0	1283.5	1318.9	1168.1	1263.9
Q5XIL1	V-type proton ATPase subunit H	Atp6v1h	969.2	1021.3	1071.0	1068.6	1028.6	989.0
P0C546	Mitochondrial coenzyme A transporter SLC25A42	Slc25a42	1618.5	1667.1	1762.7	1588.2	1450.6	1569.9
P13721	Beta-galactoside alpha-2,6-sialyltransferase 1	St6gal1	1949.9	1940.9	1969.5	2377.9	1795.9	1952.2
P17046	Lysosome-associated membrane glycoprotein 2	Lamp2	1816.8	2190.0	2078.9	2381.7	2002.9	1911.5
Q5HZV9	Protein phosphatase 1 regulatory subunit 7	Ppp1r7	1376.7	1377.7	1385.8	1531.0	1429.3	1332.1
Q5XI95	Alcohol dehydrogenase 6	Adh6	915.7	1099.2	1754.5	985.5	859.7	1453.9
Q5FVC4	DnaJ (Hsp40) homolog, subfamily B, member 12	Dnajb12	782.0	798.9	853.0	802.1	800.1	785.9
Q6NYB8	Ifi47 protein	Ifi47	1297.5	1072.4	1289.6	1780.1	1568.7	1324.5
Q5FVI6	V-type proton ATPase subunit C 1	Atp6v1c1	1422.7	1406.8	1508.6	1504.9	1424.6	1354.0
Q5BK21	Transmembrane 7 superfamily member 2	Tm7sf2	1920.9	2540.1	2272.6	1173.8	2445.7	2417.6
M0RD20	Calcium-activated neutral proteinase small subunit	Capns1	1391.3	1403.2	1380.8	1520.7	1355.5	1420.9
F1M0R1	Ring finger protein 213	Rnf213	2220.7	2304.2	2233.5	2576.9	2049.9	2162.8
P02764	Alpha-1-acid glycoprotein	Orm1	1953.2	2202.2	2268.8	3001.5	1818.6	3236.2
G3V8G5	Golgi apparatus protein 1	Glg1	2302.9	2248.0	2200.9	1868.9	2354.4	2199.7
A0A0G2JVL6	NADH dehydrogenase [ubiquinone] 1 alpha subcomplex subunit 8	Ndufa8	1484.9	1257.2	1399.6	1277.4	1425.4	1304.3
Q9JK11	Reticulon-4	Rtn4	1324.2	1112.5	1162.7	1275.4	1175.6	1153.9
D4A7G9	Similar to chromosome 1 open reading frame 50	RGD1564804	1653.0	1781.5	2014.0	1958.1	1627.4	1800.5
Q5PQJ6	Pyrroline-5-carboxylate reductase 3	Pycr3	1592.7	1664.4	1740.2	1581.3	1666.4	1578.3
D3ZQ59	Nardilysin	Nrdc	2076.9	2233.2	2110.5	2235.2	2188.0	1987.1
Q9Z2S9	Flotillin-2	Flot2	1532.7	1516.4	1601.1	1706.5	1478.5	1640.7
D3ZE63	Uncharacterized protein		2593.2	2395.1	2483.8	1629.5	2498.0	2645.7
F1M3H8	Hypothetical protein LOC681410	LOC681410	1225.2	1122.7	1158.3	1086.2	1212.5	1148.5
Q71UF4	Histone-binding protein RBBP7	Rbbp7	291.0	224.8	248.2	46.3	243.3	229.4
Q5XI86	Aminoacyl-tRNA hydrolase	Ptrh2	1519.0	1541.2	1621.3	1376.2	1661.6	1568.0
Q5BJP3	Ubiquitin-fold modifier 1	Ufm1	1801.6	1841.0	1876.7	1956.4	1969.2	1754.7
D3ZK28	Sulfotransferase	Sult1c2a	80.3	68.6	61.0	50.8	52.1	96.6
P02767	Transthyretin	Ttr	3716.2	3425.8	3333.4	4190.2	3631.5	2975.1
D4A1J6	Ankyrin repeat and FYVE domain-containing 1	Ankfy1	1409.8	1380.0	1396.1	1505.6	1401.4	1379.8
F1M049	Ataxin 2	Atxn2	1865.0	1795.1	1875.2	1677.6	1710.3	1936.4
A0A7I8HPA0	NAD-preferring dehydrogenase for 17beta-hydroxysteroids and 9-hydroxyprostaglandins	RAKi	218.7	209.9	202.6	230.0	211.1	188.7
G3V624	Coronin	Coro1c	2283.6	2155.7	2250.0	2118.6	2145.4	2154.2
Q4QQS6	Dolichyl-phosphate beta-glucosyltransferase	Alg5	1544.2	1589.8	1604.3	1700.2	1676.4	1671.4
A0A0G2K9R9	Proteasome activator subunit 4	Psme4	1525.6	1513.0	1596.3	1518.5	1506.8	1476.0
P27008	Poly [ADP-ribose] polymerase 1	Parp1	1261.7	1262.1	1248.1	1479.3	1168.4	1258.7
Q4KLZ3	DAZ associated protein 1, isoform CRA_a	Dazap1	1804.4	1669.8	1754.1	1973.8	1719.4	1749.7
Q5FWT1	Protein FAM98A	Fam98a	1596.5	1419.1	1429.1	1592.2	1515.3	1384.4
A0A023ILN9	Proteasome subunit beta	Psmb9	933.0	972.0	972.2	1074.2	1068.7	993.2
P62775	Myotrophin	Mtpn	2264.3	2110.2	2389.3	2393.3	2320.8	2088.3
B2RYT5	Cox7a2l protein	Cox7a2l	1551.9	1340.9	1351.9	1532.9	1435.3	1412.5
B2GVB9	Fermitin family member 3	Fermt3	1342.4	1251.2	1231.1	1667.6	1216.7	1351.4
Q9Z122	Acyl-CoA 6-desaturase	Fads2	1802.3	1409.9	1481.0	1726.7	1614.5	1350.9
Q6AXN3	Transmembrane emp24 domain-containing protein 5	Tmed5	2100.4	2195.7	2164.5	2336.4	2258.0	2059.0
B0BN94	Protein FAM136A	Fam136a	2225.1	2128.6	2070.7	2403.7	2094.3	1949.7
D4A9A3	Centromere protein V	Cenpv	1448.4	1498.5	1458.1	1407.9	1394.6	1421.0
D3ZRE7	SWAP complex protein (Predicted), isoform CRA_b	Swap70	2331.8	2294.2	2355.8	2447.5	2360.2	2316.1
A0A0G2JW34	CDGSH iron sulfur domain 3	Cisd3	1820.6	1932.5	2016.9	1423.2	1772.5	1844.9
G3V918	Trifunctional purine biosynthetic protein adenosine-3	Gart	1561.6	1552.9	1673.5	1750.9	1564.7	1537.3
F1LNM0	Disks large homolog 1	Dlg1	1274.3	1231.5	1195.8	1278.1	1217.4	1270.7
B5DF03	Peptidylprolyl isomerase (Fragment)	Fkbp3	1382.9	1338.7	1379.2	1641.0	1488.8	1417.2
A0A0G2JTY3	Solute carrier family 37 member 4	Slc37a4	1851.4	1795.0	1781.4	2014.7	1927.9	1844.9
B3GNI6	Septin-11	Septin11	1226.0	1166.2	1243.1	1307.3	1260.6	1267.0
P60868	40S ribosomal protein S20	Rps20	2323.3	2282.3	2321.9	2470.0	2285.1	2289.6
P01041	Cystatin-B	Cstb	1664.8	1490.4	1571.7	1341.1	1550.7	1626.8
A0A0G2K531	Glutathione peroxidase	Gpx3	2125.8	2755.5	2439.3	2951.6	1908.4	2497.9
B5DF60	Eukaryotic translation initiation factor 4C	Eif1ax	389.2	541.8	555.5	393.7	447.5	464.5
D4A510	SWI/SNF-related, matrix-associated, actin-dependent regulator of chromatin, subfamily c, member 2	Smarcc2	2402.8	2260.3	2233.9	2303.6	2213.9	2292.9
D3ZAC0	Integrin subunit alpha 2b	Itga2b	768.6	880.2	1001.0	895.9	823.7	959.6
Q7TT49	Serine/threonine-protein kinase MRCK beta	Cdc42bpb	1667.8	1685.2	1721.7	1593.9	1757.6	1701.6
D3ZUX7	Acyl-CoA synthetase family member 3	Acsf3	1999.2	1709.7	2349.1	1802.7	1848.5	1830.5
G3V7J5	Pyrethroid hydrolase Ces2e	Ces2e	394.4	561.9	567.3	792.8	375.5	637.0
P55281	Cadherin-17	Cdh17	969.0	999.3	1419.4	811.7	1172.9	1273.7
Q68FQ9	LanC lantibiotic synthetase component C-like 2 (Bacterial)	Lancl2	647.3	659.1	660.1	667.3	646.8	638.8
D4AA63	Ubiquilin 2	Ubqln2	353.6	339.8	352.6	278.2	337.2	352.2
Q68G38	Torsin-1A	Tor1a	1125.2	1153.8	1128.8	1298.4	1194.1	1142.5
F1M1D5	Tubulin-specific chaperone D	Tbcd	1572.7	1869.8	1799.6	2034.9	1316.9	1736.0
A0A0G2K3W1	von Willebrand factor A domain-containing 8	Vwa8	2710.5	2889.7	2885.5	2794.9	2555.4	2647.2
Q6AXS3	Protein DEK	Dek	1795.0	1708.3	1780.8	1740.2	1695.9	1735.3
Q4KM69	COP9 (Constitutive photomorphogenic) homolog, subunit 5 (Arabidopsis thaliana)	Cops5	1947.2	2050.2	2075.8	2298.1	2105.5	1872.3
Q4QQS7	OMPdecase	Umps	1477.9	1370.2	1469.0	1343.2	1400.6	1432.1
Q5XIW0	Mitochondrial import inner membrane translocase subunit TIM23	LOC100362432	666.6	633.4	698.6	779.4	636.7	650.2
Q56A27	Nuclear cap-binding protein subunit 1	Ncbp1	728.7	739.9	727.9	941.9	724.5	703.1
E9PU34	RCG41110	Rmnd1	1388.2	1671.9	1469.7	2556.2	1395.8	1431.2
F1M6V1	Heterochromatin protein 1-binding protein 3	Hp1bp3	2794.1	2636.2	2687.8	2810.7	2742.0	2639.5
Q6AYK6	Calcyclin-binding protein	Cacybp	2739.9	3002.0	2953.0	3150.6	2720.8	2792.6
Q8K4B7	Dimethylaniline monooxygenase [N-oxide-forming] 4	Fmo4	544.3	539.5	523.9	466.5	492.4	536.7
A0A0G2K2P4	Cytochrome P450, family 2, subfamily t, polypeptide 1	Cyp2t1	1157.8	1288.2	1411.6	1113.8	1588.2	1367.4
M0RDJ4	Glia maturation factor	Gmfb	232.3	189.6	194.8	167.5	215.9	239.5
F1LPG5	Complex I-B15	Ndufb4	1873.3	1684.8	1730.3	1651.0	1770.8	1592.1
Q3B8R6	Alpha-2-glycoprotein 1, zinc	Azgp1	818.6	861.0	797.9	920.0	766.6	923.2
Q5XIM5	Protein CDV3 homolog	Cdv3	2074.7	2013.9	2201.0	2142.6	2084.0	2031.8
A0A0G2JXJ9	Keratin, type I cytoskeletal 14	Krt14	477.9	703.7	480.6	768.2	516.1	487.2
A0A0H2UHU0	40S ribosomal protein S25	Rps25	5247.3	5032.5	4939.2	5311.6	5430.3	4726.9
D4A7L4	Complex I-ESSS	Ndufb11	1287.7	1095.9	1165.0	1257.1	1217.6	1179.7
M0R776	Mitochondrial ribosomal protein S36	Mrps36	1611.8	1659.5	1602.2	1999.0	1571.2	1611.7
D4A9Y0	RCG36668	Sdf2l1	810.9	888.2	882.7	384.3	937.3	845.5
Q4KLL4	Transmembrane 9 superfamily member 4	Tm9sf4	1382.0	1316.0	1395.3	1336.9	1376.9	1298.0
P81828	Urinary protein 2		1109.0	1035.9	1092.4	1127.6	1216.2	1181.0
P40615	H/ACA ribonucleoprotein complex subunit DKC1	Dkc1	1216.5	1111.1	1088.3	1104.5	1246.5	1083.3
M0R7E6	Arsenite-resistance protein 2		1428.8	1324.1	1385.1	1386.6	1335.3	1405.4
Q505J9	Outer mitochondrial transmembrane helix translocase	Atad1	1421.9	1423.1	1398.6	1625.4	1398.9	1438.8
F1LN42	Tensin 1	Tns1	1947.7	1818.4	1962.8	2155.2	1949.4	2037.7
D3ZL10	Collagen type VI alpha 6 chain	Col6a6	891.6	859.6	901.9	1382.0	902.7	879.7
B5DFN2	S-adenosylhomocysteine hydrolase-like protein 1	Ahcyl1	1270.0	1258.5	1236.6	1260.0	1313.1	1325.0
B2GV73	Actin-related protein 2/3 complex subunit 3	Arpc3	2790.2	2763.3	2701.4	2643.1	2881.5	2706.1
Q63042	FAD-linked sulfhydryl oxidase ALR	Gfer	2610.1	3183.4	2781.6	1956.5	2161.3	2676.4
D4AAE9	CDGSH iron sulfur domain 2	Cisd2	1207.7	1127.8	1102.7	1181.2	1284.0	1230.1
B0BMZ1	Family with sequence similarity 241 member B	Fam241b	825.2	773.6	782.0	775.4	832.5	867.0
P04638	Apolipoprotein A-II	Apoa2	565.9	663.2	750.4	710.0	678.5	630.3
D3ZC63	Cytidine/uridine monophosphate kinase 2	Cmpk2	1172.2	1258.6	1246.9	1643.3	1205.0	1291.1
D3ZYS7	G3BP stress granule assembly factor 1	G3bp1	1388.9	1411.8	1422.3	1451.2	1415.2	1370.4
Q6GMN6	Carnitine O-octanoyltransferase	Crot	1093.8	950.2	1537.9	889.8	1383.7	1486.6
D4A305	Coiled-coil domain-containing protein 58	Ccdc58	1516.1	1628.4	1542.9	1394.5	1589.9	1483.8
Q5PPK6	Nol5 protein	Nop58	1750.2	1607.4	1750.3	1709.4	1672.1	1633.5
Q00729	Histone H2B type 1-A	H2bc1	293.2	248.4	247.1	254.9	277.0	247.5
A0A0G2K2T6	Interleukin enhancer-binding factor 3	Ilf3	1047.3	1044.7	1080.5	980.8	1041.0	1017.4
B5DEY8	Sorting nexin	Snx6	323.3	316.7	360.2	343.0	316.9	321.0
Q9QZR6	Septin-9	Septin9	1466.9	1584.4	1539.3	1468.6	1601.4	1515.5
P47819	Glial fibrillary acidic protein	Gfap	554.6	508.0	613.2	558.2	550.8	597.7
D4A7R3	Nucleoporin 205	Nup205	497.0	441.7	454.1	476.0	474.1	475.5
Q56R17	Importin subunit alpha	Kpna4	1184.4	1042.3	1133.3	1311.4	1195.6	1106.7
D4AD70	60S ribosomal protein L38		2986.9	3117.9	3201.5	2791.9	3201.8	3000.0
D3ZJW3	PPFIA-binding protein 1	Ppfibp1	983.8	964.1	960.9	1015.9	982.9	1024.5
Q6GQY2	Multiple coagulation factor deficiency 2	Mcfd2	1024.6	955.6	1025.7	1122.4	961.9	956.9
A0A0G2K059	Calcium uniporter protein	Mcu	2757.3	2771.4	2733.1	3925.9	2570.2	2636.9
D4A7U1	Zyxin	Zyx	1349.9	1438.9	1444.2	1526.0	1282.7	1427.0
Q9WVE9	Intersectin-1	Itsn1	2354.2	2318.5	2434.1	2457.8	2398.9	2422.4
P97874	Cyclin-G-associated kinase	Gak	668.1	640.0	576.0	730.3	634.5	595.5
F1M4G6	Gp_dh_N domain-containing protein		171.6	203.7	196.8	132.3	208.0	176.6
Q9WTV0	Prolactin regulatory element-binding protein	Preb	1657.8	1666.7	1756.8	1622.4	1595.7	1701.5
Q66HF9	Leucine-rich repeat flightless-interacting protein 1	Lrrfip1	1472.9	1425.5	1545.7	1353.9	1379.1	1492.7
Q5RJR9	Collagen-binding protein	Serpinh1	1017.8	957.8	1006.9	1140.6	976.3	967.4
E0X583	Stabilin-2/HARE	Stab2	897.6	990.3	1106.6	830.9	974.9	948.1
Q7M0F7	Glutathione transferase class alpha chain 10 (Fragments)		2395.2	2203.0	2295.9	2350.6	2554.9	2563.9
B5DFB2	RB-binding protein 4, chromatin-remodeling factor	Rbbp4	148.7	141.0	147.9	78.0	154.9	144.6
D3ZF97	Endoplasmic reticulum lectin 1	Erlec1	1087.1	1149.2	1210.4	1229.7	1252.4	1196.1
Q9Z142	Transmembrane protein 33	Tmem33	1443.5	1665.0	1457.3	1534.4	1547.9	1402.6
F1LPG9	WASH complex subunit 2C	Washc2c	172.0	184.5	206.5	189.9	174.9	184.8
F7F0U1	Cytochrome P450 3A	Cyp3a62	321.8	358.8	331.8	387.0	379.4	362.3
Q6AY78	Solute carrier family 22 member 18	Slc22a18	980.5	1055.9	1115.8	1229.5	1134.8	1037.8
O88350	Serine hydrolase RBBP9	Rbbp9	966.2	986.1	894.8	906.6	957.9	938.8
A0A0G2QC11	Keratin 86	Krt86	597.0	451.8	550.7	988.5	1256.5	620.4
Q5PQR0	RALY heterogeneous nuclear ribonucleoprotein	Raly	1739.1	1683.9	1764.9	1842.9	1645.5	1687.6
Q66HA6	ADP-ribosylation factor-like protein 8B	Arl8b	243.1	235.2	248.8	357.6	238.8	242.6
Q5JC29	Epidermal growth factor receptor pathway substrate 15 isoform B	Eps15	1265.2	1193.5	1212.1	1499.4	1252.0	1284.5
Q63768	Adapter molecule crk	Crk	2210.9	1888.8	1953.0	2390.7	1807.5	2091.0
E9PU01	DNA helicase	Chd4	847.0	872.2	958.7	897.1	809.4	859.5
D3ZRV0	DCN1-like protein	Dcun1d1	1608.6	1561.6	1538.7	1940.3	1682.6	1550.1
Q6Q7Y5	Guanine nucleotide-binding protein subunit alpha-13	Gna13	691.7	693.4	677.4	699.6	697.9	669.2
B2RYS8	NADH dehydrogenase [ubiquinone] 1 beta subcomplex subunit 8, mitochondrial	Ndufb8	2638.2	2413.5	2451.2	2192.1	2481.9	2404.0
M0R959	Corrinoid adenosyltransferase	Mmab	1007.9	1056.1	1242.2	968.2	1093.1	1174.8
Q5I2Z0	Protein kinase C and casein kinase substrate in neurons 3	Pacsin3	1002.1	1038.7	1114.9	960.7	1105.7	1081.9
P18645	UDP-glucose 4-epimerase	Gale	605.3	496.6	533.5	637.7	532.0	529.1
M0R5H1	Enhancer trap locus 4	Etl4	1567.8	1846.6	1942.6	1848.1	1575.4	1673.5
Q5XI07	Lipoma-preferred partner homolog	Lpp	1141.8	1149.3	1137.1	1126.9	1121.8	1150.1
Q6QI86	Immediate early response 3-interacting protein 1	Hdhd2	995.8	1311.0	1315.7	1158.3	1177.1	1087.9
A0A2X0SFF1	Non-specific serine/threonine protein kinase	KALRN	882.4	766.5	903.4	730.3	825.9	873.9
O35162	Heat shock 70 kDa protein 13	Hspa13	1251.6	1294.4	1182.2	1309.2	1239.0	1226.0
P63025	Vesicle-associated membrane protein 3	Vamp3	723.6	555.0	564.2	753.5	706.7	714.5
Q1EG89	Paxillin	Pxn	1374.1	1329.1	1350.4	1300.4	1289.7	1392.3
Q6AYL5	Splicing factor 3B subunit 4	Sf3b4	700.0	606.9	603.2	679.1	621.7	648.8
A0A0G2JW29	alpha-1,2-Mannosidase	Man1a1	1063.3	938.3	980.7	992.9	1018.9	1022.2
P63074	Eukaryotic translation initiation factor 4E	Eif4e	2820.4	2891.0	2857.0	2790.4	2850.6	2782.4
[truncated: 2,204 more rows]
