# Supplementary material for: Integration of Proteomic and Metabolomic Data Reveals the Lipid Metabolism Disorder in the Liver of Rats Exposed to Simulated Microgravity
Source: Biomolecules. 2024 Jun 12;14(6):682. doi: 10.3390/biom14060682 (PMC11201887; doi:10.3390/biom14060682)
Supplement: Supplementary file 1 [file biomolecules-14-00682-s001.zip › Table S2-The results for differentially expressed proteins.xls]

Protein	Description	Gene	Con_4	Con_5	Con_6	TS_4	TS_5	TS_6	Control.vs.Tail_Suspension FC	Control.vs.Tail_Suspension Pvalue	Control.vs.Tail_Suspension log2FC	Control.vs.Tail_Suspension UP.DOWN
P09811	Glycogen phosphorylase, liver form	Pygl	38381.1	38343.4	36871.8	42397.7	43663.7	39959.8	0.901406271325777	0.0256903624529317	-0.1497506075819	down
P22791	Hydroxymethylglutaryl-CoA synthase, mitochondrial	Hmgcs2	61074.4	63011	64963	58818.5	57195.9	53769.8	1.11346285461191	0.0261757092940622	0.155053430275632	up
P07871	3-ketoacyl-CoA thiolase B, peroxisomal	Acaa1b	365.1	362.5	402.1	207.1	284.2	288.7	1.44833333333333	0.0166253787498304	0.534393676318519	up
D4AEH9	4-alpha-glucanotransferase	Agl	17654.3	17259.4	16710.3	19598.5	19823.7	18478.8	0.89159081881142	0.0136677961443464	-0.16554633441737	down
F1M9A7	Acyl-coenzyme A oxidase	Acox3	13834.8	14752.7	14341.3	16536.8	16157.4	15239.1	0.895594503195065	0.0234648447060355	-0.159082421361386	down
P18886	Carnitine O-palmitoyltransferase 2, mitochondrial	Cpt2	17489.7	17880.7	18823.3	15528.3	16649.3	15244.8	1.14278695300111	0.0180257338723059	0.192556470483842	up
Q5U3Z7	Serine hydroxymethyltransferase	Shmt2	12117	11796	11982.3	9779	11043.4	10860.4	1.13295857689346	0.025721270557522	0.1800951144657	up
Q6IMX8	Acyl-CoA thioesterase 2	Acot2	6586.8	7446.4	7890.5	6056	5397.6	5639.4	1.28261276545954	0.0197755127015225	0.35908567107014	up
P97519	Hydroxymethylglutaryl-CoA lyase, mitochondrial	Hmgcl	9590.4	10088	10495.6	8351.5	8939	9205	1.13883489649186	0.0279441041993176	0.187558606328043	up
P21913	Succinate dehydrogenase [ubiquinone] iron-sulfur subunit, mitochondrial	Sdhb	11945	12213.8	11976.3	10168.8	11003.2	11435.5	1.108183700069	0.0367995577423864	0.148197052155445	up
Q4KM66	LOC500183 protein	LOC500183	586.9	674.1	653.6	528.6	471.5	575.4	1.21523325928277	0.0473535302768864	0.281233260095566	up
Q4V8F9	Hydroxysteroid dehydrogenase-like protein 2	Hsdl2	5701.1	6372.3	6651.1	5245.6	5296.3	5589.2	1.16077018926174	0.0456332802291159	0.215082373900037	up
A0A0G2JXC1	Protein ERGIC-53	Lman1	442.3	500.2	494.8	419	426.7	407	1.14736169873074	0.0334559282795055	0.198320263808895	up
Q63083	Nucleobindin-1	Nucb1	4136.5	4012.8	4197.3	4507.8	4810.2	4708.7	0.880221292249781	0.00577405486293435	-0.184061824436846	down
P20761	Ig gamma-2B chain C region	Igh-1a	7756.4	7587.9	8007	6399.6	5962	6477.3	1.23952566232636	0.00171711944328384	0.309788140345749	up
F1LP82	Ras-related protein Rab-2A	Rab2a	940.2	864.1	876.3	969.2	1024.7	993.7	0.897241933324407	0.0230599357517255	-0.156431047372829	down
Q6AXV4	Sorting and assembly machinery component 50 homolog	Samm50	4991.2	4947.2	4989	4287.5	4617.3	4590.1	1.10615121268035	0.0434410838082104	0.145548617826133	up
E9PSU5	Uncharacterized protein		480.8	480.1	454.2	375.1	436.5	411.9	1.15659991826727	0.0324687535231026	0.209889905284001	up
Q6AYR8	Secernin-2	Scrn2	2281.6	2306.8	2367.2	2741.8	2617.8	2458.3	0.889701838089513	0.0286650067345548	-0.168606161931772	down
Q4KMA8	Aminopeptidase	Erap1	2783.8	2599.4	2741.4	3157	2973.4	2980.9	0.891705903658095	0.0159198124132837	-0.165360126103612	down
B2GUY2	Transferrin receptor protein 2	Tfr2	1394.6	1252	1403.3	1546.6	1538.5	1496.1	0.884026019383568	0.0263003296006749	-0.177839262054355	down
P97675	Ectonucleotide pyrophosphatase/phosphodiesterase family member 3	Enpp3	1717.5	1734.8	1852.6	2204.1	2163.6	2068	0.82429261774166	0.00299716115145633	-0.278771520556056	down
P53987	Monocarboxylate transporter 1	Slc16a1	1579.6	1704.8	1599.9	1360.9	1363.7	1511.5	1.153018106277	0.0266510926230394	0.205415168350427	up
F7F0U1	Cytochrome P450 3A	Cyp3a62	321.8	358.8	331.8	387	379.4	362.3	0.896961105696819	0.0429571944497154	-0.156882666972353	down
F1LR71	ASPSCR1 tether for SLC2A4, UBX domain-containing	Aspscr1	910.6	1002.8	1033.7	818.9	860.1	893	1.14583981337481	0.043007526260009	0.196405371666568	up
Q4QQV3	Protein FAM162A	Fam162a	1518.6	1398	1436.8	1781.1	1585.8	1670.6	0.864198511166253	0.0269174018702487	-0.210565349420157	down
P08082	Clathrin light chain B	Cltb	1390.1	1364.8	1395.1	1156.4	1264.7	1291.9	1.11769458658766	0.0264688029584782	0.160526021266909	up
A0A0G2JTH7	Ubiquitin-protein ligase E3A	Ube3a	738	630.7	734.9	796.7	822.4	814.3	0.864469466589956	0.0381051430451074	-0.210113086690344	down
Q63203	Low affinity immunoglobulin gamma Fc region receptor II	Fcgr2	849.6	882.4	930.4	781	757.7	830	1.12399206315701	0.0366083783432832	0.168631848295089	up
Q5PQN9	39S ribosomal protein L38, mitochondrial	Mrpl38	646.9	588.6	573	818.9	923	681.2	0.746357971193925	0.0495410051594532	-0.42206034725248	down
D3ZII8	SET and MYND domain containing 5 (Predicted)	Smyd5	314.6	371.6	368.7	267.1	296.6	298	1.22420796100731	0.0379310814524873	0.291848655113367	up
D4A2D7	Importin 4	Ipo4	888.7	886.3	887.9	741.2	816.5	783.1	1.1376025290499	0.0386595149985985	0.185996577386852	up
Q6IN10	Endothelin-converting enzyme 1	Ece1	710.4	688.3	701	821.5	759.2	755.7	0.898690292758089	0.0240970053837913	-0.154104076014939	down
Q6AYQ4	Transmembrane protein 109	Tmem109	480.1	496.6	472.8	553.5	538.2	508.1	0.906050756344543	0.0293151834844074	-0.142336223561222	down
O77951	MHC class I antigen (Fragment)	4B2/3.7	236	208.7	214.8	261.9	269.4	238.1	0.857161424486613	0.0432709617259341	-0.222361170157708	down
F7F707	Enhancer of mRNA-decapping protein 4	Edc4	43.8	40.9	42.3	45.9	46.5	50.2	0.890603085553997	0.0304166232156588	-0.16714548478436	down
Q5XIF4	Small ubiquitin-related modifier 3	Sumo3	126.3	124.8	136.2	106.9	102.6	117.8	1.1833180568286	0.0256240367929382	0.242837898983584	up
D3ZU00	Prospero homeobox 1	Prox1	529.3	499	492.4	621.5	557.9	559.8	0.874367525298988	0.0375554124549346	-0.193688275716677	down
D3Z9R8	ATP synthase subunit ATP5MJ, mitochondrial	Atp5mj	466.3	504.2	482.6	438	444	394.8	1.13807957393484	0.0364141385384242	0.186601433661779	up
Q9JI66	Electrogenic sodium bicarbonate cotransporter 1	Slc4a4	99.7	85.1	94.5	119.8	107.1	130.4	0.781696053736356	0.0310873564148697	-0.35532034030532	down
D4A944	Small nuclear ribonucleoprotein U5 subunit 40	Snrnp40	472.5	493.5	534.7	369.3	433.2	440.9	1.20693260414991	0.042218552831174	0.271345117374305	up
F1M9C8	Kinesin-like protein KIF1C	Kif1c	163.8	165.5	175.6	156.5	135.2	141.3	1.16605080831409	0.0307477876954388	0.221630652437018	up
B2GV11	Tbc1d9b protein	Tbc1d9b	43.4	43.3	44	50.8	47.5	46.4	0.90324809951624	0.0252914802077009	-0.146805780736292	down
Q5M7T1	Probable cytosolic iron-sulfur protein assembly protein CIAO1	Ciao1	174.9	191.5	178.4	151.6	153.7	168.2	1.15058078141499	0.0307286663964539	0.202362277656324	up
O08654	Phagosome assembly factor 1	Phaf1	167.2	184.7	176.2	115.3	145.7	153.1	1.27529582226515	0.039518039191776	0.35083193870156	up
Q5RKH7	Solute carrier family 35 member F6	Slc35f6	127.4	120.5	127.4	142	148.2	136.7	0.87912860154603	0.0130963535767687	-0.185853872360662	down
Q99PD6	Transforming growth factor beta-1-induced transcript 1 protein	Tgfb1i1	48	47.5	44.3	42.8	39.7	41.8	1.12469831053902	0.0248715319198276	0.169538064322952	up
A0A0G2K2U0	L-serine-phosphatidylethanolamine phosphatidyltransferase	Ptdss1	120.2	118.3	115.5	140.1	147	126.3	0.856313497822932	0.0336998511754832	-0.223789028455088	down
A0A0G2JV05	Maestro heat-like repeat family member 1	Mroh1	27.1	26.6	29.5	36	34.2	30.7	0.824578790882062	0.030306225635354	-0.278270740965265	down
A0A0G2KA12	Kinesin-like protein KIF1B	Kif1b	112.5	98.6	106.9	141.7	121.9	121.7	0.825330910978458	0.0446197364785703	-0.276955420487832	down
P51639	3-hydroxy-3-methylglutaryl-coenzyme A reductase	Hmgcr	124.3	112.8	109	141	127	131.4	0.866549824737106	0.0453260540693481	-0.206645391278525	down
M0R628	Ig-like domain-containing protein		411.3	484.2	437.2	332.2	235.2	329	1.48672467648371	0.0191588448912297	0.572137502367886	up
D3ZJH9	Malic enzyme	Me2	191.9	193.3	182.6	218	201.6	205.6	0.908189379398592	0.0327567735558878	-0.138934929275273	down
Q4KM64	Protein jagunal homolog 1	Jagn1	63.5	61	60.1	73.5	67.9	73.3	0.859804378202143	0.0087511052638263	-0.217919638212999	down
Q08326	Guanine nucleotide exchange factor MSS4	Rabif	472.5	482.7	508	537.1	562.6	573.2	0.874648813437743	0.00967285937768466	-0.193224228586466	down
D3ZVG1	GTP 3,8-cyclase	Mocs1	288.8	300	288.4	264	253.2	265.2	1.12116564417178	0.00421532993251101	0.16499944172136	up
D3ZHM7	Deoxynucleotidyltransferase, terminal,-interacting protein 2	Dnttip2	170.5	163.1	165.6	200.2	180.4	190.7	0.873796604235953	0.0171132836159525	-0.1946305957217	down
P62916	Transcription initiation factor IIB	Gtf2b	165.6	149.3	157.8	134.7	128	147.1	1.15348950707662	0.045577098689158	0.206004880347403	up
B2RZ27	SH3 domain binding glutamic acid-rich protein-like 3	Sh3bgrl3	792.9	688.2	706.5	588.8	632.2	604.4	1.19842226361345	0.0253449866460222	0.26113633073371	up
Q6TUH4	LRRGT00070	Thoc1	395.6	387.6	397.4	462.8	413.5	452.1	0.888738331827763	0.0320988234053657	-0.170169381055142	down
B1WC40	Nuclear cap-binding protein subunit 2	Ncbp2	264.4	279.6	269.3	238.9	247	245.5	1.11197703035275	0.00597298947690283	0.1531269872175	up
P17431	mRNA decay activator protein ZFP36L1	Zfp36l1	265.4	273.5	253.6	241.2	228.8	239.3	1.11729874524179	0.0162294152864125	0.160014987659323	up
D3ZI66	Ring finger protein 149	Rnf149	130.2	136.4	136.1	167.2	148.4	147.4	0.869762419006479	0.0408061881115902	-0.201306721201845	down
