# Supplementary material for: Integration of Proteomic and Metabolomic Data Reveals the Lipid Metabolism Disorder in the Liver of Rats Exposed to Simulated Microgravity
Source: Biomolecules. 2024 Jun 12;14(6):682. doi: 10.3390/biom14060682 (PMC11201887; doi:10.3390/biom14060682)
Supplement: Supplementary file 1 [file biomolecules-14-00682-s001.zip › Table S3-The results of the GO enrichment analysis of differentially expressed proteins.xls]

GO_ID	GO_Term	GO_Class	Pvalue	AdjustedPv	x	n	y	N	Up	Up_Prot_names	Down	Down_Prot_names
GO:0003777	microtubule motor activity	MF	0.00230029248689802	0.313929862249825	2	43	5	2761	1	F1M9C8	1	A0A0G2KA12
GO:0007018	microtubule-based movement	BP	0.00341635625723767	0.313929862249825	2	43	6	2761	1	F1M9C8	1	A0A0G2KA12
GO:0008017	microtubule binding	MF	0.00795915248790103	0.313929862249825	2	43	9	2761	1	F1M9C8	1	A0A0G2KA12
GO:0044255	cellular lipid metabolic process	BP	0.0116775306765902	0.313929862249825	3	43	31	2761	1	P22791	2	F1M9A7 A0A0G2K2U0
GO:0006659	phosphatidylserine biosynthetic process	BP	0.015574067366896	0.313929862249825	1	43	1	2761	0		1	A0A0G2K2U0
GO:0004420	hydroxymethylglutaryl-CoA reductase (NADPH) activity	MF	0.015574067366896	0.313929862249825	1	43	1	2761	0		1	P51639
GO:0007029	endoplasmic reticulum organization	BP	0.015574067366896	0.313929862249825	1	43	1	2761	0		1	Q4KM64
GO:0006777	Mo-molybdopterin cofactor biosynthetic process	BP	0.015574067366896	0.313929862249825	1	43	1	2761	1	D3ZVG1	0
GO:0019008	molybdopterin synthase complex	CC	0.015574067366896	0.313929862249825	1	43	1	2761	1	D3ZVG1	0
GO:0017025	TBP-class protein binding	MF	0.015574067366896	0.313929862249825	1	43	1	2761	1	P62916	0
GO:0051536	iron-sulfur cluster binding	MF	0.0247617523346781	0.316874190593559	2	43	16	2761	2	P21913 D3ZVG1	0
GO:0008184	glycogen phosphorylase activity	MF	0.0309111380564697	0.316874190593559	1	43	2	2761	0		1	P09811
GO:0004421	hydroxymethylglutaryl-CoA synthase activity	MF	0.0309111380564697	0.316874190593559	1	43	2	2761	1	P22791	0
GO:0008237	metallopeptidase activity	MF	0.030957824600292	0.316874190593559	2	43	18	2761	0		2	Q4KMA8 Q6IN10
GO:0016616	oxidoreductase activity, acting on the CH-OH group of donors, NAD or NADP as acceptor	MF	0.034262678870326	0.316874190593559	2	43	19	2761	0		2	P51639 D3ZJH9
GO:0008610	lipid biosynthetic process	BP	0.0376989746861108	0.316874190593559	2	43	20	2761	1	P22791	1	A0A0G2K2U0
GO:0016805	dipeptidase activity	MF	0.0460147339475795	0.316874190593559	1	43	3	2761	0		1	Q6AYR8
GO:0030130	clathrin coat of trans-Golgi network vesicle	CC	0.0460147339475795	0.316874190593559	1	43	3	2761	1	P08082	0
GO:0030132	clathrin coat of coated pit	CC	0.0460147339475795	0.316874190593559	1	43	3	2761	1	P08082	0
GO:0008509	anion transmembrane transporter activity	MF	0.0460147339475795	0.316874190593559	1	43	3	2761	0		1	Q9JI66
GO:0004471	malate dehydrogenase (decarboxylating) (NAD+) activity	MF	0.0460147339475795	0.316874190593559	1	43	3	2761	0		1	D3ZJH9
GO:0008299	isoprenoid biosynthetic process	BP	0.0608883258403475	0.34809740999293	1	43	4	2761	1	P22791	0
GO:0015936	coenzyme A metabolic process	BP	0.0608883258403475	0.34809740999293	1	43	4	2761	0		1	P51639
GO:0006732	coenzyme metabolic process	BP	0.0693807090611162	0.357612597752329	2	43	28	2761	1	D3ZVG1	1	P51639
GO:0003997	acyl-CoA oxidase activity	MF	0.0755353341787098	0.357612597752329	1	43	5	2761	0		1	F1M9A7
GO:0006635	fatty acid beta-oxidation	BP	0.0755353341787098	0.357612597752329	1	43	5	2761	0		1	F1M9A7
GO:0006820	anion transport	BP	0.0755353341787098	0.357612597752329	1	43	5	2761	0		1	Q9JI66
GO:0030247	polysaccharide binding	MF	0.0899591297630043	0.395037917654932	1	43	6	2761	0		1	P97675
GO:0019637	organophosphate metabolic process	BP	0.103249338696664	0.43234793752297	3	43	73	2761	1	D3ZVG1	2	A0A0G2K2U0 P51639
GO:0005777	peroxisome	CC	0.131924218031066	0.464802768179222	1	43	9	2761	0		1	F1M9A7
GO:0005044	scavenger receptor activity	MF	0.131924218031066	0.464802768179222	1	43	9	2761	0		1	P97675
GO:0008536	Ran GTPase binding	MF	0.145487902124331	0.482645056184912	1	43	10	2761	1	D4A2D7	0
GO:0004222	metalloendopeptidase activity	MF	0.145487902124331	0.482645056184912	1	43	10	2761	0		1	Q6IN10
GO:0090407	organophosphate biosynthetic process	BP	0.154347876999427	0.482645056184912	2	43	45	2761	1	D3ZVG1	1	A0A0G2K2U0
GO:0006955	immune response	BP	0.158844507071133	0.482645056184912	1	43	11	2761	0		1	P97675
GO:0008270	zinc ion binding	MF	0.17090972593106	0.482645056184912	3	43	92	2761	1	Q99PD6	2	Q4KMA8 D3ZI66
GO:0050662	coenzyme binding	MF	0.193479218528613	0.482645056184912	2	43	52	2761	0		2	P51639 D3ZJH9
GO:0019867	outer membrane	CC	0.197702496671444	0.482645056184912	1	43	14	2761	1	Q6AXV4	0
GO:0012505	endomembrane system	CC	0.199181724563899	0.482645056184912	2	43	53	2761	1	P08082	1	Q4KM64
GO:0044425	membrane part	CC	0.205072348345462	0.482645056184912	5	43	184	2761	2	P53987 P08082	3	Q9JI66 Q5RKH7 Q4KM64
GO:0070011	peptidase activity, acting on L-amino acid peptides	MF	0.206630994449554	0.482645056184912	3	43	101	2761	0		3	Q6AYR8 Q4KMA8 Q6IN10
GO:0005789	endoplasmic reticulum membrane	CC	0.210261212595407	0.482645056184912	1	43	15	2761	0		1	Q4KM64
GO:0003995	acyl-CoA dehydrogenase activity	MF	0.222627843279456	0.489745940603303	1	43	16	2761	0		1	F1M9A7
GO:0004842	ubiquitin-protein transferase activity	MF	0.222627843279456	0.489745940603303	1	43	16	2761	0		1	A0A0G2JTH7
GO:0005085	guanyl-nucleotide exchange factor activity	MF	0.222627843279456	0.489745940603303	1	43	16	2761	0		1	Q08326
GO:0051287	NAD binding	MF	0.234805257756317	0.508185665001172	1	43	17	2761	0		1	D3ZJH9
GO:0007264	small GTPase mediated signal transduction	BP	0.292133255568564	0.603839030102387	2	43	69	2761	0		2	F1LP82 Q08326
GO:0006886	intracellular protein transport	BP	0.309616057354765	0.610291859958713	2	43	72	2761	2	P08082 D4A2D7	0
GO:0016020	membrane	CC	0.319587173804497	0.610291859958713	7	43	304	2761	4	A0A0G2JXC1 Q6AXV4 P53987 P08082	3	Q9JI66 Q5RKH7 Q4KM64
GO:0046872	metal ion binding	MF	0.320982260990548	0.610291859958713	7	43	306	2761	2	Q99PD6 P17431	5	Q63083 Q4KMA8 P97675 F7F0U1 D3ZI66
GO:0046914	transition metal ion binding	MF	0.322774256382882	0.610291859958713	4	43	165	2761	1	Q99PD6	3	Q4KMA8 F7F0U1 D3ZI66
GO:0009055	electron carrier activity	MF	0.3363404103441	0.610291859958713	1	43	26	2761	1	P21913	0
GO:0050896	response to stimulus	BP	0.352570698273471	0.613959319407251	4	43	177	2761	0		4	F1LP82 P97675 Q08326 Q6TUH4
GO:0006810	transport	BP	0.392767450223595	0.628836342954602	5	43	225	2761	3	P53987 P08082 D4A2D7	2	Q9JI66 Q5RKH7
GO:0044763	single-organism cellular process	BP	0.435985934825871	0.660518691261195	9	43	428	2761	2	P22791 F1M9C8	7	F1M9A7 F1LP82 A0A0G2K2U0 A0A0G2KA12 P51639 Q08326 Q6TUH4
GO:0016021	integral component of membrane	CC	0.453711609243687	0.670607890735791	3	43	130	2761	1	P53987	2	Q9JI66 Q5RKH7
GO:0007165	signal transduction	BP	0.491639827071372	0.692869151640119	3	43	145	2761	0		3	F1LP82 Q08326 Q6TUH4
GO:0016192	vesicle-mediated transport	BP	0.532322694317818	0.732662745700527	1	43	48	2761	1	P08082	0
GO:0043231	intracellular membrane-bounded organelle	CC	0.539220436604678	0.732662745700527	4	43	193	2761	2	P08082 D3Z9R8	2	F1M9A7 Q4KM64
GO:0005739	mitochondrion	CC	0.588503906155115	0.758794398148935	1	43	56	2761	1	D3Z9R8	0
GO:0005975	carbohydrate metabolic process	BP	0.607824664361056	0.761036666534711	1	43	59	2761	0		1	P09811
GO:0055085	transmembrane transport	BP	0.607824664361056	0.761036666534711	1	43	59	2761	1	P53987	0
GO:0005506	iron ion binding	MF	0.607824664361056	0.761036666534711	1	43	59	2761	0		1	F7F0U1
GO:0016787	hydrolase activity	MF	0.623971649619549	0.774850040306243	6	43	312	2761	1	F1M9C8	5	Q6AYR8 Q4KMA8 P97675 Q6IN10 A0A0G2KA12
GO:0006508	proteolysis	BP	0.68868955804106	0.841423129380811	2	43	110	2761	0		2	Q6AYR8 Q6IN10
GO:0006796	phosphate-containing compound metabolic process	BP	0.742846902566713	0.886152013691787	3	43	167	2761	1	D3ZVG1	2	A0A0G2K2U0 P51639
GO:0016491	oxidoreductase activity	MF	0.752515219375182	0.894165143022275	3	43	176	2761	0		3	F1M9A7 P51639 D3ZJH9
GO:0044444	cytoplasmic part	CC	0.772181874158773	0.91394964011761	4	43	218	2761	2	P08082 D3Z9R8	2	F1M9A7 Q4KM64
GO:0016740	transferase activity	MF	0.786310533431236	0.925644106312128	4	43	241	2761	2	P22791 Q5U3Z7	2	P09811 A0A0G2JTH7
GO:0005515	protein binding	MF	0.869526940317474	1	10	43	582	2761	7	Q63203 D3ZII8 D4A2D7 D4A944 F1M9C8 Q5M7T1 P62916	3	A0A0G2KA12 Q6TUH4 D3ZI66
GO:0003824	catalytic activity	MF	0.878131735938821	1	15	43	901	2761	5	P22791 Q5U3Z7 P97519 F1M9C8 D3ZVG1	10	P09811 F1M9A7 Q6AYR8 Q4KMA8 P97675 A0A0G2JTH7 Q6IN10 A0A0G2KA12 P51639 D3ZJH9
GO:0005488	binding	MF	0.999999999999985	1	24	43	1534	2761	13	P21913 E9PSU5 Q63203 D3ZII8 D4A2D7 D4A944 F1M9C8 Q5M7T1 Q99PD6 D3ZVG1 P62916 B1WC40 P17431	11	Q63083 F1LP82 Q4KMA8 P97675 F7F0U1 D3ZU00 A0A0G2KA12 P51639 D3ZJH9 Q6TUH4 D3ZI66
GO:0044699	single-organism process	BP	0.999999999999992	1	11	43	696	2761	2	P22791 F1M9C8	9	F1M9A7 F1LP82 F7F0U1 A0A0G2K2U0 A0A0G2KA12 P51639 D3ZJH9 Q08326 Q6TUH4
