# Supplementary material for: Integration of Proteomic and Metabolomic Data Reveals the Lipid Metabolism Disorder in the Liver of Rats Exposed to Simulated Microgravity
Source: Biomolecules. 2024 Jun 12;14(6):682. doi: 10.3390/biom14060682 (PMC11201887; doi:10.3390/biom14060682)
Supplement: Supplementary file 1 [file biomolecules-14-00682-s001.zip › Table S4-All metabolites identified and the results of their quantitative analysis results.xls]

Compound_ID	Name	Formula	Molecular Weight	RT [min]	m/z	mzCloud_Results	mzVault_Results	MassList_Results	Class_I	Class_II	Class_III	Class_IV	all_Con_1	all_Con_2	all_Con_3	all_Con_4	all_Con_5	all_Con_6	all_TS_1	all_TS_2	all_TS_3	all_TS_4	all_TS_5	all_TS_6	FC	log2FC	Pvalue	ROC	VIP
Com_1000_pos	11-Oxoetiocholanolone	C19 H28 O3	286.19287	9.831	287.20032	Invalid mass	No match	No match	Lipids and lipid-like molecules	Steroids and steroid derivatives	Androstane steroids	Androgens and derivatives	7914491.766206609	9961018.758025462	12916836.38590354	9652977.429992102	11966715.31362586	8950648.039232602	10239774.109036751	16854445.36931586	27998292.429908074	10781813.800208855	14351523.350693438	8053333.76769233	0.695098048351203	-0.5247116006583264	0.182597958471438	0.75	1.06539614534698
Com_1004_pos	Daidzein	C15 H10 O4	254.05809	5.808	255.06534	Full match	Full match	No results	Phenylpropanoids and polyketides	Isoflavonoids	Isoflav-2-enes	Isoflavones	20498548.502908766	24952163.75423904	1098611.1405721614	16795635.31939859	28553966.46136343	43036837.19941103	5419521.22226509	612567.2126950065	304707.05656339205	28204512.53647745	12390703.987819469	23028510.890887283	1.92874147835959	0.9476597826389039	0.234781991563192	0.75	0.995685189072204
Com_1009_neg	Tretinoin	C20 H28 O2	300.2092	9.016	299.20181	No results	Full match	Full match	Lipids and lipid-like molecules	Prenol lipids	Retinoids	Retinoids	62676488.85599871	43350564.52918619	80668976.43686529	32980894.732155524	47935718.2544631	44505272.47450765	30827559.197016794	134482249.61204228	36799969.66584889	60587759.15509697	37208452.81830186	44781848.92730856	0.90550892613027	-0.14319923215432306	0.999346062391909	0.583333333333333	0.024638552351269
Com_1014_pos	Fluprostenol serinol amide	C26 H36 F3 N O7	553.2164	7.847	554.22357	No results	Invalid mass	No results	Lipids and lipid-like molecules	Fatty Acyls	Eicosanoids	Prostaglandins and related compounds	11478796.821573984	6202846.030009394	10491686.351197096	4547554.382293597	5736483.846767888	7136702.684444383	26888121.657145	31402495.954735428	26822625.02026125	25562728.177380662	25050340.523983225	10161232.557605384	0.312528876010945	-1.6779386015824505	0.000401644299550475	0.944444444444444	2.08340566221757
Com_1017_pos	Bicyclo prostaglandin E2	C20 H30 O4	334.21322	6.661	335.22015	Full match	Partial match	Full match	Lipids and lipid-like molecules	Fatty Acyls	Eicosanoids	Prostaglandins and related compounds	14494521.1267911	9709083.449399048	21364208.646738783	11971382.936321506	16852553.94648771	9077224.055379642	15918412.5521393	16696334.992751438	19446015.0860434	10419577.225221736	18979341.76030096	32929540.67070702	0.729692644920484	-0.45463918298056055	0.168615357383555	0.722222222222222	1.10834023032284
Com_102_neg	LPC 18:0	C26 H54 N O7 P	569.36989	10.469	568.36261	No results	Invalid mass	No results	Lipids and lipid-like molecules	Glycerophospholipids	Glycerophosphocholines	Phosphocholines	2411895216.4511456	1965820908.636967	2674374411.019901	1321757538.5904174	1350160022.5912745	877279301.1840001	2101651507.254072	1943786121.0165632	2099419171.954456	1363633849.8656824	2691089611.3464894	2057673869.92649	0.864899045484194	-0.2093963495128057	0.343040389966816	0.666666666666667	0.978211018681512
Com_10308_neg	Spiculisporic Acid	C17 H28 O6	328.18907	5.888	327.18185	No results	No results	Full match	Organic acids and derivatives	Carboxylic acids and derivatives	Tricarboxylic acids and derivatives	Tricarboxylic acids and derivatives	1724764.2589435782	2240908.8236654704	1895620.825410095	2278661.853256034	3452225.899103988	2420838.8502187505	1761739.0265348256	1734105.246604162	1686129.8170012746	4007534.8225516113	2345067.8791988525	1731360.138837357	1.05631593032373	0.07904139051447781	0.630067889819722	0.638888888888889	0.495512714375002
Com_1030_neg	6-Phosphogluconic acid	C6 H13 O10 P	276.02908	1.595	275.02258	No results	Invalid mass	No results					50810747.84036989	719656.2966720145	49097806.89867657	71229025.5250872	92623171.0666412	674163.1667542036	29222609.24792203	28741220.58665015	66953684.84910977	16469347.422176464	73897756.57395566	131197838.82965197	0.765275600675849	-0.385948692018062	0.288584382311347	0.416666666666667	1.01404221011406
Com_103_neg	��-D-Mannose 1-phosphate	C6 H13 O9 P	260.02999	1.32	259.02271	No results	Full match	Full match	Organic oxygen compounds	Organooxygen compounds	Carbohydrates and carbohydrate conjugates	Monosaccharide phosphates	1080302758.7866943	233733270.3357384	1883742077.9618328	709493087.2687074	738944321.3219051	660123835.1714731	1214596843.0567477	883644014.2534353	2713613080.2622733	1150796931.5105476	981185021.0395684	1487093227.7945092	0.629389629141766	-0.6679746882704289	0.119784632320559	0.805555555555556	1.23756642668078
Com_1042_neg	Asp-glu	C9 H14 N2 O7	262.08037	1.396	261.07309	No results	No results	Full match	Organic acids and derivatives	Carboxylic acids and derivatives	Amino acids, peptides, and analogues	Dipeptides	65694843.04120873	41158420.81270341	123356633.5780572	96053353.21230496	83125066.53239506	58809940.60067393	60772275.35067959	95872730.36618026	101762515.2972595	30907939.44376717	43041599.74059536	106729997.11298987	1.06629938182218	0.09261255632458686	0.702966756286836	0.472222222222222	0.645985309053645
Com_10458_neg	Pantetheine	C11 H22 N2 O4 S	278.13039	5.331	277.12317	No results	No results	Full match	Organic acids and derivatives	Carboxylic acids and derivatives	Amino acids, peptides, and analogues	Beta amino acids and derivatives	2174172.858232856	2408700.641544252	3402656.003726192	1117255.1552981634	1922888.813116116	4224989.965136525	1885666.2683617093	2804605.426150684	2131598.139517455	3542055.9473511884	1272570.345759168	461277.55595537735	1.26061735295678	0.3341304273183219	0.385594486896857	0.638888888888889	0.672255680143905
Com_1045_neg	L-Ascorbate	C6 H8 O6	176.03236	2.724	175.02512	No results	No results	Full match	Organoheterocyclic compounds	Dihydrofurans	Furanones	Butenolides	68934902.15795113	80147617.14597668	82443517.92603624	92270177.1174492	94414677.06968597	112793037.69083324	97823266.087304	113985043.00246333	44474089.92509061	124057837.11491264	71779645.59755665	80796243.42934158	0.996411825504109	-0.005185951174033015	0.827880602082948	0.555555555555556	0.779520964856874
Com_10471_neg	(6R,S)-5, 10-Methylene-5,6,7,8-tetrahydrofolic acid	C20 H21 N7 O6	455.15656	4.866	454.14941	No results	Full match	No results					318244.78130200075	1566562.789186452	221409.37991662195	204099.0939445669	207517.2606535729	4217650.936918335	339434.9596670341	609347.2891622612	206476.0490430296	1821374.86892262	282815.8776725689	395267.4223217194	1.84295671172512	0.882022184634963	0.829140094315813	0.583333333333333	0.918490877183812
Com_10508_neg	beta-Estradiol 17-Acetate	C20 H26 O3	314.18825	8.804	313.18097	No results	No results	Full match					1205105.3196592182	1010477.2904297678	1265730.0543219503	1363700.121443061	1132407.6864433764	1141757.210469104	895645.9028088321	3988018.715532789	987738.9773506403	1156671.4566534	1094917.7467265695	1083296.590628079	0.773295014029341	-0.3709091838677219	0.693220612690589	0.694444444444445	0.402204006749338
Com_10537_neg	(2E)-4-Hydroxy-3,7-dimethyl-2,6-octadien-1-yl beta-D-glucopyranoside	C16 H28 O7	378.1941	8.441	377.18704	Invalid mass	No results	No results					1728883.3044534386	2149021.751424584	3787722.092189437	1739874.3763767695	1875107.8934068345	1457422.1173449422	1579738.3605615848	1996689.206806628	2749604.9615881853	1139035.1424757226	2438834.6582978643	2077468.357832796	1.06315311222435	0.0883493845827821	0.802279360520138	0.527777777777778	0.799749905454067
Com_10544_neg	OxPE (18:0-20:3+1O(1Cyc))	C43 H78 N O9 P	783.54034	10.199	782.53314	No results	Full match	No results					2486957.454777258	2558408.481903197	2409951.9966156986	1743857.7967396197	3145063.7561699585	743042.3818452229	1824651.0367914403	2634898.166578377	3863791.8598711104	2107632.5245310464	3576730.208055931	3446943.455684615	0.749787817506131	-0.4154457098672184	0.203497890824176	0.75	1.1132107597326
Com_10561_neg	Tauroursodeoxycholic acid	C26 H45 N O6 S	499.29744	10.117	498.29089	No results	No results	Full match	Lipids and lipid-like molecules	Steroids and steroid derivatives	Bile acids, alcohols and derivatives	Taurinated bile acids and derivatives	2605110.537462488	2316340.599362212	2589317.379528696	2107482.191434433	2106803.7331170817	2300606.290946064	3200662.024245282	3944617.50971061	3689215.8046998624	2657411.007733978	1734776.426275032	2108057.193832208	0.80910707394276	-0.3055974591981448	0.254554585266487	0.722222222222222	0.89824598975614
Com_105_neg	11(Z),14(Z)-Eicosadienoic Acid	C20 H36 O2	308.27176	10.846	307.26453	Full match	Partial match	No results	Lipids and lipid-like molecules	Fatty Acyls	Fatty acids and conjugates	Long-chain fatty acids	2614298907.045401	1892413964.60236	2199055014.1047807	1624541833.675876	2096930900.76187	1878679047.2549567	2071072258.2327883	756536965.5429492	1171415880.931495	1545611572.9865606	2267595085.252917	2130644152.3620408	1.23766199762165	0.30761737195536715	0.195674216039574	0.666666666666667	1.08164697621954
Com_105_pos	PC (14:1e/4:0)	C26 H52 N O7 P	521.34833	9.514	522.35504	No results	Full match	Full match	Lipids and lipid-like molecules	Glycerophospholipids	Glycerophosphocholines	Phosphocholines	708537367.509164	426814512.7307836	225144382.2343307	382467278.4477543	384403126.8997383	227961889.473902	738750265.2309529	298108354.84374166	423835637.72044086	716266886.352529	645344120.7966878	549741865.6147113	0.69848625066672	-0.5176963776637462	0.117495158267965	0.777777777777778	1.15782462602869
Com_1060_pos	7-(1-pyrrolidinyl)pyrimido[4,5-d]pyrimidin-4-amine	C10 H12 N6	216.11108	1.45	217.11835	Invalid mass	No results	No results					14771591.539586771	32033503.14947318	12374458.764103398	16003183.764102625	14870675.797561562	29252300.20879633	10460080.671374314	11990562.295165142	10230929.532013774	18083236.797530428	5367434.53839772	4307552.634000977	1.97395954643624	0.9810924240628799	0.0254949528680441	0.888888888888889	1.56187066704107
Com_10636_neg	Bz-RS-ISer(3-Ph)-Ome	C17 H17 N O4	299.11709	6.458	298.10977	No results	No results	Full match					3235981.779980707	2555225.5932989498	1762562.9366962966	1904807.315033672	2824414.643782318	3005481.6654657195	2430768.7256380487	3874978.699565239	2336925.812388812	1756603.8551172246	3426382.024612979	2837230.961724308	0.917516340906716	-0.12419424239729134	0.626018983544523	0.444444444444444	0.469559112999358
Com_10648_neg	Nicotinuric Acid	C8 H8 N2 O3	180.05401	5.723	179.04674	No results	No results	Full match	Organic acids and derivatives	Carboxylic acids and derivatives	Amino acids, peptides, and analogues	N-acyl-alpha amino acids	820677.4206566162	383587.761615337	494616.45991354034	207277.9851289361	275254.932707261	289568.616858196	484521.77644211246	795226.2776451779	258118.32440931388	899797.8193044924	669722.7867206219	3867438.136744322	0.354271703436109	-1.49707185647795	0.112318491771046	0.75	1.23453145742205
Com_1065_pos	N-acetyl-L-ornithine	C7 H14 N2 O3	174.1005	1.962	175.10783	No results	No results	Full match	Organic acids and derivatives	Carboxylic acids and derivatives	Amino acids, peptides, and analogues	N-acyl-L-alpha-amino acids	8626513.517643206	13960385.530678688	24974528.745498262	6591187.461816429	6712698.732106011	17892724.96199964	12139485.777433977	6341651.205536565	15565043.384247592	27990917.91856757	20443173.182045355	12756943.971898068	0.826967048397003	-0.2740982504501234	0.494383282877086	0.583333333333333	0.55258434332984
Com_1066_neg	LPC 20:1	C28 H56 N O7 P	595.38587	10.671	594.37854	No results	Invalid mass	No results	Lipids and lipid-like molecules	Glycerophospholipids	Glycerophosphocholines	Phosphocholines	64908046.08778109	28450555.9439114	39031426.092696734	34759299.417584255	35496741.31177673	23456140.3853329	112987383.19114237	23786507.975272417	60898927.0076501	12677737.324469857	115296617.08480756	93427929.53991468	0.53952670557981	-0.8902337226550574	0.359014156237564	0.666666666666667	0.815655102771007
Com_106_neg	LPG 18:2	C24 H45 O9 P	508.28073	6.403	507.27328	No results	Full match	No results	Lipids and lipid-like molecules	Glycerophospholipids	Glycerophosphoglycerols	Phosphatidylglycerols	1432636458.113448	1360611470.472767	1165810785.1590772	1173504575.2513757	667720063.957296	843789485.2248323	1231961191.9842956	1270561924.970521	2536245987.552037	1977092332.8692791	1168473855.5897548	1742928982.2308652	0.669275306267306	-0.5793283096038961	0.0483891430591099	0.805555555555556	1.40194360322088
Com_10710_neg	Nervonic acid	C24 H46 O2	366.35019	11.555	365.34274	No results	No results	Full match	Lipids and lipid-like molecules	Fatty Acyls	Fatty acids and conjugates	Very long-chain fatty acids	3408151.3845652672	3308510.919269114	1566058.073324755	2332213.557663758	2561434.316239606	1906587.007432892	2155986.5094800503	2609569.8665885963	898677.0785511924	3684238.245569284	1238360.504055357	2034434.478801368	1.19504290950102	0.2570624208946611	0.34661632630956	0.611111111111111	0.784032263614472
Com_1076_pos	��-L-Glutamyl-L-glutamic acid	C10 H16 N2 O7	276.09579	1.448	277.10303	Full match	Full match	Full match	Organic acids and derivatives	Carboxylic acids and derivatives	Amino acids, peptides, and analogues	Glutamic acid and derivatives	27275043.22683656	15196844.065936135	14632594.07516244	17200872.63045257	24769193.13797944	22027995.00270881	17360693.856774107	7660557.843618288	10831017.208053138	27539362.87926464	34196675.003826104	17937606.488174867	1.04827167084031	0.06801265521714925	0.591632291983258	0.5	0.423688644086495
Com_10776_neg	3-(1-cyano-1,2-dihydroisoquinolin-2-yl)-3-oxopropyl propionate	C16 H16 N2 O3	284.11621	10.836	283.10898	Full match	No results	No results					1941039.6087464453	2116503.1777162007	2034297.2949672383	274084.96180137485	266533.8742004284	1621507.039069289	290705.2952156658	704477.4251908332	231970.45792062176	3643064.316404652	1658382.694991341	799077.1098362807	1.12640958643161	0.1717315173535538	0.689921716682814	0.583333333333333	0.395178353641034
Com_1077_pos	1-[4-(1-adamantyl)phenoxy]-3-piperidinopropan-2-ol hydrochloride	C24 H35 N O2	369.26436	9.191	370.27167	Invalid mass	No results	No results					25290059.566864897	9778116.40513154	25898126.499686297	14180911.414896514	9573565.18383298	12154790.040378636	15720252.596852189	29745207.34726603	16973208.42217005	4548193.888557634	10138867.352118405	11739681.292420374	1.09013808781547	0.12451089278985343	0.644714550022144	0.5	0.676115849839444
Com_1078_pos	(5Z)-3-aminonon-5-enoic acid	C9 H17 N O2	171.1261	5.56	172.13341	Full match	Partial match	No results					8515401.184204975	4215552.552848802	5581095.471189983	4184268.951578801	10714003.398470312	4730316.122954173	9227400.064543257	3748554.495975212	15898758.815023957	3752713.715071432	39037299.36256912	7901166.428488618	0.476845496319276	-1.0684062035024793	0.297055352401816	0.583333333333333	0.893647222578272
Com_1080_pos	(��)8-HEPE	C20 H30 O3	300.20978	9.843	301.21637	Invalid mass	Invalid mass	No match					7802364.061341269	9882733.493857903	12103321.433046104	2937752.4492503656	10802124.470233222	7970504.426108987	10022607.349565811	17746357.0455398	24637913.54420233	3960779.018392951	13209754.340669649	10520267.715050416	0.642949970188385	-0.6372216132738315	0.26816166695178	0.75	0.888018383861345
Com_1087_pos	1,3-Dimethyluracil	C6 H8 N2 O2	140.05859	1.46	141.06584	No results	No results	Full match	Organoheterocyclic compounds	Diazines	Pyrimidines and pyrimidine derivatives	Pyrimidones	21049621.87767316	14244384.833124476	27941219.93943084	27008426.732842486	23088103.755768843	28405936.993489288	5964814.771136426	2727662.2018819936	3951878.961461629	13821462.064852266	11083699.29768994	14176344.196630413	2.74017077801057	1.4542658103066375	0.00760809441124405	1	1.88398123188202
Com_1090_neg	Lysope 16:0	C21 H44 N O7 P	453.2859	8.608	452.27884	No results	No results	Full match	Lipids and lipid-like molecules	Glycerophospholipids	Glycerophosphoethanolamines	1-(1Z-alkenyl)-glycero-3-phosphoethanolamines	101471023.9641572	126886612.65953264	38366717.6363494	57182265.9025624	68364012.16597773	42896279.72116233	40372576.22516655	36540512.86181059	52797611.07336465	72837198.56835534	138301951.72613314	43815277.35650421	1.13128765928368	0.17796581867760405	0.612035539359511	0.583333333333333	0.426978075260677
Com_1092_pos	PC (18:4e/4:0)	C30 H54 N O7 P	571.36414	9.594	572.37128	No results	Full match	No results	Lipids and lipid-like molecules	Glycerophospholipids	Glycerophosphocholines	Phosphocholines	20889153.90905776	15851094.549694631	8772780.072321538	17291525.75387629	14171014.801581817	8191936.125722122	28416239.04681859	12388872.035073774	17102166.16819021	22810195.808425736	27352077.74253993	26222831.612008736	0.634194610907234	-0.6570024767493658	0.0441516568673035	0.833333333333333	1.43242201377229
Com_1096_pos	Methyltestosterone	C20 H30 O2	302.22441	7.889	303.23169	No results	No results	Full match	Lipids and lipid-like molecules	Steroids and steroid derivatives	Androstane steroids	Androgens and derivatives	11012951.223104442	14151446.821680913	18538228.7106735	13324590.94263368	15470112.21218958	7605535.532151503	14208275.560874918	24773346.17147724	24006778.171239022	12160627.776805652	21628031.163518127	15399047.261821251	0.714081351396966	-0.4858396528860317	0.0847627761394536	0.777777777777778	1.30205750700447
Com_10994_neg	Folic acid	C19 H19 N7 O6	441.14061	5.152	440.13318	No results	Full match	Full match	Organic acids and derivatives	Carboxylic acids and derivatives	Amino acids, peptides, and analogues	Glutamic acid and derivatives	985001.766928782	432568.2592553268	555728.0190852361	2870669.38604693	1367676.8057593808	460744.8434809508	3252678.548276518	868361.797786691	1894925.156484632	344681.1264461409	1623291.6594025183	1809202.720234492	0.681332891528472	-0.5535682399493732	0.358984211374752	0.666666666666667	0.750746781403766
Com_109_neg	LPC 15:0	C23 H48 N O7 P	527.32325	9.078	526.31653	No results	Invalid mass	No results	Lipids and lipid-like molecules	Glycerophospholipids	Glycerophosphocholines	Phosphocholines	1695248037.2825284	1912132957.4104185	1536873465.7930546	2598112236.87534	1963381826.498902	1744577266.239753	2106479114.556285	1621694319.092798	1799501020.5582955	1889026044.9060228	2543515155.1217484	1935811903.2443776	0.962533562970834	-0.05509124740039661	0.671199441230567	0.583333333333333	0.394436432878911
Com_10_neg	Taurodeoxycholic Acid (sodium salt)	C26 H45 N O6 S	499.29724	11.851	498.29001	Full match	Partial match	Full match					3118550361.219244	6558599087.049236	11489342320.777727	6960098438.18753	9784871244.275684	5184315883.265253	16317469809.935692	23888807890.4331	22917561527.622	4855510231.047366	6841430078.278674	5143221914.409607	0.538939729783173	-0.8918041510463003	0.210759164476415	0.638888888888889	0.963104054322218
Com_10_pos	Arachidonoyl amide	C20 H33 N O	303.25372	9.902	304.26096	Invalid mass	Invalid mass	No results	Lipids and lipid-like molecules	Fatty Acyls	Fatty amides	Fatty amides	10611880068.879704	3257446837.936557	4605882012.579051	4833270292.530421	5154148256.82885	8247629201.412371	3392707788.219456	2732455880.113884	10296157421.629831	8203260632.743219	10602989014.799313	12050292711.460665	0.776478757543549	-0.3649816381508675	0.568444715030459	0.583333333333333	0.449026932639504
Com_1104_neg	LPE 20:1	C25 H50 N O7 P	507.33293	10.356	506.32556	No results	Full match	No results	Lipids and lipid-like molecules	Glycerophospholipids	Glycerophosphoethanolamines	1-acyl-sn-glycero-3-phosphoethanolamines	64900838.2658687	17088783.174392127	45469860.08922006	28245931.974189624	48876407.75989264	20110618.287497915	108245365.73162164	30261626.16419382	109797020.84032875	17115027.72393538	140878246.33088425	119136897.31074063	0.427631940116726	-1.225558481943328	0.124305733697331	0.777777777777778	1.22560681971459
Com_1105_pos	Lysopc 16:2 (2N Isomer)	C24 H46 N O7 P	491.30307	8.893	492.31058	No results	No results	Full match					8180824.464827397	6458523.041002203	13186153.127658114	7159801.642524989	3944018.415581756	6617595.969943529	8022551.009744977	14491253.179859577	23846528.239840176	2685614.3608134286	5681180.893362775	4959412.127682642	0.763101979198871	-0.3900522264863627	0.830153237680224	0.5	0.529666569824583
Com_1109_pos	FLK	C21 H34 N4 O4	203.12709	1.103	204.13429	Invalid mass	No results	No results					15386566.010223996	29849193.303552903	20095240.556940924	10898082.630286789	7733371.08884169	22428761.059448417	13671881.731121251	12500067.041768096	15985690.43560088	20972410.11227408	10669384.377004825	8847364.07781396	1.2872999016633	0.3643481967127788	0.434256610093764	0.638888888888889	0.62459084376907
Com_11105_neg	FAHFA (20:4/20:2)	C40 H66 O4	610.49708	10.352	609.48981	No results	Full match	No results	Lipids and lipid-like molecules	Fatty Acyls	Fatty acids and conjugates	Fatty acids	3300915.4161143987	2661740.742393098	3373965.44274791	1647262.465639058	1803730.1420069209	2076593.661594567	1577452.2208725773	2186198.2547411527	2355642.083085862	1243885.3678168086	2051615.53646696	1949352.3547064424	1.3079916527785	0.38735333400611094	0.145653693842797	0.722222222222222	1.32504145767354
Com_11120_neg	7,8-Dihydrofolate	C19 H21 N7 O6	443.15603	4.851	488.15421	No results	No results	Full match					1460214.062963086	920435.4418164748	1188978.3529016273	1113987.4480313282	1216890.1093246895	1284964.0054400703	1650615.2158588078	3514190.920433565	1347480.24907821	1244564.2156025798	1426702.2206398	1517631.6122824145	0.671464870535052	-0.5746161716763494	0.0858797037725924	0.888888888888889	1.34461086205058
Com_11161_neg	Nepodin	C13 H12 O3	216.08107	3.674	215.07379	No results	Invalid mass	No results					743464.3691693522	3606396.074257174	1294637.1181781024	2216297.773177205	1474762.2367000864	2943039.205592652	564064.2164885105	2159887.9850955666	516236.93543191446	1893330.189132225	347357.5156086185	2184219.4790600007	1.6018842116476	0.679769869769744	0.182216139694035	0.75	1.13134720581212
Com_11162_neg	Phenylpropiolic acid	C9 H6 O2	146.03685	10.399	145.02957	No results	No results	Full match	Benzenoids	Benzene and substituted derivatives	Not available	Benzene and substituted derivatives	2553032.1776765697	2446193.35921108	3056443.847964572	2716459.483741134	2649446.389072468	2252209.2206520885	2562538.8991110385	3431690.0188080133	3182231.106883616	2532645.157244052	2120041.0231509926	2085791.885603289	0.984847342094125	-0.02202798034080348	0.982360737782498	0.527777777777778	0.468658490434317
Com_1118_neg	Phosphoethanolamine	C2 H8 N O4 P	141.01953	1.263	140.01219	No results	No results	Full match	Organic acids and derivatives	Organic phosphoric acids and derivatives	Phosphate esters	Phosphoethanolamines	74953233.01779199	46240352.33899383	60517699.79918148	98715315.78844953	39128483.490311496	65248725.700159565	51196684.38819978	117922881.10970752	113785118.83824404	31414858.701390423	49268359.16594698	63817434.86557172	0.900325234059281	-0.1514818392175577	0.871912703128614	0.472222222222222	0.233204082460509
Com_1119_pos	Cystathionine	C7 H14 N2 O4 S	222.06721	1.236	223.07451	No results	Full match	Full match	Organic acids and derivatives	Carboxylic acids and derivatives	Amino acids, peptides, and analogues	Cysteine and derivatives	16510992.326901931	16388650.835511032	9945238.386340922	9101781.764929932	15977113.144884488	19201719.029883903	20274639.52958177	9546520.519151691	5699779.874777465	24078014.68163596	13846654.859334186	17269101.909443498	0.960434026288441	-0.0582415785660028	0.914021275315951	0.444444444444444	0.581739115527726
Com_111_pos	all-cis-4,7,10,13,16-Docosapentaenoic acid	C22 H34 O2	330.2558	10.304	331.26309	Full match	Full match	Full match	Lipids and lipid-like molecules	Fatty Acyls	Fatty acids and conjugates	Very long-chain fatty acids	160065556.2492038	139313297.71244183	189363326.93855965	108831783.82370768	111549208.74820532	104926111.15150888	158836996.0014675	261550175.29551268	543915144.0036778	249448976.49947816	242536912.4907865	170035253.45502	0.500545743681202	-0.9984261753437662	0.0158067627342716	0.916666666666667	1.69300648729046
Com_11217_neg	LPS 18:0	C24 H48 N O9 P	525.31194	6.669	524.30536	No results	Invalid mass	No results	Lipids and lipid-like molecules	Glycerophospholipids	Glycerophosphoserines	Phosphatidylserines	3422315.530029396	1368160.497368842	1790618.1068610817	2618800.70925752	1526277.5357083264	1828818.6893572884	439178.676336088	1189313.8236471866	760214.8330607606	436045.4947961033	453809.9072139355	1058833.641904561	2.89459158846487	1.533359805947895	0.00108376060229249	1	2.06380419670156
Com_11230_neg	D-Fructose 1,6-bisphosphate	C6 H14 O12 P2	339.99549	2.028	338.98883	No results	No results	Full match					1319471.9167588272	2417522.236868013	1513931.7240930917	951742.1231191162	679012.9742686051	1594025.680910694	1826291.791064032	898686.8732943402	1023919.8125749932	1689874.3873742477	2865015.002156468	3440408.9284357955	0.721693173576508	-0.47054248636718515	0.333857939586858	0.694444444444444	0.852983442858554
Com_11315_neg	Prostaglandin E1	C20 H34 O5	354.24147	7.188	353.23419	No results	No results	Full match	Lipids and lipid-like molecules	Fatty Acyls	Eicosanoids	Prostaglandins and related compounds	1492292.8533906855	1702040.5517311257	2214350.292323189	1836818.9237940644	1841822.2069305528	1367499.8030700248	2340426.82645228	2980852.2677970105	3299865.853947583	1371432.374947949	2269290.922623897	1631329.8496834044	0.752513896326144	-0.41020987118684554	0.14779762909561	0.75	1.15191758259964
Com_1136_neg	Traumatic acid	C12 H20 O4	228.13669	5.114	227.12944	No results	No results	Full match	Lipids and lipid-like molecules	Fatty Acyls	Fatty acids and conjugates	Medium-chain fatty acids	58300732.854556784	9951231.292681124	8871807.560328381	38826081.69121861	47677636.59862195	54126106.94468359	50557702.65505769	9697277.369833283	1846281.9516543013	111824128.46045607	71070817.51065882	82369553.5314163	0.665169124462664	-0.588206891112444	0.975937875508645	0.638888888888889	0.490234732333886
Com_1142_pos	N'1-(6-methylpyridazin-3-yl)-4-chlorobenzene-1-carbohydrazide	C12 H11 Cl N4 O	262.06243	4.69	263.0697	Full match	No results	No results					5630074.497225086	1117663.0760989909	2441045.1169608296	3933320.007371288	8756718.286935452	2214356.032286286	4837902.967987162	4389004.888140895	11370272.354009846	20165544.999748565	35997942.163870394	15419851.10913334	0.26136951075351	-1.935837237037018	0.0168741067319965	0.888888888888889	1.62970451217427
Com_1144_pos	Desthiobiotin	C10 H18 N2 O3	214.13194	5.692	215.13913	Full match	Full match	No results	Organoheterocyclic compounds	Azoles	Imidazoles	Imidazolyl carboxylic acids and derivatives	10385660.539065884	10190774.881346883	26057104.58593116	2869049.2263552765	2175375.405431391	30699209.105021164	610819.559348608	1156576.482505559	657905.4932653503	738200.1854150473	1002446.7603230568	798449.8253810677	16.5935867070999	4.052553853710891	0.00246600954150779	1	2.09613850917184
Com_114_neg	LysoPE 18:0	C23 H48 N O7 P	481.31721	9.544	480.31003	No results	No results	Full match	Lipids and lipid-like molecules	Glycerophospholipids	Glycerophosphoethanolamines	1-acyl-sn-glycero-3-phosphoethanolamines	2200647346.945261	2082900649.9634664	2165616519.853767	1404191257.463276	1498938826.4091165	457399429.6779989	1646831097.875141	1584304552.7799933	1864092390.30528	1418343715.654519	2312559909.893524	1078298282.3379526	0.990434995348263	-0.013865804241247623	0.724321757918897	0.5	0.825731363978526
Com_1151_pos	Creatinine	C4 H7 N3 O	113.05901	1.3	114.0663	No results	No results	Full match	Organic acids and derivatives	Carboxylic acids and derivatives	Amino acids, peptides, and analogues	Alpha amino acids and derivatives	21454639.8900146	19531455.47962161	23423677.273934856	10159382.227678442	34167007.67496791	29710523.02158831	18576848.84624436	10626212.29075627	6087947.372500473	18828236.4153093	13496835.239175722	11941060.911159644	1.7402169522034	0.7992671775433167	0.045952767760524	0.861111111111111	1.41444297290911
Com_1161_neg	Prostaglandin E1 Ethanolamide	C22 H39 N O5	433.26552	9.11	432.25821	Invalid mass	No results	No results	Lipids and lipid-like molecules	Fatty Acyls	Eicosanoids	Prostaglandins and related compounds	48195973.7010427	32280220.46244452	69172863.74756503	51472098.7208062	33087242.31490656	36571389.20162958	54134091.8185859	112216323.12995704	94711665.7199684	20134047.53834268	16470361.017995384	36581684.74968235	0.810115983368175	-0.3037996231229434	0.984989816118215	0.555555555555556	0.391276196434398
Com_116_neg	Maltotriose	C18 H32 O16	504.16975	1.422	503.16251	No results	Full match	Full match	Organic oxygen compounds	Organooxygen compounds	Carbohydrates and carbohydrate conjugates	Oligosaccharides	372652040.3781052	179825484.5178262	15133941.407991337	68242491.98110457	213718456.3605041	359215362.70221704	522914278.6395089	4231612.205578518	5129008.659855883	2130941403.766913	450639148.5107787	85860601.00857878	0.377779702137408	-1.4043829061636823	0.810828373814236	0.555555555555556	0.438348278168916
Com_1172_neg	11-Ketoetiocholanolone	C19 H28 O3	304.20429	7.432	303.19696	No results	No results	Full match	Lipids and lipid-like molecules	Steroids and steroid derivatives	Androstane steroids	Androgens and derivatives	47340189.98351613	44447644.87298029	53192125.64597312	48667145.93613946	49030957.8967412	43053068.15546608	29287466.441906422	44471492.761205085	107571945.65452635	27053453.540273573	51082043.994129874	37576294.282767214	0.961919399767718	-0.05601208075373764	0.726114414454487	0.638888888888889	0.74191640924181
Com_1181_pos	methyl 6-{[4-(trifluoromethyl)anilino]carbonyl}nicotinate	C15 H11 F3 N2 O3	306.05776	4.756	307.06503	Invalid mass	No results	No results					12949268.29875571	19960442.42044991	14866470.787314152	15825314.3695886	16689473.60837936	26450199.709461484	19650220.476064388	12495665.323333705	8252035.27597135	20812272.609041385	17763930.39486133	17490855.437557094	1.10652767178919	0.14603953017539398	0.515570157469243	0.472222222222222	0.895252713103198
Com_1187_pos	N-Arachidonoyl-L-serine	C23 H37 N O4	391.27208	9.015	392.27954	Full match	Full match	No results	Organic acids and derivatives	Carboxylic acids and derivatives	Amino acids, peptides, and analogues	N-acyl-alpha amino acids	10635730.659114012	9556193.122731138	16986809.761635467	7306832.305632285	5002232.865349235	6294465.995897125	14548086.79507632	21421940.38160085	21248515.44102668	1930132.267039774	5136268.916902923	4386087.788519626	0.812311442228973	-0.2998951285436773	0.906418218903659	0.5	0.539569706328831
Com_1195_pos	3-(3,4,5-trimethoxyphenyl)propanoic acid	C12 H16 O5	262.08018	1.439	263.0874	Invalid mass	No match	No match					9328806.115603466	9757993.580339754	10903933.692528348	13044264.572728235	2447911.2145542502	10440841.901278678	8909261.744252551	11498278.6280295	11786883.782342715	23392480.40799252	6931510.676295175	10159218.329057036	0.769476774787002	-0.37805031272020834	0.345838135383224	0.583333333333333	0.842313017860431
Com_11977_neg	FAHFA (20:3/20:3)	C40 H66 O4	610.49608	10.54	609.48975	No results	Full match	No results	Lipids and lipid-like molecules	Fatty Acyls	Fatty acids and conjugates	Fatty acids	2903982.332407273	2667482.041526781	1881792.9873120328	977231.180253248	594638.7374401812	1702169.5808333843	479388.8538610315	1634767.4656138727	2486631.8293575305	1382990.0280241938	414090.8693250076	1174331.5899916268	1.41666833397512	0.5025020384700457	0.32037515799485	0.722222222222222	0.795182491880789
Com_11983_neg	LPI 18:2	C27 H49 O12 P	596.29848	5.36	595.2912	No results	Full match	No results	Lipids and lipid-like molecules	Glycerophospholipids	Glycerophosphoinositols	Phosphatidylinositols	2899009.3589378363	1406008.593452067	1580229.2549293751	1371690.8195246572	622599.0579864625	886916.0274579723	1255202.2354486464	1268427.236061256	2254069.783143188	506188.1230628926	681875.7677359807	2055575.9969955524	1.09289146819611	0.12815013836603337	0.744299052674419	0.583333333333333	0.626980946879422
Com_11995_neg	NSI-189	C22 H30 N4 O	366.24092	5.8	365.23364	No results	No results	Full match	Organoheterocyclic compounds	Pyridines and derivatives	Pyridinecarboxylic acids and derivatives	Pyridinecarboxylic acids and derivatives	451635.3818567399	464458.9837499003	2597093.3748873626	416251.8870825002	286870.9763827118	719045.7965844399	1154051.1973715315	1831131.12068294	2850337.0793507	220858.9110060889	763034.6396306077	1195968.3118175445	0.615735701214819	-0.699616874438389	0.283517191999853	0.722222222222222	0.858312947231147
Com_11_neg	D-(+)-Malic acid	C4 H6 O5	134.02182	1.463	133.01454	No results	Full match	Full match	Organic acids and derivatives	Hydroxy acids and derivatives	Beta hydroxy acids and derivatives	Beta hydroxy acids and derivatives	9396517824.246365	7519022982.254748	9665584733.36914	18303417873.00463	12290480580.416616	4223079801.953073	9026674419.660309	12252916415.831017	15719103739.091036	8853605513.801634	27481941164.547333	13588677243.370825	0.706351154072865	-0.5015425143774398	0.198482874526501	0.666666666666667	1.02375345202216
Com_11_pos	Hypoxanthine	C5 H4 N4 O	136.03853	1.963	137.04581	Full match	Full match	Full match	Organoheterocyclic compounds	Imidazopyrimidines	Purines and purine derivatives	Hypoxanthines	3875886722.052367	12797971363.400597	4307893346.081778	4128827684.3513904	3948242642.1090975	9394104030.76682	3660813763.640821	6753121347.76187	1375522067.714327	4026210571.322648	1521724609.2167008	2199381639.552462	1.96823312745079	0.9769011108691984	0.0577520787778371	0.833333333333333	1.41123669140309
Com_1200_neg	LPC 17:0	C25 H52 N O7 P	555.35424	10.025	554.34692	No results	Invalid mass	No results	Lipids and lipid-like molecules	Glycerophospholipids	Glycerophosphocholines	Phosphocholines	85378901.6455853	66593020.16653205	95470536.92269064	32981799.60124209	43339598.0107385	25964680.300476376	73952427.29641405	37403691.7182869	38608192.78565969	28566892.547400825	128691528.2611319	94557736.7787368	0.870446831774328	-0.20017191634252868	0.7612916913762	0.555555555555556	0.548355138010115
Com_12029_neg	FAHFA (18:1/18:2)	C36 H64 O4	560.47922	10.535	559.47229	No results	Full match	No results	Lipids and lipid-like molecules	Fatty Acyls	Fatty acids and conjugates	Fatty acids	2103156.2988234498	2006234.4343437832	1860976.1183347923	1783992.3439735067	2404675.426075896	1430519.5197322944	1086207.4660663314	1473799.845770129	2135276.051846181	2637132.9405587395	1225239.443129519	1848822.8659491425	1.11368644206402	0.15534309968389728	0.387235829246372	0.611111111111111	0.779419802924955
Com_12048_neg	Cystine	C6 H12 N2 O4 S2	240.02285	1.105	239.01567	No results	No results	Full match	Organic acids and derivatives	Carboxylic acids and derivatives	Amino acids, peptides, and analogues	L-cysteine-S-conjugates	2104736.716537836	2747577.288439351	2553174.7713829577	2179879.221266657	1873275.439613508	2543655.271118292	2043537.670664107	2686016.8136707493	2813400.057308456	2045806.402643317	2004973.5400447168	1847032.317221629	1.04177826422379	0.05904824196735481	0.635761525820274	0.611111111111111	0.374700132008526
Com_1207_pos	PC (20:4/20:4)	C48 H80 N O8 P	829.56213	11.075	830.56934	No results	Full match	No results	Lipids and lipid-like molecules	Glycerophospholipids	Glycerophosphocholines	Phosphocholines	17124138.54160995	13633584.04145042	20975492.25786046	11766459.86630428	5146549.252818815	14233495.248770682	12603923.990718871	14252094.623581192	20800805.26671912	7824496.863362315	10812118.301600276	11853618.639484577	1.0605609688134	0.08482755993156747	0.935451238037555	0.583333333333333	0.362768294369754
Com_1212_neg	11-dehydro Thromboxane B2	C20 H32 O6	404.20527	5.643	403.19791	Invalid mass	No results	No results	Lipids and lipid-like molecules	Fatty Acyls	Eicosanoids	Thromboxanes	14064335.077289307	26600025.89308986	100918040.02239709	25663654.176537745	38414716.61130954	52078306.86201056	52365082.40246212	29608567.677545555	31759085.949440096	53618079.810667135	55090473.22424153	57739249.65229614	0.919903572971877	-0.12044545337666755	0.446020414367652	0.722222222222222	0.63341393661444
Com_1215_neg	4-Methyl-2-Oxopentanoic Acid	C6 H10 O3	130.06341	5.618	129.05612	No results	No results	Full match					51070473.059648216	30904277.139077805	21455580.037955392	28424129.75235584	104669151.91933703	36367893.81346173	84626980.28929755	24769387.13472617	27597139.1803837	46741646.82005404	49299934.51122803	49232765.01844724	0.966782093199171	-0.048737343227808386	0.746957111424633	0.527777777777778	0.260165845957666
Com_1216_neg	Dihydroroseoside	C19 H32 O8	388.21032	5.714	387.20306	No results	Full match	No results	Lipids and lipid-like molecules	Fatty Acyls	Fatty acyl glycosides	Fatty acyl glycosides of mono- and disaccharides	16731804.60228577	50849756.86502536	36226456.36544566	26746379.493767355	9529850.29412108	54398899.96452624	94699793.36628242	10863776.986422462	22225045.51998678	59233774.81714565	44630116.54771036	31584133.0050841	0.738814883087368	-0.43671516584358394	0.562626503307785	0.611111111111111	0.661002926474555
Com_121_pos	PC (14:0e/4:0)	C26 H54 N O7 P	523.3636	10.563	524.37085	No results	Full match	Full match	Lipids and lipid-like molecules	Glycerophospholipids	Glycerophosphocholines	Phosphocholines	452312303.86698425	267065358.750507	392088757.1567474	112602179.9956616	107572534.20084	74299819.43400826	342224184.1413841	366790679.59269744	467079235.1898473	279641850.7062453	452456472.3836894	350323870.48875344	0.622506447295473	-0.6838393156455382	0.0783353141974899	0.777777777777778	1.40836625131587
Com_12238_neg	13,14-dihydro-15-keto Prostaglandin E2	C20 H32 O5	388.19652	5.011	387.18927	Invalid mass	No results	No results	Lipids and lipid-like molecules	Fatty Acyls	Eicosanoids	Prostaglandins and related compounds	2216892.7532006456	2533611.072569603	2481168.1579979653	1773570.0992391706	1709391.8778052293	2923585.476708379	1594108.7135929463	1906917.5959124025	1537974.4045222949	1977191.9031445887	1379287.901646313	1795284.3876901197	1.33829202838449	0.420392960472655	0.0245877905943975	0.833333333333333	1.58079608000969
Com_1228_neg	(R)-3-Hydroxy myristic acid	C14 H28 O3	244.20425	8.287	243.19699	No results	Full match	No results	Lipids and lipid-like molecules	Fatty Acyls	Fatty acids and conjugates	Long-chain fatty acids	45585155.15571991	36079521.52514037	60052682.33935496	51343175.97440712	52350056.11798991	38252943.373439856	58987306.69548425	79716466.41616216	101225840.339591	48399089.237228	43073176.4566676	40611704.56077229	0.762508539769617	-0.39117459966639667	0.211292761219374	0.666666666666667	1.03431418257965
Com_1228_pos	5-Methyluridine	C10 H14 N2 O6	258.08518	1.447	259.0925	No results	Full match	Full match	Nucleosides, nucleotides, and analogues	Pyrimidine nucleosides	Not available	Pyrimidine nucleosides	24362892.07209048	11133806.313768184	7380601.315578668	14109925.123893697	22232708.78588066	15376652.790645435	12195792.974147383	4999163.86844881	5909851.876603595	22546997.276206102	27655462.06188112	11325073.130272925	1.11773566788392	0.16057904710591145	0.523113317177958	0.583333333333333	0.503969979974025
Com_122_pos	L-Ergothioneine	C9 H15 N3 O2 S	229.08849	1.436	230.09579	Full match	Full match	Full match	Organic acids and derivatives	Carboxylic acids and derivatives	Amino acids, peptides, and analogues	Histidine and derivatives	506577876.92712295	517137432.7993041	442018069.0903056	476196281.8943724	690723642.0954597	516162101.4318476	523768910.94011366	544213663.6987051	194492546.54417232	454653130.9616636	309408259.2292264	473707530.1767309	1.25940322300921	0.3327402645501357	0.157935363576558	0.666666666666667	1.11671948319068
Com_12313_neg	PC (7:0/13:1)	C28 H54 N O8 P	609.36469	7.892	608.35736	No results	Invalid mass	No results	Lipids and lipid-like molecules	Glycerophospholipids	Glycerophosphocholines	Phosphocholines	905179.130993646	522416.80097582185	910598.143412384	943692.431837251	1789717.0772169656	1013173.6270628774	2464772.402668372	526358.9855040458	603037.3546397677	762084.6710508699	3078228.0189303285	2607692.4454724286	0.605922311768389	-0.7227952642441866	0.425925872435509	0.583333333333333	0.628814670154563
Com_12339_neg	Cortodoxone	C21 H30 O4	346.21458	9.24	345.20731	No results	No results	Full match	Lipids and lipid-like molecules	Steroids and steroid derivatives	Hydroxysteroids	21-hydroxysteroids	1203991.5995644114	854709.3227348481	1612943.8451142134	948204.3568126152	803653.1319518195	1248482.7894853852	738534.9048759992	2717382.846758425	1842153.3501922623	1191191.919433338	869698.7598399027	1062791.1785349254	0.792232338996628	-0.3360045014991435	0.506840471285015	0.555555555555556	0.520889499111038
Com_12374_neg	Dihydroartemisinin	C15 H24 O5	284.16276	6.507	283.15549	No results	Full match	No results					2083947.4202587707	2388397.4537659446	2583832.073699003	1938866.278660216	1764676.9737433875	2329095.6062651053	2232567.3950946783	2623027.423305989	1438630.964354657	1610874.8752443516	1882336.43716882	2203849.527778032	1.09152722455534	0.1263481140585812	0.382831416096258	0.638888888888889	0.696059554187359
Com_1250_pos	Colchicine	C22 H25 N O6	399.16258	9.921	400.1698	Invalid mass	No results	No results	Hydrocarbon derivatives	Tropones	Not available	Tropones	12121068.36570115	14959483.378840936	13132846.52269666	11267021.786508612	10010011.29652383	10118207.434913412	19757231.55645224	23753658.98053284	15006014.03212915	11350712.456970438	20936218.90142226	12221075.364593904	0.695061397162057	-0.5247876732110205	0.0443390272362289	0.861111111111111	1.4774952963069
Com_12529_neg	8-Hydroxyguanosine	C10 H13 N5 O6	299.08681	1.996	298.07953	No results	No results	Full match	Nucleosides, nucleotides, and analogues	Purine nucleosides	Not available	Purine nucleosides	1236978.2343497097	1822134.6199125247	1849137.852703489	1215213.754782759	979319.9685781122	2329202.803695218	1423447.7990227498	1642241.1410320152	2543417.3028482785	566965.2132189124	800257.5717129414	1058759.6225592254	1.17384980358109	0.2312478245544931	0.389288553256781	0.638888888888889	0.706434087728331
Com_1255_neg	FAHFA (18:2/20:4)	C38 H62 O4	582.46308	10.063	581.45569	No results	Full match	No results	Lipids and lipid-like molecules	Fatty Acyls	Fatty acids and conjugates	Fatty acids	69343454.38751556	68906180.51863575	61647668.935636885	73722206.19248359	100296173.46918352	92517054.87513052	59759996.97710951	51975321.96153446	75861654.98076074	88210134.24507119	98002423.84845813	74611793.23245251	1.04016627247454	0.05681416423249048	0.711949373255449	0.472222222222222	0.331737977672327
Com_12588_neg	N1-(4-cyclohexylphenyl)-2-[(4-methylphenyl)thio]acetamide	C21 H25 N O S	375.13554	6.564	374.12827	Invalid mass	No results	No results					347125.9549262508	641406.3352048054	514746.68252045376	354897.16125732654	557258.4722038013	1098778.9871571595	387831.9785596101	502798.4973638085	485104.8147418983	2481136.2090180423	423022.0293026409	450613.81240834953	0.742883022824769	-0.42879303846654365	0.77881860279721	0.555555555555556	0.688892848372501
Com_125_pos	Glycocholic acid	C26 H43 N O6	465.30881	6.831	466.31604	Full match	Full match	Full match	Lipids and lipid-like molecules	Steroids and steroid derivatives	Bile acids, alcohols and derivatives	Glycinated bile acids and derivatives	544645313.4664259	65275737.62192447	43731404.23477149	319412380.65203273	60015076.93305954	168446998.33984533	54848598.84991918	544510639.0326304	114963927.60611431	32018650.772362515	76586223.30269745	127543745.94017953	1.26413737848205	0.3381532550380244	0.663557896353154	0.583333333333333	0.339578937709295
Com_12602_neg	Deoxyguanosine	C10 H13 N5 O4	267.09724	3.971	266.08997	No results	Full match	Full match	Nucleosides, nucleotides, and analogues	Purine nucleotides	Purine deoxyribonucleotides	Purine 2'-deoxyribonucleoside monophosphates	1695012.3618812736	2094219.843367431	690374.1541895326	1107662.0998160082	2062445.4508381945	1296647.780098715	749542.1145185599	2568233.3692080546	402181.8132375756	504082.8176780181	274254.4764461077	1439691.45827911	1.5066323187378	0.5913273819957493	0.135173979792376	0.722222222222222	1.13675102403513
Com_12684_neg	L-Adrenaline	C9 H13 N O3	183.08999	5.891	182.08272	No results	No results	Full match	Benzenoids	Phenols	Benzenediols	Catechols	1686252.446044941	1847215.079023967	2183196.192394544	1968298.5424877664	1741657.5004690485	2123391.4122692547	1186014.6687722711	1659949.9892710762	1449786.1638823464	1966730.0185951325	1696447.1081339372	2530040.2142236843	1.10115799698642	0.1390214853556759	0.32951837318306	0.722222222222222	0.787743792782438
Com_1271_neg	Guanosine monophosphate (GMP)	C10 H14 N5 O8 P	363.05873	3.839	362.05145	No results	Full match	Full match	Nucleosides, nucleotides, and analogues	Purine nucleotides	Purine ribonucleotides	Purine ribonucleoside monophosphates	52923744.6314332	31896680.28231436	88250896.30222999	17992278.558629088	22469609.90052	46447442.85481464	40743009.528583534	31564052.08236636	46399347.26752552	95240542.99834529	32268783.554995835	34390486.677504696	0.926496392616182	-0.11014273586620453	0.655873017288004	0.444444444444444	0.360686380638255
Com_1272_pos	1-Methylguanine	C6 H7 N5 O	165.06519	4.771	166.07248	No results	No results	Full match	Organoheterocyclic compounds	Imidazopyrimidines	Purines and purine derivatives	6-oxopurines	12767113.313471485	11796048.99127124	16004206.619609969	13330337.987309158	16304318.77964714	7284549.572835587	16777000.772887647	22282436.82345534	19252983.169877216	13384597.879810631	7767543.23961999	12796510.295573017	0.839862072185131	-0.2517756766545062	0.448620226458564	0.722222222222222	0.723123175902753
Com_12735_neg	5 methyl THF	C20 H25 N7 O6	459.18489	10.345	458.17761	No results	No results	Full match	Hydrocarbons	Unsaturated hydrocarbons	Branched unsaturated hydrocarbons	Branched unsaturated hydrocarbons	391069.7550887925	349570.1519304685	100304.72151061065	366885.2913265519	445598.7119474843	409491.5598127429	400679.838609423	255349.2742852628	2445317.2638123324	375642.56959330256	490247.871806594	98066.54229213943	0.507445572626135	-0.9786750042412877	0.60006369277248	0.555555555555556	0.426788006089765
Com_127_neg	(��)10(11)-EpDPA	C22 H32 O3	344.23562	8.039	343.22833	Full match	Not the top hit	Full match					679976590.4285042	731071918.202401	843893146.3083152	867312650.189971	1000255483.0421164	567879988.0524343	524374240.6439608	835141934.705245	2033578726.637428	614636845.4647735	1005721825.427752	753476596.8214787	0.813325224721287	-0.2980957361043491	0.600914053892066	0.527777777777778	0.708289890107443
Com_128_pos	L-Threonine	C4 H9 N O3	119.0583	1.398	120.06557	Full match	Full match	Full match	Organic acids and derivatives	Carboxylic acids and derivatives	Amino acids, peptides, and analogues	L-alpha-amino acids	481767281.2270624	194834423.4898724	374317205.6365047	500328600.1863779	458981008.95333934	581945499.9789811	420981282.4254315	440430742.64154017	338885462.2673374	307006595.0498895	374446513.58561	305630371.6873483	1.18505832216715	0.24495806252505517	0.48937357619858	0.75	0.548102032873991
Com_1290_neg	Myristic Acid	C14 H28 O2	228.20933	9.521	227.20201	Full match	No results	Full match	Lipids and lipid-like molecules	Fatty Acyls	Fatty acids and conjugates	Long-chain fatty acids	72337962.87125087	92084700.06784968	47881752.89146502	40728987.448823415	51449017.50028395	55357734.72036392	24877112.59591613	32713260.27314959	51605088.90113934	93429720.36262096	60019864.73668734	46822882.053024754	1.16277042584955	0.21756628324074181	0.394320587563359	0.611111111111111	0.660678388606395
Com_1291_neg	(3beta,9xi)-3-(beta-D-Glucopyranosyloxy)-14-hydroxycard-20(22)-enolide	C29 H44 O9	582.30489	6.408	581.29755	Invalid mass	No results	No results					13239584.50921448	1964512.4352184688	92455373.5523935	9028936.57832512	949201.4198031971	27873410.49111225	917410.7516112482	19153819.771923617	10689343.99694592	579762.4909612436	2215477.138714055	65870914.53510222	1.46350001564158	0.5494227611658845	0.572204063682174	0.611111111111111	0.491537075519257
Com_12933_neg	17alpha-Hydroxyprogesterone	C21 H30 O3	330.21916	7.968	329.2121	No results	No results	Full match	Lipids and lipid-like molecules	Steroids and steroid derivatives	Pregnane steroids	Gluco/mineralocorticoids, progestogins and derivatives	785858.974775935	1097688.2161773518	1344500.9241181798	1238697.024280024	1551357.085661004	1103817.0741062462	1600586.3486973357	1870414.1725752824	1646193.2054891323	2309386.3649554234	1377898.545459705	1098163.796986482	0.719193825937677	-0.4755474590841242	0.0437406910014343	0.861111111111111	1.47221100379021
Com_1299_pos	Methyl indole-3-acetate	C11 H11 N O2	189.07906	5.881	190.08633	Full match	Full match	Full match	Organoheterocyclic compounds	Indoles and derivatives	Indolyl carboxylic acids and derivatives	Indole-3-acetic acid derivatives	13487067.3153469	15488728.29775639	20523134.86175397	16664270.28152099	16575478.93896749	25079070.988117043	4905425.882074025	5149716.284031278	2070136.7319153657	17669069.682193384	29879186.7246482	14348257.406401258	1.45656767735992	0.5425727358230613	0.138663562542503	0.694444444444444	1.17199815918949
Com_12_pos	PC (18:4e/2:0)	C28 H50 N O7 P	543.3321	8.863	544.33936	No results	Full match	Full match	Lipids and lipid-like molecules	Glycerophospholipids	Glycerophosphocholines	Phosphocholines	5994793222.212218	5035058021.511911	3663554302.172445	8015167332.510096	8220499438.289413	3571350237.7377257	11095474525.90766	6073881565.800226	6083324730.433305	9489145199.01478	11553417486.724745	9251671595.525772	0.644302710768841	-0.6341894302777359	0.0363295055078147	0.888888888888889	1.49688515839106
Com_1300_pos	Noroxymorphone	C16 H17 N O4	287.11924	5.863	288.12646	Invalid mass	No results	No results	Benzenoids	Phenanthrenes and derivatives	Not available	Phenanthrenes and derivatives	3630837.40167021	6105078.917849089	3696216.005892154	6396411.603767998	4283437.962033966	7792924.742495333	2266710.8654741705	22733085.18453729	1356566.6405066347	3555832.8066878	1232662.5398400377	3174523.0120826694	0.929646912572126	-0.10524522189851498	0.328383934816044	0.833333333333333	0.882441144417804
Com_130_neg	Lactose	C12 H22 O11	388.12214	1.372	387.11484	No results	Invalid mass	No results	Organic oxygen compounds	Organooxygen compounds	Carbohydrates and carbohydrate conjugates	O-glycosyl compounds	16434701.928252436	527058988.4961184	7188510.236137184	192319681.2989372	481697707.7817849	728851825.95014	726607008.7606862	1460352.3739189152	1402051.7269517735	1939836169.8883164	844489529.0421304	186658478.0895762	0.527922150147514	-0.9216028961310027	0.818132571692652	0.527777777777778	0.611307243036504
Com_1313_pos	Imidazolelactic acid	C6 H8 N2 O3	156.05367	5.903	157.06094	Full match	No results	Full match	Organoheterocyclic compounds	Azoles	Imidazoles	Imidazolyl carboxylic acids and derivatives	358543.553719048	383461.6492171238	271389.9641955589	653785.0789293273	725060.1883117841	383961.7666168126	21896841.009970177	304577.57039318496	139685.52105286956	265254.47895886336	1369333.1012634842	309706.2741548754	0.114315697277976	-3.128904573835634	0.578864865512678	0.611111111111111	0.468576120266119
Com_1314_pos	Pyrogallol	C6 H6 O3	126.02951	2.908	127.03674	Invalid mass	Invalid mass	No results	Benzenoids	Phenols	Benzenetriols and derivatives	5-unsubstituted pyrrogallols	8077746.58771919	5010061.41199972	8203085.94494007	12233336.929218132	12547579.977368332	5659228.670539892	12645143.22193432	22436288.2294652	15349178.636314744	8497812.002558121	9916904.9513464	7692624.525945857	0.675887431820268	-0.5651451073707241	0.123106864682948	0.777777777777778	1.14617477332885
Com_1316_pos	gamma-Glutamylglutamine	C10 H17 N3 O6	275.11182	1.487	276.11902	No results	Full match	No results	Organic acids and derivatives	Carboxylic acids and derivatives	Amino acids, peptides, and analogues	Dipeptides	18597892.838090207	18016858.87705436	12347547.21133113	21430534.20426344	17642153.649227276	27911909.714716293	21848838.986900363	12920184.867546735	15124309.640566848	14960621.57468719	13417057.942774514	18336215.779150188	1.20018861885347	0.2632611542509325	0.241320319682547	0.666666666666667	0.976995023978721
Com_1317_pos	trans-Cinnamaldehyde	C9 H8 O	132.05761	5.808	133.06487	Full match	No results	No results	Phenylpropanoids and polyketides	Cinnamaldehydes	Not available	Cinnamaldehydes	6304774.468655084	5209775.964379869	1852590.416315456	4026509.459983309	2295864.463570141	1836846.457935506	2764220.8053607005	3514625.090360064	7305776.271282605	13971927.973872598	29425723.75212069	13060343.96780308	0.307332334060102	-1.702128535785399	0.0497092784739871	0.833333333333333	1.44332246875094
Com_1318_neg	FAHFA (20:3/20:2)	C40 H68 O4	612.51277	10.337	611.50549	No results	Full match	No results	Lipids and lipid-like molecules	Fatty Acyls	Fatty acids and conjugates	Fatty acids	92698599.4620391	71083638.54395969	56183024.10201879	33734286.22495771	49464863.19526493	46127658.270802096	36081722.5428869	27538283.407463573	15738158.604649998	36267004.28586853	41862956.10486133	55694576.52674894	1.63846347469302	0.7123435120832419	0.0489607029277466	0.833333333333333	1.42069740595447
Com_13200_neg	(1E)-1,7-bis(4-hydroxyphenyl)hept-1-en-3-one	C19 H20 O3	296.13757	5.662	295.13037	Invalid mass	No results	No results					1242244.5765104983	442006.4680655233	1192097.5228565992	1042230.450460632	747745.6596720454	1630890.2986397252	589881.8191223392	2266521.102970157	1927679.9641209943	1560857.736554609	2248634.748594668	2119291.900927384	0.587817884432618	-0.7665588410533877	0.0951479753946613	0.833333333333333	1.25084495177238
Com_13204_neg	Triacanthine	C10 H13 N5	203.11748	5.702	405.22769	No results	No results	Full match	Organoheterocyclic compounds	Imidazopyrimidines	Purines and purine derivatives	6-aminopurines	117005.26407249906	2340693.828709184	114785.5089580762	952310.864651379	119942.58886044395	145360.02298713557	110999.01593350818	106204.31247715504	762348.2548631768	178784.4625410763	119742.26031442924	110697.4179989776	2.72909297908243	1.448421547479788	0.417414324953356	0.722222222222222	0.636384152569134
Com_1322_pos	All-Trans-13,14-Dihydroretinol	C20 H32 O	288.24525	8.04	289.25253	No results	No results	Full match					13318827.016859207	9877962.94891012	7506546.251693049	15596161.701341722	11411059.321948163	15604194.517304728	21687109.62937986	17621797.540127646	3174895.323154481	4893917.270352483	13483820.66041498	11065251.26202934	1.01929684391691	0.02757426041603479	0.586826553904292	0.5	0.547525409037656
Com_1329_pos	5-Methylcytosine	C5 H7 N3 O	125.05897	1.9	126.06622	No results	No results	Full match	Organoheterocyclic compounds	Diazines	Pyrimidines and pyrimidine derivatives	Hydroxypyrimidines	16860140.66865369	20015580.9735012	14571891.068529831	17366683.365397263	18290365.37019176	13740725.868931783	17938706.37995272	22111735.06588493	14272154.952940747	13792299.148506142	9778892.968790142	16575182.37434126	1.06749746890105	0.09423264913547774	0.508716143897856	0.611111111111111	0.519002709043764
Com_13334_neg	Orotidine	C10 H12 N2 O8	288.05986	1.413	287.05258	No results	No results	Full match	Nucleosides, nucleotides, and analogues	Pyrimidine nucleosides	Not available	Pyrimidine nucleosides	975659.8923250836	1157338.1743555183	951763.3638419516	997260.2853155788	1214430.9937563883	1648120.577175663	1445992.8629946683	2198066.2273522387	1274279.132199009	811248.4727549554	1574239.5410146909	1549594.0877981312	0.784394395898672	-0.3503488666470456	0.199980740944694	0.722222222222222	1.1295472955507
Com_13363_neg	L-Thyroxine	C15 H11 I4 N O4	776.68831	6.2	775.68103	No results	No results	Full match	Organic acids and derivatives	Carboxylic acids and derivatives	Amino acids, peptides, and analogues	Phenylalanine and derivatives	1427693.1939727096	1253851.2328085238	1254220.6737686384	1269046.8990098797	1252243.5374385156	1811629.9440076104	1975048.1247877127	1158133.4249787666	735628.0389169038	1313295.838964794	1393732.6132907504	1272939.290359517	1.05349981684828	0.07519006334164435	0.580170262297673	0.5	0.637352962895353
Com_1337_neg	FAHFA (20:3/22:5)	C42 H66 O4	634.4947	10.342	633.48743	No results	Full match	No results	Lipids and lipid-like molecules	Fatty Acyls	Fatty acids and conjugates	Fatty acids	90939690.15691172	67735246.55391496	65208888.72819193	42131738.04773356	56772671.31981544	60183942.03248257	44918949.77378333	34410741.346526235	22097966.83017948	41432323.14891466	56279980.4953374	59162932.83338366	1.4826476400388	0.5681757735377939	0.0455787759700211	0.888888888888889	1.44713643648245
Com_13401_neg	20-Carboxy-Leukotriene B4	C20 H30 O6	366.20551	7.218	365.19748	No results	No results	Full match					2147729.244528529	831262.1070388162	1072646.7516881933	1158882.4977230704	1356879.4969741823	1190253.1153043124	1166484.1325341929	1299769.5442207262	1411957.5396181538	1487943.668767135	938049.8828845992	1120667.887201413	1.04481969906873	0.06325400287834783	0.940130323846663	0.555555555555556	0.335933075765526
Com_1345_pos	N-Acetylglycine	C4 H7 N O3	117.04261	1.375	235.09247	No results	Full match	Full match	Organic acids and derivatives	Carboxylic acids and derivatives	Amino acids, peptides, and analogues	N-acyl-alpha amino acids	9081981.18593993	11988079.384660784	20668974.79962876	11022886.335511746	8918387.45741971	16265458.758341694	10261649.03491337	5062534.916537435	12664777.09491483	16714170.580665115	16277883.722017378	14226171.582307298	1.03641382029947	0.05160015870915822	0.805740273856139	0.555555555555556	0.197287990421025
Com_1347_pos	N-Acetylvaline	C7 H13 N O3	159.08975	5.346	160.09723	No results	No results	Full match	Organic acids and derivatives	Carboxylic acids and derivatives	Amino acids, peptides, and analogues	N-acyl-alpha amino acids	10169169.595907567	11032164.333901005	13507630.112268662	11496029.020914622	16991997.12888452	13409840.237935817	14575246.223431488	21628866.659488168	10606135.504666854	10793874.391533956	7831343.511830909	11347894.391423725	0.997700930891875	-0.003320674295161154	0.829813372309689	0.583333333333333	0.223153295819771
Com_13481_neg	(3R)-8-hydroxy-3-(4-methoxyphenyl)-3,4-dihydro-1H-2-benzopyran-1-one	C16 H14 O4	270.08998	6.176	269.0827	Full match	Full match	No results					159555.52015074602	186517.0051814003	1228503.014380799	203539.30711144107	146992.87849790303	2044236.2553668115	1919777.7715821047	164273.77843486457	133809.4357161885	143747.75788533004	145921.47332147547	130103.51583996962	1.50488823802902	0.5896563478298887	0.459770098746684	0.805555555555556	0.582792680973008
Com_1351_neg	PE (16:0/18:2)	C39 H74 N O8 P	715.5168	8.435	714.50952	No results	Full match	No results	Lipids and lipid-like molecules	Glycerophospholipids	Glycerophosphoethanolamines	1-alkyl,2-acylglycerophosphoethanolamines	21624146.12078537	41593230.8816506	29914474.34591357	36824390.04601444	21497419.48694024	20863016.76400588	37986313.52821145	29929271.454299133	43536739.42512	87515392.35348746	15666482.481867583	26425856.6412752	0.714828829742095	-0.4843302740401275	0.406636782039438	0.666666666666667	0.688847437149531
Com_1355_pos	7-Methylguanosine	C11 H15 N5 O5	297.10747	4.772	298.11475	Full match	Full match	Full match	Nucleosides, nucleotides, and analogues	Purine nucleosides	Not available	Purine nucleosides	8026918.63868879	9072045.139198909	11670289.332527451	9953723.599944552	10287283.480670445	4990576.848832791	15022787.019188482	18681224.68551172	17884766.281612135	8791302.828912783	5221224.918990229	8572676.058873134	0.728029367366317	-0.4579314476238149	0.323290489041297	0.638888888888889	0.83208670456865
Com_1357_neg	(5-L-Glutamyl)-L-Amino Acid	C8 H14 N2 O5	218.09055	1.965	217.08339	No results	No results	Full match	Organic acids and derivatives	Carboxylic acids and derivatives	Amino acids, peptides, and analogues	N-acyl-alpha amino acids	23650159.90335996	42896005.80318216	26897686.06809588	31208871.11106986	31820583.04537209	59311873.35699967	16795105.12478825	14557847.10825716	29090230.213282805	87253971.00710577	41722216.33644837	22324805.96125373	1.01908436689042	0.02727349277561022	0.590031381452559	0.666666666666667	0.576812663562877
Com_13596_neg	Isophorone	C9 H14 O	138.10475	6.728	137.09749	No results	No results	Full match	Organic oxygen compounds	Organooxygen compounds	Carbonyl compounds	Cyclohexenones	1000277.78112628	1088223.691142799	936306.488922056	1113356.775112026	747563.9940847975	2181738.2971201567	1610431.3317170406	782725.4585506473	786955.9207029568	979401.6191668968	824016.8065607024	1149276.6771871282	1.15240314746315	0.20464550592912706	0.548939917298781	0.583333333333333	0.752004366999486
Com_1359_pos	Homoarginine	C7 H16 N4 O2	188.12741	1.249	189.13475	No results	No results	Full match	Organic acids and derivatives	Carboxylic acids and derivatives	Amino acids, peptides, and analogues	L-alpha-amino acids	17128654.884925637	18710520.359027304	18157172.44369208	12517799.045026248	11571279.763108827	20462466.32778513	17076595.626108784	13495561.596785026	14114342.916213395	19863787.20646324	20769609.99297476	10862524.099438628	1.02459359361322	0.035051776320171694	0.844441587187219	0.527777777777778	0.253991446491884
Com_135_pos	6-Methylquinoline	C10 H9 N	143.07355	5.185	144.08081	Full match	Full match	No results	Organoheterocyclic compounds	Quinolines and derivatives	Not available	Quinolines and derivatives	384558948.9538796	487009642.094239	397508505.7315208	425048377.9935079	501681734.4818514	619887144.803382	355122622.8361927	447451320.3674502	340571434.44900006	394802105.4665719	323033319.50719833	285865396.73894364	1.31154917147337	0.39127189689833547	0.0202682187341095	0.888888888888889	1.61091609593879
Com_1372_neg	LPC 22:4	C30 H54 N O7 P	617.37017	9.615	616.36304	No results	Invalid mass	No results	Lipids and lipid-like molecules	Glycerophospholipids	Glycerophosphocholines	Phosphocholines	62636505.92802545	50505266.37821178	20849246.43539038	95611939.39377606	59310784.28444418	55029624.19970174	68743422.97174914	30268308.052758303	35566869.303347334	76110299.71318784	65072405.86955598	52085110.91733437	1.04909905664781	0.06915090459543757	0.962027105396961	0.527777777777778	0.412232944492358
Com_13740_neg	H-Gly-Pro-OH	C7 H12 N2 O3	172.0851	4.936	171.07782	No results	No results	Full match	Organic acids and derivatives	Carboxylic acids and derivatives	Amino acids, peptides, and analogues	Dipeptides	879080.207126206	1051725.0314200604	1916461.069200655	798356.6959432932	621862.6305500425	1918958.6569384544	498865.5324845328	472496.6422325534	592476.4041170228	821702.3413492533	708259.898280083	656449.7364662135	1.9162571102702	0.9382911450125725	0.0289538810063533	0.888888888888889	1.59046837864572
Com_137_pos	5-OxoETE	C20 H30 O3	318.21696	7.936	319.22424	Invalid mass	Invalid mass	No results	Lipids and lipid-like molecules	Fatty Acyls	Fatty acids and conjugates	Long-chain fatty acids	222150099.3454056	165348073.32939452	374611203.8106675	124136511.97381105	228197647.7647274	154127096.6579748	314950858.0924066	209256440.58506784	393465240.2932214	286987955.9123919	379250963.5489628	376470339.4371184	0.647103862248083	-0.6279308068974365	0.0321373119917966	0.861111111111111	1.55527850367108
Com_13847_neg	dCDP	C9 H15 N3 O10 P2	387.02133	1.224	423.96994	No results	No results	Full match	Organic oxygen compounds	Organic oxoanionic compounds	Organic pyrophosphates	Organic pyrophosphates	1378093.2555095155	1863477.144903662	1548459.3761173787	1774461.9398120272	1532455.4544623864	2061109.550427002	1466395.4912462493	1400445.6100590895	1421384.6347316217	1106051.4185492168	1471281.4667220863	1233892.5172355417	1.25416605983233	0.3267283830963531	0.0165804606865386	0.888888888888889	1.63795207294293
Com_1389_pos	7,8-Dihydrobiopterin	C9 H13 N5 O3	239.10188	2.28	240.10915	Full match	Full match	No results	Organoheterocyclic compounds	Pteridines and derivatives	Pterins and derivatives	Biopterins and derivatives	12069530.52729835	14496382.981826276	14317791.611245433	15074835.179441474	19592506.051223025	13066214.81081383	19312392.369673684	8337834.005845003	8695684.489446005	19032073.330784928	18422009.208067182	8794800.69184697	1.07291581911578	0.10153688680417251	0.501749318351594	0.583333333333333	0.531547455152508
Com_138_neg	Palmitoleic Acid	C16 H30 O2	254.22494	9.749	253.21751	Full match	Partial match	Full match	Lipids and lipid-like molecules	Fatty Acyls	Fatty acids and conjugates	Long-chain fatty acids	1660190656.3253405	1975968046.2204816	1260479684.0318477	1018717355.2867906	1262286985.3908014	1478879740.8940866	620424358.9062597	1321165483.3485188	1346316969.350666	1852234966.5096967	943418020.2752304	970748777.085502	1.22712557517593	0.2952828915546984	0.222042641776508	0.694444444444444	0.931936679345146
Com_1390_neg	Propionyl-L-carnitine	C10 H19 N O4	217.13183	5.603	216.12454	No results	No results	Full match	Lipids and lipid-like molecules	Fatty Acyls	Fatty acid esters	Acyl carnitines	13786043.050782748	10904854.720929712	14365774.195855584	26680172.28827631	13288581.815469088	5347158.905509951	13738269.634719444	88730542.59752229	30743450.53972036	8243844.635414031	2909355.873088804	2610550.201057493	0.574056834025033	-0.8007345180786423	0.881422424091265	0.555555555555556	0.323460183770957
Com_1393_neg	D-Threose	C4 H8 O4	120.0425	1.359	119.0352	No results	No results	Full match	Organic oxygen compounds	Organooxygen compounds	Carbohydrates and carbohydrate conjugates	Monosaccharides	76302164.30160789	81927781.4853518	50794653.7321102	76696852.75139183	60705624.07917088	77802079.82053564	71089072.09953196	52270864.83822236	53001079.57713142	85344059.38763632	80291227.43450254	67173397.77048591	1.03680491253848	0.0521444590586638	0.733845789983519	0.527777777777778	0.608956537963374
Com_13954_neg	23-Nordeoxycholic acid	C23 H38 O4	378.27745	7.653	377.26941	No results	No results	Full match					1900481.311953246	896870.9487753268	761155.3494485399	1901269.60717408	1522762.19775004	1379196.3029672964	408764.7541751813	1705809.420027022	1171017.2295195933	346545.5896654911	427961.39860034	545469.072768704	1.8155712150687	0.8604235203950321	0.0449407019989139	0.833333333333333	1.4984978738421
Com_1397_neg	Citramalic acid	C5 H8 O5	148.03744	2.845	147.03017	No results	Full match	Full match	Lipids and lipid-like molecules	Fatty Acyls	Fatty acids and conjugates	Hydroxy fatty acids	33478911.718450435	37180479.54868262	20473214.558650944	33049644.182975754	49145194.235671885	43609976.52724996	32139065.782293424	22424490.10868864	17493435.953530032	84985117.61255208	31973430.05466372	48168565.64683804	0.914637263009894	-0.1287283980642948	0.955736726760123	0.611111111111111	0.626389184099744
Com_139_pos	DL-Stachydrine	C7 H13 N O2	143.09467	1.45	144.10196	Full match	Full match	No results	Organic acids and derivatives	Carboxylic acids and derivatives	Amino acids, peptides, and analogues	Proline and derivatives	198059239.86802617	159722567.21193185	162902052.3914185	152484832.72380543	278500796.3707211	358255510.01899046	247122825.17359373	102085133.51267444	5242977.159318219	432914327.4816057	393004125.4906392	167062881.5636685	0.972163890815835	-0.0407285459371586	0.490968776406717	0.527777777777778	0.705302563008469
Com_13_pos	Choline	C5 H13 N O	103.09971	1.248	104.10698	Full match	Full match	No results	Organic nitrogen compounds	Organonitrogen compounds	Quaternary ammonium salts	Cholines	7184272257.834907	11691755659.640549	9786262822.224606	7527569897.883264	6441138981.108421	10668128315.271368	6128025665.996047	8585815372.455057	3271678926.210631	4069829976.249863	5277770126.854716	5600463301.536107	1.61838228583542	0.6945524339329214	0.0149384609227274	0.916666666666667	1.66433348341002
Com_1401_pos	Oxaceprol	C7 H11 N O4	173.0688	1.389	191.1026	No results	No results	Full match	Organic acids and derivatives	Carboxylic acids and derivatives	Amino acids, peptides, and analogues	Proline and derivatives	15981586.169018168	17174382.724390704	17836466.796155214	21080784.52762055	16481832.668151837	20390058.836269066	14963347.52999975	20272815.413168225	11169605.09652992	13418030.966021242	10081539.641438115	19400015.89824222	1.21991690505211	0.2867828815979958	0.115205492704087	0.777777777777778	1.22501988659324
Com_14020_neg	PC (18:0/18:2)	C44 H84 N O8 P	831.59419	10.504	830.58691	No results	Invalid mass	No results	Lipids and lipid-like molecules	Glycerophospholipids	Glycerophosphocholines	Phosphocholines	210307.4415174962	217544.9129180558	114542.274105398	1039548.0988548103	452008.1407203242	1204423.5994048554	97562.77503418407	158660.09933851424	114410.2367137348	550682.292508468	488830.826055595	1891064.9894783548	0.980965546450405	-0.027725628002501647	0.750740895805747	0.583333333333333	0.654807301158403
Com_1402_pos	Senkyunolide A	C12 H16 O2	192.11522	9.92	193.12259	No results	Full match	No results					15951142.21515312	11872170.896954753	19307898.12196397	10212089.481602153	11010022.094428755	10303018.718733948	12722053.42273372	15613303.929269038	14809610.425413745	6452307.202680659	17996821.01511504	12183639.175556269	0.985943526229074	-0.02042308191763795	0.987479239062701	0.583333333333333	0.683331361678437
Com_1408_neg	N-Acetyl-DL-glutamic acid	C7 H11 N O5	189.06416	2.34	188.05682	No results	Full match	Full match	Organic acids and derivatives	Carboxylic acids and derivatives	Amino acids, peptides, and analogues	Glutamic acid and derivatives	82283138.89079827	47096029.07668497	57063492.67113823	46898201.2050836	35658504.138134524	91833490.28100504	52013984.0039238	66567216.85724454	23785362.453535475	29169488.35272204	16773861.57479943	28085673.20683386	1.66746864935615	0.7376596370658751	0.0536625733579774	0.805555555555556	1.38940290966132
Com_1429_neg	2-(acetylamino)-4-(methylthio)butanoic acid	C7 H13 N O3 S	191.06227	5.295	190.05505	Full match	Partial match	Full match					29222909.88968923	53119088.77760708	64778957.97464673	32537493.00101912	31018325.08238621	53460070.01584478	46682311.75214876	67595256.56308027	83703822.72299966	43676375.32077373	33773057.17967664	50029006.56993109	0.811580478773824	-0.30119393101864406	0.294847024122542	0.666666666666667	0.810018269194882
Com_142_neg	LPC 14:0	C22 H46 N O7 P	513.30763	8.644	512.30054	No results	Invalid mass	No results	Lipids and lipid-like molecules	Glycerophospholipids	Glycerophosphocholines	Phosphocholines	1508810792.5955284	1000200654.4566772	1285642869.2574358	1460660611.6008272	1405082344.2616222	1406290984.084464	1522555252.5402849	997461582.7211878	1079462398.169037	749372385.1262771	361777918.7483578	1869695458.887712	1.2258799164059	0.2938176637834579	0.244386372442153	0.638888888888889	0.944995981981626
Com_142_pos	2-Pyridylacetic acid	C7 H7 N O2	137.04784	5.591	138.0551	Full match	Full match	Full match	Organoheterocyclic compounds	Pyridines and derivatives	Not available	Pyridines and derivatives	231589852.22248504	250756761.54715177	333327799.2175666	560039008.7072387	328758069.7468057	166859074.37080765	103593549.8141877	450529877.4344945	339186681.5987569	264861518.52616623	292237026.81068367	325519149.9198425	1.05371995499336	0.07549149579365207	0.807485255136357	0.527777777777778	0.33137509092164
Com_14344_neg	Dl-3-Hydroxynorvaline	C5 H11 N O3	133.07362	1.882	168.04295	No results	No results	Full match	Organic acids and derivatives	Carboxylic acids and derivatives	Amino acids, peptides, and analogues	Alpha amino acids	1087323.7355745996	1820329.3621203224	780224.62829042	1616706.9193676508	1538212.7236927603	1583413.7046537567	872653.8295792871	360129.7700380263	263182.95193380135	611477.1443912545	997065.5960100075	1008236.7594315816	2.04880412464661	1.0347820624804769	0.0173195716595604	0.916666666666667	1.66674672365467
Com_1438_pos	Kynurenic acid	C10 H7 N O3	189.0428	5.399	190.05009	Full match	Full match	Full match	Organoheterocyclic compounds	Quinolines and derivatives	Quinoline carboxylic acids	Quinoline carboxylic acids	5809353.554392611	3145457.022475833	1666592.2032721918	6908648.7626832295	27944886.77494004	3486620.01268225	3926674.6627271967	6122850.676431946	1647284.5217964132	15255834.425981209	9819558.925382404	20080840.40414831	0.861195025208192	-0.21558810925146843	0.602118467526875	0.611111111111111	0.544956629116017
Com_1441_neg	19-Nortestosterone	C18 H26 O2	274.19359	7.503	273.18649	No results	No results	Full match	Lipids and lipid-like molecules	Steroids and steroid derivatives	Estrane steroids	Estrogens and derivatives	49466328.963872336	64292227.992421165	62282445.84592178	65745548.91974668	66547461.066479385	57810544.143982194	49686546.22581131	84786036.21335287	55075609.580751896	69241217.67381455	33593087.50880949	61557711.61436035	1.03448138361086	0.048907682883804926	0.634611128220791	0.555555555555556	0.435003145101733
Com_14435_neg	Lysops 22:5	C28 H46 N O9 P	571.2913	7.033	570.2843	No results	No results	Full match	Lipids and lipid-like molecules	Glycerophospholipids	Glycerophosphoethanolamines	2-acyl-sn-glycero-3-phosphoethanolamines	841236.7945060304	453061.34118380887	1651167.7954186266	602904.2272725619	544579.9623131147	374278.87715042464	947958.9897994088	719079.7488176574	357156.390781424	965518.6209298734	515976.1491861105	1562111.911908313	0.881492442694871	-0.1819798939560504	0.632840545598579	0.583333333333333	0.41591773952331
Com_14459_neg	Acacetin	C16 H12 O5	284.06883	6.531	283.06155	No results	Full match	No results	Phenylpropanoids and polyketides	Flavonoids	O-methylated flavonoids	4'-O-methylated flavonoids	751388.9978193507	613456.8060953913	1360513.907356271	449936.7027113125	411788.22227667295	1806215.1133792405	382077.8994996684	292614.0682401599	378984.7677323213	318384.78230046725	347012.307620307	354176.8857948159	2.60137364021377	1.3792736311799139	0.0206181278343479	1	1.75268085353678
Com_1449_pos	3-(3-Methoxyphenyl)propionic acid	C10 H12 O3	180.07867	4.925	163.07535	No results	No results	Full match					16602786.603854276	19436568.275418893	17127213.421726868	23383917.66952423	17533875.14688986	24537495.30408864	15987013.33622029	19381278.279443648	16120200.09617324	16775647.256888809	4374554.328988731	13570212.12436696	1.37598147013613	0.46046104189850323	0.13684527253984	0.888888888888889	1.15725705349628
Com_144_neg	Maltotetraose	C24 H42 O21	666.223	1.424	665.21558	No results	Full match	No results	Organic oxygen compounds	Organooxygen compounds	Carbohydrates and carbohydrate conjugates	Oligosaccharides	1629300357.080826	1368833738.9104156	356829864.828797	995608605.3224534	1323191082.9779406	1326453069.00544	1205937061.876173	69138098.13163716	73096631.33833946	1709685398.4103506	1748103077.8493924	1433081097.6978707	1.12200197245928	0.1660752121808594	0.369432547514973	0.472222222222222	0.740677109492973
Com_144_pos	Asparagine	C4 H8 N2 O3	132.05354	1.244	133.06082	Full match	Full match	Full match	Organic acids and derivatives	Carboxylic acids and derivatives	Amino acids, peptides, and analogues	Asparagine and derivatives	223136519.64641008	442448190.9688119	370021349.92705935	206179232.2992644	300512723.3877621	455813415.6762666	229134337.77560627	194128418.9901576	339752304.8430529	420820796.4985924	417026137.6232044	160676191.8205841	1.13429924257461	0.18180129180337473	0.514141611170834	0.638888888888889	0.511517594490677
Com_1451_neg	3-Methyladipic acid	C7 H12 O4	160.07404	5.459	159.06671	No results	Full match	Full match	Lipids and lipid-like molecules	Fatty Acyls	Fatty acids and conjugates	Medium-chain fatty acids	44848071.154341646	47137662.69037733	52881430.555901065	62390706.59612228	83629524.78054339	54505454.82382578	61998083.81426615	46757159.141332485	40318957.39482812	68076924.67506316	72307471.27319928	60978047.05053759	0.985607119449866	-0.02091541763101018	0.902735964297261	0.527777777777778	0.259698571593282
Com_14600_neg	MAG (18:2)	C21 H38 O4	354.27758	8.188	353.27032	No results	No results	Full match	Lipids and lipid-like molecules	Fatty Acyls	Lineolic acids and derivatives	Lineolic acids and derivatives	1542147.174464567	1285272.0284218916	727434.7969635729	1056402.1453224008	970797.7833430972	1256121.848854817	470267.9764864524	957541.0276061024	426773.9830787612	1592717.70219658	1052732.526052519	1057931.1029480305	1.23033819320699	0.29905493556334845	0.267797646100406	0.666666666666667	0.937587406788485
Com_1466_pos	Enrofloxacin	C19 H22 F N3 O3	381.14704	6.38	382.15424	Invalid mass	No results	No results	Organoheterocyclic compounds	Quinolines and derivatives	Quinoline carboxylic acids	Quinoline carboxylic acids	9744833.365176978	9801797.412617188	10752330.818212869	8549001.625825232	9290013.465538468	6975794.044926701	9258959.951603215	19140198.923785355	10780053.083997265	7420505.80684049	9114502.941257184	12270392.977287192	0.810680060459673	-0.3027954360032401	0.283929486327965	0.638888888888889	0.840635591360544
Com_1469_neg	Uridine monophosphate (UMP)	C9 H13 N2 O9 P	324.0362	2.063	323.02896	No results	Full match	Full match	Nucleosides, nucleotides, and analogues	Pyrimidine nucleotides	Pyrimidine ribonucleotides	Pyrimidine ribonucleoside monophosphates	37173748.835461296	31037455.98308194	78879346.52593514	59459069.773407295	27632743.99086181	43294196.7192772	31019521.40778827	43748578.65294265	58284935.18863478	29611176.47225545	33038516.182688262	26787015.98316086	1.2471431580611	0.31862707989933703	0.370935783981328	0.666666666666667	0.881277577305373
Com_146_pos	Glucose 1-phosphate	C6 H13 O9 P	260.02974	1.318	261.03702	Full match	Full match	Full match	Organic oxygen compounds	Organooxygen compounds	Carbohydrates and carbohydrate conjugates	Monosaccharide phosphates	352359003.26505613	286433270.5854598	154236702.58996382	314562713.93314993	385336919.66424745	248070866.03142595	403833463.59886974	156197483.03516	145048638.33185193	420260568.54345554	590706363.1383357	407426933.7795498	0.819882855478617	-0.286510302099433	0.688585356273352	0.694444444444444	0.445488430458709
Com_1470_pos	4-Butylresorcinol	C10 H14 O2	166.09954	9.92	167.10686	No results	No results	Full match	Benzenoids	Phenols	Benzenediols	Resorcinols	15557773.061794205	12316797.00060507	18148907.9672212	14256920.487102255	10528878.298947116	9687871.874851853	11706693.662142754	17837228.397826467	14601781.118624728	8091611.895768479	16312223.802397523	9511332.588026289	1.03120996704264	0.04433811308440638	0.779014209858362	0.555555555555556	0.715465662071239
Com_1472_neg	LPE 22:4	C27 H48 N O7 P	529.3175	9.647	528.3103	No results	Full match	No results	Lipids and lipid-like molecules	Glycerophospholipids	Glycerophosphoethanolamines	1-acyl-sn-glycero-3-phosphoethanolamines	62455194.33045818	47668251.35194983	27968963.27575729	87617415.1167367	76185345.1146981	56170081.16951598	66746923.5137499	36350690.1486548	57862008.314188816	61437226.8227822	56135004.14531674	52883107.45596176	1.08041366004191	0.11158378556497724	0.863750185353966	0.583333333333333	0.185163080399504
Com_1474_neg	Vitamin A	C20 H30 O	286.23045	9.917	285.22318	No results	No results	Full match	Lipids and lipid-like molecules	Prenol lipids	Retinoids	Retinoids	60859486.92138264	63660980.482426144	78301115.06889711	57477586.46638738	49043433.81742158	46847519.33761326	17272137.300040003	73135161.15822364	66548652.30309159	36008858.052002534	64830701.27390494	48841029.07232577	1.16160364668331	0.21611788758169112	0.349947712974673	0.555555555555556	0.863361534323137
Com_1474_pos	PC (16:1e/3:0)	C27 H54 N O7 P	535.36413	10.188	536.37122	No results	Full match	No results	Lipids and lipid-like molecules	Glycerophospholipids	Glycerophosphocholines	Phosphocholines	20860369.057934	7480313.81672708	9451764.7544854	4261091.967240416	4621026.331817796	2679122.1734196283	18530002.45792877	3553543.9819610086	4852556.880801998	2841964.008249978	18348324.110090066	15084427.882053442	0.780779123442898	-0.35701361640773915	0.680897676479109	0.555555555555556	0.562378589174015
Com_1476_pos	Morphine D3	C17 H16 [2]H3 N O3	288.15086	5.52	289.15826	Invalid mass	No results	No results					20922996.7444916	14133396.302121812	9559297.211408516	8429415.463972991	20221144.318873912	10150081.59810664	13702210.282515604	7369718.288134816	4663566.128453371	10557446.331575956	11499467.051615749	12788264.017994387	1.3769462890884	0.46147228497970805	0.201907403388791	0.666666666666667	0.972839655763904
Com_14773_neg	Thymidine 5'-diphosphate	C10 H16 N2 O11 P2	402.02275	1.969	401.01547	No results	No results	Full match	Nucleosides, nucleotides, and analogues	Pyrimidine nucleotides	Pyrimidine deoxyribonucleotides	Pyrimidine 2'-deoxyribonucleoside diphosphates	991733.906577476	1236853.6819875962	1463234.253149527	1208274.8090279447	601851.7071675042	1516721.6639660548	1230274.6167588995	1579278.7550483355	995381.5130024864	552431.4221773752	555193.8436568445	576719.1557916645	1.27861411855058	0.3545809293864837	0.241752295331485	0.694444444444444	0.892892104229755
Com_147_pos	Coumarin	C9 H6 O2	146.0368	2.444	147.04408	Full match	Full match	Full match	Phenylpropanoids and polyketides	Coumarins and derivatives	Not available	Coumarins and derivatives	292081221.6687348	445912846.47918457	348893518.1405611	377169605.2088159	264869113.45539945	406845743.5919979	307528309.6540206	445625537.0275835	360148010.5918766	333737870.4612595	295081291.0555396	241160268.92302912	1.07688811555682	0.10686836732294037	0.531277504616471	0.611111111111111	0.574958623285426
Com_1485_neg	D-2-Aminoadipic acid	C6 H11 N O4	161.06919	2.323	160.06184	No results	No results	Full match	Organic acids and derivatives	Carboxylic acids and derivatives	Amino acids, peptides, and analogues	Alpha amino acids and derivatives	36758106.33575268	72370923.97980538	68028834.53456473	41387841.38466351	47136078.91870262	85370580.39165562	48254072.54636078	38270433.18126576	67388420.28806224	53920672.70701148	41715869.963401295	47658048.48789969	1.18116920084366	0.24021564359481734	0.423284750750365	0.583333333333333	0.637498609322156
Com_1491_pos	2-Arachidonyl Glycerol ether	C23 H40 O3	342.31363	10.649	343.32141	Invalid mass	No results	No results	Lipids and lipid-like molecules	Endocannabinoids	Not available	Endocannabinoids	17357823.731975082	7804949.792369225	11456461.541819563	4741102.230495684	3321564.787993845	6047452.396368106	17500629.513857212	12238976.280374598	15580717.804318082	7870560.992732603	8891944.337704364	10630686.176952029	0.697660598681168	-0.519402737083565	0.129373278827137	0.777777777777778	1.16737634323605
Com_1494_pos	tert-Butyl N-[1-(aminocarbonyl)-3-methylbutyl]carbamate	C11 H22 N2 O3	230.16312	5.221	231.1703	No results	Full match	No results	Organic acids and derivatives	Carboxylic acids and derivatives	Amino acids, peptides, and analogues	Leucine and derivatives	8168270.425365654	10310754.976796588	17861888.790582627	8537077.137361564	9189284.95204797	15519735.156305453	4801043.616023605	8187999.07213226	8581842.52442671	11053146.456065254	10493810.387838883	7611114.617961827	1.37174142738697	0.4560085598027181	0.126333728542438	0.694444444444444	1.13320074944507
Com_14975_neg	Menaquinone	C31 H40 O2	444.30305	6.808	443.29578	No results	No results	Full match	Lipids and lipid-like molecules	Prenol lipids	Quinone and hydroquinone lipids	Menaquinones	725343.4924766143	398176.52121777576	408010.7075802668	1023901.1598923418	476347.4042136321	933581.0091940216	208880.2449353206	1498196.636582644	261388.268714301	157151.0451752734	201742.0037221081	426894.829851035	1.43972258643288	0.5257908521303163	0.128484344925259	0.777777777777778	1.15198678306657
Com_1499_neg	Ala-Leu	C9 H18 N2 O3	202.13228	4.965	201.12505	No results	Full match	Full match	Organic acids and derivatives	Carboxylic acids and derivatives	Amino acids, peptides, and analogues	Dipeptides	18170859.66933417	25402652.74634967	76905014.69033246	13043098.085903049	10809618.891570851	39793730.11445046	16461877.430487528	12648516.151909577	35881072.769488424	35467232.449722305	20954117.27808234	17076070.64261051	1.3295288781341	0.41091511370433415	0.730878265279195	0.555555555555556	0.323455385942664
Com_14_pos	Valine	C5 H11 N O2	117.07899	1.692	118.0863	Full match	Full match	Full match	Organic acids and derivatives	Carboxylic acids and derivatives	Amino acids, peptides, and analogues	Valine and derivatives	5148664809.105603	10918825106.66908	10042991695.25614	7670550328.895516	10890606929.033491	8896499736.039944	7880340689.033517	8780952620.587128	5905438678.169127	4914007742.152805	6418184001.221519	5527629924.922041	1.35868174206321	0.4422075584463379	0.0753428291039841	0.805555555555556	1.299061807146
Com_15009_neg	1,4-Dihydro-1-Methyl-4-Oxo-3-Pyridinecarboxamide	C7 H8 N2 O2	152.05804	4.923	349.11429	No results	No results	Full match					1270231.08112092	1533133.5731376968	1194811.7217239006	1179443.9582257168	1078298.6234197882	1271686.823391226	935642.55433671	929378.2880419577	980235.5164593292	1116277.8882741986	1102136.220074493	952479.4865061468	1.25123307081112	0.3233505495231518	0.00450614711115609	0.944444444444444	1.85950785290366
Com_15076_neg	Cyclohexylsulfamate	C6 H13 N O3 S	179.06222	5.507	178.05495	No results	No results	Full match	Organic acids and derivatives	Sulfamic acid derivatives	Cyclamates	Cyclamates	125927.72345417796	139699.35177627677	1392135.0441276454	131135.40744123433	138024.4546281618	1033602.1850397168	365653.862407104	124607.04951629796	119712.61426680283	154558.95455518225	154149.71367655712	135309.7989726298	2.80886779503163	1.489988722741009	0.311997281628695	0.388888888888889	0.794949178239485
Com_150_neg	Stearic Acid	C18 H36 O2	284.27175	11.242	283.2645	Full match	Partial match	Full match	Lipids and lipid-like molecules	Fatty Acyls	Fatty acids and conjugates	Long-chain fatty acids	1384385794.092284	1101003586.7368689	1153438545.0595903	915927041.6488786	1048184920.2174824	678060432.1864345	806731616.7518692	1088817360.3818083	1392959047.4003398	910499115.9423356	880966719.2996849	879421390.4316231	1.05396605800273	0.07582840707036985	0.721951570908013	0.638888888888889	0.95901454629632
Com_15136_neg	Melatonin	C13 H16 N2 O2	232.12156	5.631	231.11429	No results	No results	Full match	Organoheterocyclic compounds	Indoles and derivatives	Indoles	3-alkylindoles	665258.1009802722	1166985.8434313943	356501.76061834994	643587.3035701935	518801.0259599177	766445.2678332642	365942.530325486	393635.7487135045	319369.91758887254	1380174.6278714223	500103.0621425565	355944.2302594422	1.24204163201197	0.31271353208543595	0.294178233008818	0.75	0.917737116887402
Com_1519_pos	cis-7-Hexadecenoic Acid	C16 H30 O2	254.22462	7.968	255.23187	No results	No results	Full match	Lipids and lipid-like molecules	Fatty Acyls	Fatty acids and conjugates	Long-chain fatty acids	11338512.35472872	12363100.195578178	7053447.34703221	21571759.571999185	15315462.195414633	12611159.04451891	15878637.912094044	18326930.31590661	5478905.026326072	7788683.180996582	11531023.714854974	11288509.252322257	1.14170394377338	0.19118859271173644	0.525037812461904	0.611111111111111	0.626488980486797
Com_1529_neg	Fumaric acid	C4 H4 O4	116.01125	1.276	115.00393	No results	No results	Full match	Organic acids and derivatives	Carboxylic acids and derivatives	Dicarboxylic acids and derivatives	Dicarboxylic acids and derivatives	52618224.35817223	74126013.91396385	43557569.47385528	60203936.26259501	40251975.356149726	82739900.37402812	53424472.28171545	53297985.45564693	50963953.12636463	24758998.02940272	45096697.82845394	38513197.75300249	1.32866217584672	0.4099743332180208	0.124175096537512	0.722222222222222	1.13637569973125
Com_152_neg	Deoxyribose 5-Phosphate	C5 H11 O7 P	214.02449	1.325	213.01735	No results	No results	Full match					916118708.3241564	881060734.9143797	1589484331.131435	689129604.6355207	627820650.0920303	574969001.4654399	1061053467.8045796	1501689192.7632897	475460729.4793021	731771171.0320109	836652996.9136682	1206767045.6561842	0.908003565980129	-0.1392301314992053	0.685599822723707	0.583333333333333	0.32362481003411
Com_1534_neg	1-Methyluric acid	C6 H6 N4 O3	182.04438	1.982	181.03709	No results	No results	Full match	Organoheterocyclic compounds	Imidazopyrimidines	Purines and purine derivatives	Xanthines	43143084.80839485	57922159.2215988	39206720.86330253	26679254.292064764	74861026.4124722	49827991.70154996	19871629.67247023	55892638.16825671	29394750.320817944	26234296.535214305	60067231.08693901	62641763.48275551	1.14772761468125	0.19878029395113686	0.476829028723908	0.583333333333333	0.553985571376368
Com_15397_neg	5'-Deoxy-5'-(Methylthio)Adenosine	C11 H15 N5 O3 S	297.08851	2.988	296.08124	No results	No results	Full match	Nucleosides, nucleotides, and analogues	5'-deoxyribonucleosides	5'-deoxy-5'-thionucleosides	5'-deoxy-5'-thionucleosides	303809.949968173	838945.6469031633	796271.6011322066	408694.04824382905	1101701.584722698	861983.6255325561	1189668.1896908367	259736.4364093081	560908.5540399299	1153483.7007109954	645109.7309238479	621897.8658712528	0.973052744316316	-0.039410086488158816	0.992344859015234	0.5	0.198711490426894
Com_1540_pos	7-(3,4-dihydroxyphenyl)-5-hydroxy-1-(4-hydroxyphenyl)heptan-3-one	C19 H22 O5	330.14856	9.512	331.15588	Invalid mass	No results	No results					5130445.950838041	5452463.810609968	8653769.445973648	3995456.075484386	6657024.806322817	5584100.55915856	10445871.171342626	18001499.0973462	14672861.21936841	13434594.06455341	12384775.119796516	14010474.414498262	0.427645913656168	-1.2255113404068798	9.35396871849281e-05	1	2.21081525899064
Com_1542_neg	LPE 15:0	C20 H42 N O7 P	439.27024	8.909	438.26291	No results	Full match	No results	Lipids and lipid-like molecules	Glycerophospholipids	Glycerophosphoethanolamines	1-acyl-sn-glycero-3-phosphoethanolamines	63772147.74107666	26626380.350280683	48314796.517774895	17263091.72254825	24310798.20365084	14243142.832479408	27676120.292326383	26091852.20065438	27778837.59810443	5210499.104135983	88124204.01466963	77712439.94783477	0.770130697651109	-0.37682479082999953	0.898345801026558	0.638888888888889	0.551002300082267
Com_15456_neg	Trehalose	C12 H22 O11	342.11786	6.112	341.10977	No results	No results	Full match	Organic oxygen compounds	Organooxygen compounds	Carbohydrates and carbohydrate conjugates	O-glycosyl compounds	736588.72828534	1002391.0538773164	149296.4437891271	419724.9941994561	375786.8639215894	654725.7254826921	1165817.6899710349	1168629.6816296494	475020.7291444438	946521.6220434908	514632.85269051534	153590.93262117676	0.75460051903983	-0.40621500240441893	0.578555671127326	0.666666666666667	0.675175869559976
Com_1549_neg	LPS 22:6	C28 H44 N O9 P	569.27577	11.939	568.2688	No results	Full match	Full match	Lipids and lipid-like molecules	Glycerophospholipids	Glycerophosphoserines	Phosphatidylserines	49112394.740945846	52043850.072133385	45256678.51319023	65636628.5686577	65837624.74610198	49874816.8851163	63967665.91928042	47831115.65308138	61958847.62405746	44853979.52531931	92739695.6526038	64567600.79034635	0.871895478048794	-0.19777289834706696	0.3637886066925	0.527777777777778	0.704164823276456
Com_1553_pos	Taurodeoxycholic Acid	C26 H45 N O6 S	499.29694	10.357	500.30417	Full match	Full match	Full match	Lipids and lipid-like molecules	Steroids and steroid derivatives	Bile acids, alcohols and derivatives	Taurinated bile acids and derivatives	9234758.24849378	10073524.439904531	7180533.886803554	4162679.295434788	7884829.456616856	2308791.838257695	17339529.39804439	5447365.225542912	5205068.304543659	12757894.00554254	10758078.494750217	6061747.873460802	0.709490044461894	-0.49514565430304885	0.288109215741778	0.666666666666667	0.833242582855346
Com_1556_pos	Coenzyme Q2	C19 H26 O4	318.18726	10.019	319.19455	Invalid mass	No results	No results	Lipids and lipid-like molecules	Prenol lipids	Quinone and hydroquinone lipids	Ubiquinones	5143093.496190792	8179389.765007778	11250684.987125505	7366152.312405666	8170523.421031897	7490130.366718104	13265435.040663328	14925457.805544274	14740489.47656151	13797568.001245648	14388584.350600822	14619237.609153165	0.555187384369159	-0.8489533092385466	0.00163330855245594	1	2.16469821251663
Com_15650_neg	P-Coumaroyl Agmatine	C14 H20 N4 O2	276.15919	4.98	275.15192	No results	No results	Full match	Phenylpropanoids and polyketides	Cinnamic acids and derivatives	Hydroxycinnamic acids and derivatives	Coumaric acids and derivatives	601855.0598532946	637642.2839224901	313366.95506438724	584147.4036851164	1208415.5550797258	894300.1853049775	503835.7635601848	363418.14129811927	116996.9019660497	1171567.8391804392	251142.7093425924	268010.8792315477	1.58496128972993	0.664447605161751	0.120558672777301	0.805555555555556	1.2121861122505
Com_156_pos	2-Arachidonoyl glycerol	C23 H38 O4	378.27691	9.424	379.28424	Full match	Full match	Full match	Lipids and lipid-like molecules	Endocannabinoids	Not available	Endocannabinoids	90588870.25975776	68024989.17989092	199989953.21560115	16144634.224734291	33421225.244444903	34699537.18837754	116693355.28170362	240661836.8744117	338652475.0399446	92796703.13032769	98423599.67275088	98778491.91719784	0.449154469487021	-1.1547164048480445	0.0477660042050393	0.888888888888889	1.44845059428902
Com_15717_neg	Hydroquinone	C6 H6 O2	110.03701	8.692	109.02965	No results	No results	Full match	Benzenoids	Phenols	Benzenediols	Hydroquinones	1083952.6087082294	869772.1757762632	940345.0342539924	1181247.0990048589	1123691.816888675	965168.6593765148	852849.7002690153	839591.9807120125	574998.7462211082	1061022.8008654097	780483.3328329701	1187006.4418587163	1.16394110574564	0.2190180611686414	0.174604869151528	0.75	1.04864806121037
Com_1571_pos	4,4'-dimethoxy[1,1'-biphenyl]-2-carbonitrile	C15 H13 N O2	239.09219	8.914	240.09941	Invalid mass	No results	No results					13603188.485689515	8215920.870571702	9763923.510970747	10887341.70274808	10659299.405706383	6420083.6024357295	17112396.151581235	10376384.430872563	9392246.983216235	16188368.212915787	20570058.090052284	16051844.805805586	0.663941301533301	-0.5908723950773951	0.035895925626028	0.805555555555556	1.47645836431379
Com_1586_pos	Prostaglandin A3	C20 H28 O4	314.18588	8.243	315.19308	Invalid mass	No results	No results	Lipids and lipid-like molecules	Fatty Acyls	Eicosanoids	Prostaglandins and related compounds	2489567.606434724	2103773.630484476	4433208.44367093	1684047.937469444	2727473.857280441	2134042.364040023	4084661.888328452	16051096.540108662	14380902.116973588	5595777.517339963	3087972.8127425183	4212188.28205045	0.328438307877547	-1.606305687132821	0.0188560322908088	0.916666666666667	1.67254625165467
Com_1596_neg	FAHFA (22:4/18:0)	C40 H70 O4	614.52817	10.617	613.521	No results	Full match	No results	Lipids and lipid-like molecules	Fatty Acyls	Fatty acids and conjugates	Fatty acids	53258759.70180051	49642827.9965734	70171632.44540972	40872732.07610163	58962822.82444792	45472352.98122808	47599679.36404876	28812149.23185767	70682718.02263424	48361926.55630583	46893200.275323145	56173328.69460356	1.06652125879117	0.09291272296580261	0.578034925759481	0.555555555555556	0.892500291979157
Com_1599_pos	Ala-Ile	C9 H18 N2 O3	202.13189	5.087	203.13913	No results	Full match	Full match	Organic acids and derivatives	Carboxylic acids and derivatives	Amino acids, peptides, and analogues	Dipeptides	6023888.436176986	7171981.203527683	16302575.53181548	4031563.1567960577	4768940.80128795	11651933.743121125	4189129.422686218	4192680.4671712806	7688827.419293329	11855833.94109042	7650883.45813475	4789973.881919954	1.2374086821473	0.30732206161704956	0.567065747527138	0.527777777777778	0.455535029754435
Com_159_pos	4-Guanidinobutyric acid	C5 H11 N3 O2	145.08515	1.476	146.09253	Full match	Full match	Full match	Organic acids and derivatives	Carboxylic acids and derivatives	Amino acids, peptides, and analogues	Gamma amino acids and derivatives	219196469.81068408	245598667.57947657	182532024.5720553	292439714.7004274	331941076.6046841	323024211.24336845	204185357.74712223	45710383.3799654	27978792.53367	306216991.03650326	473637346.4312885	398448933.9290762	1.09514934163386	0.13112761845066928	0.354003107939322	0.527777777777778	0.778425282737624
Com_16034_neg	L-Glutamate	C5 H9 N O4	147.05351	9.746	146.04626	No results	No results	Full match	Organic acids and derivatives	Carboxylic acids and derivatives	Amino acids, peptides, and analogues	Glutamic acid and derivatives	820371.2137332865	949931.727140026	811892.8231506868	845921.540949851	810142.8361228066	1121977.652450237	396594.1997053289	681306.3666453186	811048.1761650628	763542.7955604662	457536.1567177928	407878.537359665	1.52370115626004	0.6075799745775003	0.0166609243720615	0.972222222222222	1.72891718250792
Com_1607_pos	4-oxododecanedioic acid	C12 H20 O5	261.15775	3.949	262.16498	Invalid mass	No results	No results					9444588.685189292	10610764.206837842	7041886.963672777	11476578.799728831	12291419.91907131	8608432.011706045	10507110.427355716	10473264.143621683	4721387.482891893	15724360.094236592	11999205.839252016	14216624.047521334	0.879242375434979	-0.18566717566497337	0.6872676767868	0.638888888888889	0.696147158215695
Com_1614_pos	gamma-Glutamyltyrosine	C14 H18 N2 O6	310.11681	4.98	311.12408	No results	Full match	No results	Organic acids and derivatives	Carboxylic acids and derivatives	Amino acids, peptides, and analogues	Tyrosine and derivatives	8959508.640752444	8626149.598349331	8711637.634076443	9222584.14029777	9597259.439408496	8696369.98226723	10107289.348840805	16907909.419225365	11477590.553074086	7722693.54162179	5486011.487178586	10488763.078878311	0.865304497199501	-0.20872019416429322	0.601966191014071	0.666666666666667	0.423582740953118
Com_1615_pos	DL-2-(acetylamino)-3-phenylpropanoic acid	C11 H13 N O3	207.08982	5.657	208.09714	Full match	Full match	Full match					10137514.734695872	16042203.301393123	12694622.203234715	10984352.292523025	13197536.15623076	12738239.65084165	13139510.194762578	16897485.386064287	10928809.26503802	11157140.145917116	9494045.937450975	9664191.443144975	1.06331665407798	0.08857129323665877	0.531594425404056	0.638888888888889	0.532149474795938
Com_1619_neg	8-iso Prostaglandin A2	C20 H30 O4	270.19882	7.601	269.19162	Invalid mass	Invalid mass	No results	Lipids and lipid-like molecules	Fatty Acyls	Eicosanoids	Prostaglandins and related compounds	19627587.85670156	10811501.993388567	18169548.34920503	26824568.066215105	20465583.41825729	11997789.047390684	10200322.14000514	72023436.09837109	31345581.19361354	15941358.170003235	16535430.54750361	20236554.612721905	0.648874416378334	-0.6239888098829913	0.425115635785773	0.444444444444444	0.633133880250559
Com_161_neg	3-[(methoxycarbonyl)amino]-2,2,3-trimethylbutanoic acid	C9 H17 N O4	203.1162	5.704	202.10887	Full match	No results	Full match					585509625.3707111	877347816.6381264	431703553.2151529	511878972.3396731	474129630.4323773	850082845.4208612	446677064.02119887	357719838.6091169	431631229.397032	1502502395.076707	532780531.4725274	447426372.8754348	1.00320404765986	0.004615074152735858	0.685401125363685	0.694444444444445	0.619806309367177
Com_1628_pos	Gatifloxacin	C19 H22 F N3 O4	375.16286	10.019	376.17007	Invalid mass	No results	No results	Organoheterocyclic compounds	Quinolines and derivatives	Quinoline carboxylic acids	Quinoline carboxylic acids	10406275.657887183	7585906.890110472	8021024.114297365	6176148.284258654	7324461.164638757	6297471.753530123	16084469.094200095	16668500.817838958	13475501.194352455	13338281.293862054	14850764.677281749	13898682.973531948	0.518718964790525	-0.9469749781085557	9.15831166434682e-05	1	2.25424210408287
Com_162_neg	(��)12(13)-DiHOME	C18 H34 O4	314.24601	7.266	313.23859	Full match	Partial match	Full match					693591013.5091476	965161152.5561824	821836190.5034261	1068937843.0823303	1059950958.3087436	756058231.657899	395601103.3257677	1016947768.38758	555539667.3662289	1465389037.408639	813682153.0644587	1012432876.967594	1.02014277359926	0.028771078029241205	0.666633300833817	0.444444444444444	0.470463071066799
Com_1636_neg	Sodium cholate	C24 H39 Na O5	430.2704	6.568	429.2648	No results	No results	Full match	Lipids and lipid-like molecules	Steroids and steroid derivatives	Bile acids, alcohols and derivatives	Trihydroxy bile acids, alcohols and derivatives	16533249.435321812	12239263.364500534	51263229.40522638	24438177.171813343	9236720.07738121	20942091.344003286	15282625.712715808	28440348.76337751	13980979.342113692	3478354.583117881	3834325.476390872	71219736.08690232	0.988375797396959	-0.01686841141905699	0.524274789642544	0.583333333333333	0.53863508114003
Com_163_pos	Riboflavin	C17 H20 N4 O6	376.13856	5.357	377.14584	Full match	Full match	Full match	Organoheterocyclic compounds	Pteridines and derivatives	Alloxazines and isoalloxazines	Flavins	269071884.1301582	192898272.8118447	285595513.1373388	382398509.24638313	429476364.52660674	247697607.0918506	247160379.7992176	362518553.1516193	305926592.60666203	208116755.8059799	301364367.3515997	299483167.22139627	1.04787764127883	0.06747026589619794	0.85827884589515	0.5	0.404012341930673
Com_16417_neg	2-(2-carboxy-2-methylpropyl)-4,6-dimethylbenzoic acid	C14 H18 O4	250.11883	6.301	249.11156	Invalid mass	No results	No results					76030.9236234353	957470.0412319849	166902.60095107582	295606.6036184172	325981.2527340179	440002.1931207569	115730.62010295426	319613.3154807443	48655.00124270833	136231.42029097423	48172.27189259043	129409.83467664017	2.83524477021485	1.5034732902051264	0.0606569280549628	0.833333333333333	1.40102462616848
Com_1651_neg	N1-[4-(cyanomethyl)phenyl]-4-chlorobenzamide	C15 H11 Cl N2 O	270.05331	5.957	269.04596	Invalid mass	No match	No results					44333551.37083754	62598148.50353111	441406.7423630949	36026373.37523999	49784113.50199065	74338064.24214493	12896025.537144529	258562.5754429626	146235.55007181154	37008462.39048621	15213743.528648533	49006177.90182089	2.33583784969769	1.2239401280036817	0.262392585889262	0.805555555555556	0.94060988782091
Com_1653_pos	2-(4-methyl-1,3-thiazol-2-yl)benzo[b]thiophen-3-ol	C12 H9 N O S2	225.03052	1.727	226.03761	Invalid mass	No results	No results					1779053.4006821816	6454043.807691322	2771362.1105980338	3194638.133581053	7439946.5392512735	2321859.699829344	8071008.866740569	2264503.079593979	4970883.1884715445	15108097.417011824	6586916.750273042	4630071.428121159	0.575547717048764	-0.7969925517673453	0.159995455115277	0.722222222222222	1.09084742038829
Com_1655_neg	N-Isovalerylglycine	C7 H13 N O3	159.09001	5.426	158.08278	No results	Full match	Full match	Organic acids and derivatives	Carboxylic acids and derivatives	Amino acids, peptides, and analogues	N-acyl-alpha amino acids	33422916.624644857	44645571.27596781	44533302.70916728	75453631.00798033	41803543.419277	38741731.36333582	34007819.80131605	48576795.68020408	45414678.20476671	28687329.48415523	39558969.48287162	32838578.32604214	1.21614992083185	0.2823210879167905	0.235980972077781	0.638888888888889	0.940444141127239
Com_1656_neg	17(S)-HpDHA	C22 H32 O4	360.23072	8.151	359.22333	Full match	Partial match	No results	Lipids and lipid-like molecules	Fatty Acyls	Fatty acids and conjugates	Very long-chain fatty acids	23190799.734637123	37838635.63439673	37971669.89521479	14217710.006226718	20187296.75275029	15761196.302059036	12172230.080077564	37272077.306349695	21993536.19703601	67956642.05620681	9936361.797424138	11907833.577744752	0.92513351874639	-0.11226649906133192	0.774859976207043	0.638888888888889	0.229419835389237
Com_1659_neg	3-Indoxyl sulphate	C8 H7 N O4 S	213.01021	5.436	212.00287	No results	Full match	Full match	Organic acids and derivatives	Organic sulfuric acids and derivatives	Arylsulfates	Arylsulfates	48357107.273306414	44449980.59680444	34128468.40937309	45888076.87402716	53184334.60457423	65134768.586666405	47914376.16164996	70276621.08599602	27045674.223654225	44286411.95377378	58126524.60281781	61641127.336664334	0.941323819485205	-0.0872369931859393	0.832266281757063	0.555555555555556	0.793958550230344
Com_16603_neg	Lysope 14:0	C19 H40 N O7 P	425.25609	7.687	424.24881	No results	No results	Full match	Lipids and lipid-like molecules	Glycerophospholipids	Glycerophosphoethanolamines	1-acyl-sn-glycero-3-phosphoethanolamines	537722.723255091	885575.1307950644	227435.0263591649	645937.6069235225	597343.3036730908	236236.59244349	349930.79114224133	312477.9367256853	555219.3901636987	516215.0429178771	613135.2947647165	484287.016056823	1.10560115773649	0.14483103156585161	0.970144923787513	0.583333333333333	0.145770895443772
Com_16618_neg	4-Methoxycinnamic Acid	C10 H10 O3	178.06326	10.404	177.05598	No results	No results	Full match	Phenylpropanoids and polyketides	Cinnamic acids and derivatives	Cinnamic acids	Cinnamic acids	831273.2914637798	308494.877293041	694372.6355941304	579723.4798004968	313589.024900178	462041.8516362561	233224.3815126154	460049.0153027328	744186.3201059408	820350.1567166466	698561.3566208	492450.9436568878	0.924807079011176	-0.11277565377970665	0.793078653829007	0.555555555555556	0.362958709253567
Com_1664_pos	D-Erythrose 4-phosphate	C4 H9 O7 P	200.00888	1.193	201.01619	No results	No results	Full match					14963776.452784715	15193016.017641293	11691840.189597102	15891286.085522544	15881373.998796104	15322609.13271396	15690319.952461991	12480482.696244208	8501596.57006746	11839358.6425274	13512421.749384196	14082146.398158822	1.16867948489223	0.224879319126184	0.127480129901258	0.777777777777778	1.17727352882679
Com_1677_neg	Phosphoribosyl pyrophosphate	C5 H13 O14 P3	389.94965	1.336	388.94235	No results	Invalid mass	No results	Organic oxygen compounds	Organooxygen compounds	Carbohydrates and carbohydrate conjugates	Pentose phosphates	18001988.439462923	15897543.711848048	47779057.94055156	15111301.799898658	14348390.134491963	17580804.806757305	1974216.683560956	69070701.15266605	25316445.836132247	4194748.662073276	16066711.680860382	23981396.331497185	0.915471004465827	-0.12741390233915323	0.532013728175058	0.527777777777778	0.591081762646086
Com_1678_pos	2,4-dihydroxyheptadec-16-en-1-yl acetate	C19 H36 O4	350.24332	9.211	351.25073	Invalid mass	No results	No results					6702661.417660769	6564806.607730871	5298537.2072469285	992663.1326224774	1302897.7859978296	3340859.3005561763	809668.3547837965	5776795.102397689	11772169.828808593	14700804.346833624	2218293.797686491	3837443.871516362	0.618747717859803	-0.6925767959203453	0.579345868054902	0.583333333333333	0.43221469221269
Com_1683_neg	8(S),15(S)-DiHETE	C20 H32 O4	168.11536	8.103	167.10817	Invalid mass	No results	No results	Lipids and lipid-like molecules	Fatty Acyls	Eicosanoids	Hydroxyeicosatetraenoic acids	39221519.89666213	36855418.19516575	43510277.14016375	73507416.54309967	44504765.135262825	27856996.91675092	40613694.364761	40339558.242268674	46550642.87603537	34006099.74021012	47858004.8972508	32232883.371375587	1.09873933402236	0.13584916051977342	0.692415977829898	0.5	0.658268577935559
Com_168_neg	Inositol	C6 H12 O6	134.05828	1.249	133.05084	No results	Invalid mass	No results	Organic oxygen compounds	Organooxygen compounds	Alcohols and polyols	Cyclohexanols	850741347.0278498	776159166.8485318	273691434.5371484	714653982.4434015	687490925.6119338	771206067.1285833	868822391.227125	49148203.9893957	28034531.091723848	1425988860.003754	601363227.695818	775819603.5568266	1.08662331008538	0.11985190093824857	0.332617773527896	0.527777777777778	0.814120141248031
Com_1694_pos	DL-5-Methoxytryptophan	C12 H14 N2 O3	217.07381	5.189	218.08098	Invalid mass	Invalid mass	No results	Organoheterocyclic compounds	Indoles and derivatives	Tryptamines and derivatives	Serotonins	12447757.490064517	16551511.248198358	12781365.475978872	13646249.03039077	17061712.08383155	17566938.798915252	11898003.029984996	11488860.21954956	11410842.917392874	13009462.919093352	11134287.067659188	9116983.960843146	1.32320890657854	0.40404085049958044	0.00666566600963436	0.944444444444444	1.78882088884102
Com_169_neg	Galacturonic acid	C6 H10 O7	148.03749	1.306	193.03571	No results	Invalid mass	No match	Organic oxygen compounds	Organooxygen compounds	Carbohydrates and carbohydrate conjugates	Glucuronic acid derivatives	1012142619.4577136	989439930.9175	1031129202.0333866	1302382605.7292843	1463315148.703751	982512585.5430204	1081674912.7100227	632722551.2166371	814162216.1292053	642422178.1563916	1033811002.5355796	991888797.3073316	1.30485616371629	0.3838907850863751	0.0462666762873669	0.722222222222222	1.52022548106302
Com_16_pos	PC (16:2e/2:0)	C26 H50 N O7 P	519.33222	8.928	520.33948	No results	Full match	Full match	Lipids and lipid-like molecules	Glycerophospholipids	Glycerophosphocholines	Phosphocholines	4208812992.352515	2340051740.0959105	1619419358.6292644	3446449189.9980164	4457648438.438739	1855535112.1868744	7117115587.297975	2251483748.7172256	2427701508.320575	8920280501.891304	6398516912.68303	5712130659.737152	0.546129460885366	-0.8726851099726668	0.0922395624840402	0.805555555555556	1.27065632349972
Com_1703_neg	N-[3-(cyclopentyloxy)-4-methoxyphenyl]-4-fluorobenzenesulfonamide	C18 H20 F N O4 S	365.11527	5.185	364.10794	Invalid mass	No results	No results					7349690.115732072	17790294.0743627	7258875.909825043	8654504.388710245	23286402.932451017	9076948.25094094	24096307.047203448	3854005.143697702	4840820.500714515	65518403.14950108	39738047.08960635	20369287.95555077	0.463440006492284	-1.109545504554437	0.418016445783504	0.638888888888889	0.759259660118482
Com_1703_pos	Testosterone	C19 H28 O2	288.20883	9.173	289.21597	Full match	No results	Full match	Lipids and lipid-like molecules	Steroids and steroid derivatives	Androstane steroids	Androgens and derivatives	2607308.8122766567	2798169.155078804	6114650.714032636	1697903.2108953237	2541016.5162313106	1661001.360409125	3635546.088680294	11793138.46095093	12977288.133135162	3641611.071009065	2656483.2527781194	2160083.679434712	0.472547161531245	-1.0814697733592433	0.140544669818181	0.777777777777778	1.14246655304129
Com_1714_pos	5��-Dihydrotestosterone	C19 H30 O2	290.22456	9.613	291.23193	Full match	Full match	Full match	Lipids and lipid-like molecules	Steroids and steroid derivatives	Androstane steroids	Androgens and derivatives	2390180.427883575	2815183.5239171693	5866926.686130702	2832859.699751662	2695642.9464686955	1785954.862215501	4325283.345806241	12187808.190365007	12893551.757877298	2625374.8040782646	3845896.822417493	3825405.474681588	0.463103538024951	-1.110593315881702	0.0740935840489391	0.805555555555556	1.33852249615547
Com_171_neg	Tetrahydrocorticosterone	C21 H34 O4	350.24611	9.953	349.23883	No results	No results	Full match	Lipids and lipid-like molecules	Steroids and steroid derivatives	Hydroxysteroids	21-hydroxysteroids	1168930248.6235578	1221564754.494677	1393526614.8250072	1002101091.8229874	943093458.2505908	978612993.3008476	1134462571.9638648	1269470379.2864494	1209041537.6631122	353696221.4106947	1264495195.3585105	942945241.5236202	1.08644451021147	0.11961449123609909	0.497536557055747	0.472222222222222	0.774004359120721
Com_1722_neg	FAHFA (22:4/20:3)	C42 H68 O4	636.51043	10.625	635.5033	No results	Full match	No results	Lipids and lipid-like molecules	Fatty Acyls	Fatty acids and conjugates	Fatty acids	52864776.11558624	52213694.23357288	63865384.4217444	55410775.31174407	55859675.773291245	53129800.6067722	42402574.21273978	32117814.34658125	61596892.49372004	48708177.52976329	59629930.14088933	58301429.13239599	1.10102923139178	0.1388527717398288	0.312970687740877	0.583333333333333	0.999450347750526
Com_1723_pos	(��)13-HpODE	C18 H32 O4	334.21188	8.155	335.21915	Invalid mass	No results	No results					12506080.842068313	11929429.965410445	7474931.18725465	13218057.220801124	7641254.90980275	8713803.417183716	5381975.464908598	13016140.28704732	3820862.062306103	14206295.544130614	11537599.696407216	14994963.853637328	0.976583068315065	-0.0341853296804113	0.803335257563971	0.555555555555556	0.514413622940671
Com_1731_neg	Dodecanedioic acid	C12 H22 O4	230.15215	6.486	229.14479	No results	Full match	No results	Lipids and lipid-like molecules	Fatty Acyls	Fatty acids and conjugates	Medium-chain fatty acids	39093946.553729646	29958247.437731024	26264147.136378314	57046607.28042587	44780059.047851175	35519463.31006094	27215827.085517496	44239800.36355205	26768499.9044409	63929985.91374064	22375590.023832846	31459260.773685563	1.07719610478065	0.10728091807160613	0.589987295130724	0.611111111111111	0.526054423201572
Com_1735_pos	L-arginine	C6 H14 N4 O2	174.11176	1.223	175.11905	No results	No results	Full match	Organic acids and derivatives	Carboxylic acids and derivatives	Amino acids, peptides, and analogues	L-alpha-amino acids	8790676.004324468	14650866.089592002	14233874.008817676	6771496.777171265	7512468.894299693	15993513.372933378	7577688.917297207	6418944.0146121	9119641.415789723	14082177.66023415	10700198.9386858	5246032.083980254	1.27863957920331	0.35460965704652386	0.282231509799973	0.694444444444444	0.820944589753373
Com_1740_pos	5-[(10Z)-14-(3,5-dihydroxyphenyl)tetradec-10-en-1-yl]benzene-1,3-diol	C26 H36 O4	412.25894	8.497	413.26614	Invalid mass	No results	No results					10309903.348531077	5460399.9768693615	6817421.153445607	5820239.258898955	7578431.709482218	6825176.518994061	14811516.09526314	9439122.687349984	4666159.05758205	10732346.87786317	8349386.257143652	12944475.740014466	0.702485392069307	-0.5094598695655967	0.13887902691147	0.777777777777778	1.18250788563339
Com_1753_neg	Capryloylglycine	C10 H19 N O3	201.13704	6.063	200.12978	No results	Full match	No results	Organic acids and derivatives	Carboxylic acids and derivatives	Amino acids, peptides, and analogues	N-acyl-alpha amino acids	2771431.4250021726	2024536.362493982	11624094.126558129	1625705.065997385	7447803.864201069	6066680.638198655	59144200.22014307	8813895.791662514	3169897.867755427	4040700.795428506	2030446.770964661	2605097.492993818	0.395470865984897	-1.3383566784378043	0.59515157483875	0.416666666666667	0.416659704581599
Com_175_neg	(��)9-HpODE	C18 H32 O4	312.23048	7.066	311.22324	Full match	Partial match	Full match					476468074.1936253	504783933.7976148	884883842.3843209	608950591.2396386	639736964.9463886	435217917.2035556	470514542.5841146	1405137357.341034	1245205160.1074264	583217050.6097038	615675635.4342433	646237447.5280704	0.714871220033962	-0.48424472285911474	0.222426719564107	0.694444444444444	0.967100945302696
Com_1763_pos	Palmitoyl ethanolamide	C18 H37 N O2	299.28245	9.543	300.2897	Full match	Full match	Full match	Organic acids and derivatives	Carboximidic acids and derivatives	Carboximidic acids	Carboximidic acids	16192890.48336809	7767311.265572923	12216323.976026772	11255691.137292275	10893416.026805617	10317498.649550114	12203464.747645296	12299502.70751649	9768478.291940903	9999400.05613516	8714390.364190437	11931209.615574997	1.05740742135005	0.08053135733493624	0.730820049100862	0.555555555555556	0.497488053958249
Com_1772_pos	1-(3-ethyl-2,4-dihydroxy-6-methoxyphenyl)butan-1-one	C13 H18 O4	220.10754	6.311	221.11485	Invalid mass	No results	No results					6611839.044022455	1039644.494092945	1322283.9955805708	14050798.434833515	17218190.795471974	2709791.308429089	14478582.96835765	5864390.825650623	10148827.06497852	1092742.4723289015	5882072.875277633	8858666.681040926	0.927194512262676	-0.10905606732085976	0.579438956200662	0.555555555555556	0.486409335295147
Com_1781_neg	12-oxo Phytodienoic Acid	C18 H28 O3	292.20428	7.344	291.19708	Full match	Invalid mass	No results	Lipids and lipid-like molecules	Fatty Acyls	Eicosanoids	Prostaglandins and related compounds	37095957.371037945	46752957.6848269	52559148.041913584	68647987.38405687	51029660.13091824	33885989.258088775	54335329.59995462	55933264.71727325	32194040.143382	41774583.79829435	37962748.20685625	42433578.41868867	1.09574808438385	0.13191615670666013	0.55489216757919	0.555555555555555	0.467128352123745
Com_1781_pos	7-(2-aminophenyl)heptanoic acid	C13 H19 N O2	243.12192	1.43	244.12926	Invalid mass	No results	No results					8087571.245751599	15534529.586627765	7217138.282933927	8868326.348507807	6992391.625727436	13706215.39882119	5426034.820292981	4392803.217335947	5644469.361732627	9753756.23971173	4618856.865087475	2417631.659452565	1.87285332734658	0.905237919231041	0.0180653560270747	0.888888888888889	1.62467545977148
Com_1788_neg	11-keto Testosterone (CRM)	C19 H26 O3	348.19183	7.395	347.18466	Invalid mass	No results	No results					15795245.739105718	7858620.077112409	10303512.24680063	10332177.02950798	13441040.35579602	4070083.0290121166	10046550.094784925	21959016.323580656	61967588.332747154	8488453.379302636	18781900.20638645	14243248.502656486	0.456138148989455	-1.1324572602402143	0.107908876514261	0.75	1.29704337934209
Com_17_pos	DL-Tryptophan	C11 H12 N2 O2	204.08995	5.185	205.09721	Full match	Full match	Full match	Organoheterocyclic compounds	Indoles and derivatives	Indolyl carboxylic acids and derivatives	Indolyl carboxylic acids and derivatives	7215308108.593985	9477491088.669752	7593309374.114244	8129719838.083457	8828553927.862104	12255604471.385933	6872800939.028466	8959631993.83449	7042734344.463518	7965383740.335464	6119631553.545809	5600132826.148467	1.2570392467541	0.33002969368332274	0.0573369806597761	0.833333333333333	1.40553827377229
Com_1803_neg	3,3-Dimethylglutaric acid	C7 H12 O4	160.07404	4.923	159.06673	No results	Full match	Full match	Lipids and lipid-like molecules	Fatty Acyls	Fatty acids and conjugates	Methyl-branched fatty acids	19656833.740392204	18370852.253703985	7028866.833693838	12563204.052991226	19437537.804083664	10727203.53317618	11455019.32550089	7116175.454757819	31285703.096690275	29054729.15246322	30414511.107267253	63130115.08383947	0.509024732816104	-0.9741923383029756	0.199758572084192	0.75	0.98967425230376
Com_1807_neg	L-Arabinitol	C5 H12 O5	152.06878	1.346	151.06143	No results	No results	Full match	Organic oxygen compounds	Organooxygen compounds	Carbohydrates and carbohydrate conjugates	Sugar alcohols	38431442.119265474	38965613.53781834	60279153.16607229	52994946.49761194	53002581.09679182	56701682.86442158	28080804.709812354	60599706.731263526	39409150.53972713	36892109.76614354	31879018.10592471	35539669.87245084	1.29249064152885	0.3701538345295346	0.0707971404731128	0.777777777777778	1.32100536257809
Com_180_pos	D-(+)-Maltose	C12 H22 O11	364.09829	1.346	365.10559	Invalid mass	Invalid mass	No results	Organic oxygen compounds	Organooxygen compounds	Carbohydrates and carbohydrate conjugates	O-glycosyl compounds	216873021.43802512	161421430.96173063	5167958.648417952	87806595.3928201	222385111.39599416	149813543.70126325	228362815.92215347	3285484.787384242	2343524.9676594352	304249194.56880504	415319399.4408906	128723942.62254572	0.779340153948462	-0.35967494464385025	0.676750534819278	0.555555555555556	0.494997643739733
Com_1822_pos	4-oxo-5-phenylpentanoic acid	C11 H12 O3	209.10304	5.534	210.11032	Invalid mass	No results	No results					15808124.599405782	11285556.20321262	8149027.684448865	10874340.567992585	12277257.029366588	7404968.651212753	9808211.03649676	6369750.619810234	6304521.275162464	6244676.80506485	17982125.251077063	10617070.172790855	1.14780147022306	0.19887312747230515	0.390286455773129	0.722222222222222	0.77052605344796
Com_1828_neg	Glu-Thr	C9 H16 N2 O6	248.10117	1.413	247.09384	No results	Full match	No results	Organic acids and derivatives	Carboxylic acids and derivatives	Amino acids, peptides, and analogues	Dipeptides	26075953.180483323	40840669.43438424	59514575.734167255	32981515.698267102	28814103.724495083	47009406.6738657	24433062.521811496	32280963.912744112	43891674.311821945	26508725.10450708	29719136.6034903	26816356.81766611	1.28089478818233	0.35715197856689057	0.177487151238461	0.722222222222222	1.06361033049697
Com_1833_pos	Orlistat	C29 H53 N O5	533.34847	9.602	534.35577	Invalid mass	No match	No results	Organic acids and derivatives	Carboxylic acids and derivatives	Amino acids, peptides, and analogues	Leucine and derivatives	7208919.562773897	3274441.1999525903	3178200.4608126967	1974617.289686106	2552823.5519642523	1500125.2978266485	8269912.355280667	1064842.7473042828	867482.3963327105	2139253.067331984	18716529.254212577	10750273.081687974	0.470938323387119	-1.086389965771115	0.624995272259317	0.555555555555556	0.394587016010507
Com_1838_pos	tetranor-12(R)-HETE	C16 H26 O3	248.17787	9.828	249.18517	Invalid mass	Invalid mass	No results					5284762.559748573	4859607.344714216	1566705.5346793467	3676144.591296424	5079590.221056185	4793572.98800112	6269572.294606408	8517054.849423215	11773826.625668935	4983180.866438887	5603307.406862818	5657302.198762024	0.59013734939047	-0.7608773264747902	0.0412764931364922	0.944444444444444	1.50726227097443
Com_183_neg	D-(+)-Mannose	C6 H12 O6	180.0637	1.57	179.05644	No results	Full match	Full match	Organic oxygen compounds	Organooxygen compounds	Carbohydrates and carbohydrate conjugates	Hexoses	981433916.8522944	915099722.6933228	397226894.3289274	781371634.0225542	754530369.6221541	1144374008.7893412	924946811.6500396	271723801.11152107	223829051.0524773	1289695540.396519	1354373045.781489	764344094.6923835	1.03005318615566	0.042718831992951505	0.599169434759822	0.5	0.605698208032348
Com_1855_neg	trans-Cinnamic acid	C9 H8 O2	148.05285	4.923	147.04558	No results	Full match	No results	Phenylpropanoids and polyketides	Cinnamic acids and derivatives	Cinnamic acids	Cinnamic acids	44119478.620233	61351955.79558444	49240365.95744849	45959301.87897339	44746193.95370152	64091645.232769474	37731637.73824006	49094983.489033066	58251178.71246406	40844611.00712417	35673593.948317416	32813459.97339489	1.21657793509609	0.28282874360159344	0.0966030534802565	0.805555555555556	1.22174702356768
Com_1857_neg	PC (16:0/18:2)	C42 H80 N O8 P	803.56918	11.15	802.56165	No results	Invalid mass	No results	Lipids and lipid-like molecules	Glycerophospholipids	Glycerophosphocholines	Phosphocholines	27083708.97469146	49565179.92544901	35402166.31116162	35483824.58281495	19450994.4092568	25343662.32741536	32772474.12735961	58852141.57709928	47143896.61253224	58718601.74069937	19391837.06264263	22670220.144080084	0.802881243611137	-0.31674148438456595	0.484993279753184	0.583333333333333	0.582569021062639
Com_185_pos	Adrenic acid	C22 H36 O2	332.27145	10.599	333.27881	Full match	Full match	No results	Lipids and lipid-like molecules	Fatty Acyls	Fatty acids and conjugates	Very long-chain fatty acids	164127797.1270578	121042794.49297978	190875858.83866483	97643608.05214946	127154120.13429114	106013686.62323712	246809238.8014277	118443322.0823974	263149395.63971	189956661.5337292	234954313.5696197	206890091.0926233	0.640260220553342	-0.6432697169608597	0.0192374111140482	0.861111111111111	1.62473492214251
Com_1863_neg	1-[6-(benzyloxy)-3-(tert-butyl)-2-hydroxyphenyl]ethan-1-one	C19 H22 O3	298.16075	10.032	297.1532	Invalid mass	No results	No results					42586201.29872458	18641642.652206056	34935070.52877589	32028729.09413896	10878030.51787768	21354767.7972158	34625492.955992974	16637444.986760572	59303122.193441525	10814595.429957286	28932304.12530955	24972607.714469794	0.915217631794083	-0.12781324878410916	0.894752421819831	0.472222222222222	0.621118579418442
Com_1869_pos	3-Hydroxypicolinic acid	C6 H5 N O3	139.02702	3.479	140.03429	No results	No results	Full match	Organoheterocyclic compounds	Pyridines and derivatives	Pyridinecarboxylic acids and derivatives	Pyridinecarboxylic acids	6631143.358162355	1810540.3572303809	7485463.354358013	1791576.4222703818	2195371.8510529995	3665578.4125535567	3757258.046162584	13918858.82505213	1046941.1703864572	5732152.322041874	1923295.1125330264	5034474.304145925	0.750634735084848	-0.4138170434378723	0.760376557051144	0.555555555555556	0.314220851021198
Com_187_pos	Melezitose	C18 H32 O16	504.16916	1.395	505.17603	Full match	Full match	Full match	Organic oxygen compounds	Organooxygen compounds	Carbohydrates and carbohydrate conjugates	Oligosaccharides	86040341.54655465	44851707.75111729	7419641.38584991	16364626.1152958	51777314.105489485	59199284.34475185	123987311.6567262	6848832.666138792	5455254.356033498	290528667.59710485	163900062.01617643	26139216.55093512	0.430653952914699	-1.2153990212566383	0.777051486045498	0.555555555555556	0.489874740060688
Com_1884_neg	��-D-Glucose-1,6-bisphosphate	C6 H14 O12 P2	339.99632	1.347	338.98904	No results	Full match	Full match	Organic oxygen compounds	Organooxygen compounds	Carbohydrates and carbohydrate conjugates	Hexose phosphates	21221308.492680512	8924491.539855024	28235056.980327003	8387503.928095684	3067262.631763696	9254239.41576974	15245678.630237551	44497146.90770917	58589777.59572737	23016523.23561555	25597429.67018958	28918421.89683061	0.403797880671702	-1.3082947561655969	0.0229948266379449	0.888888888888889	1.59860302775291
Com_188_neg	1-(4-methylphenyl)-3-(2-pyridylthio)pyrrolidine-2,5-dione	C16 H14 N2 O2 S	299.07727	3.99	298.06995	Invalid mass	No results	No results					842805440.1432997	995495110.5865206	857908391.042249	1392509988.8175163	1219027619.5247602	1279107798.8112755	798337811.2521706	1227951841.7307467	525515816.7230278	607329060.5269976	544920581.5906137	748758728.434842	1.47925661957235	0.5648723510641542	0.0259526235974694	0.888888888888889	1.5691816309898
Com_1891_neg	FAHFA (22:5/18:1)	C40 H66 O4	610.49707	10.128	609.48975	No results	Full match	No results	Lipids and lipid-like molecules	Fatty Acyls	Fatty acids and conjugates	Fatty acids	49300946.89981146	35367217.1125913	57092331.05944993	38221329.04253288	45170470.11074701	36481330.01485304	40626479.78546278	39838427.97955475	50652780.480214566	44694749.55487219	30016019.5502424	52255579.20288148	1.01375361194037	0.019707054683413168	0.900460348403503	0.527777777777778	0.654473828719407
Com_18_pos	Betaine	C5 H11 N O2	117.07898	1.322	118.08627	Full match	Full match	Full match	Organic acids and derivatives	Carboxylic acids and derivatives	Amino acids, peptides, and analogues	Alpha amino acids	8802855898.776186	4686397472.167338	4037231940.197972	10703751628.81517	10302689611.754318	7637849813.675165	7519816687.578137	7070848103.131052	3929328645.0214553	8438169270.69182	8196254102.523961	6461895293.77277	1.10943940086343	0.14983086765981343	0.746837996161897	0.666666666666667	0.417551678723457
Com_1907_neg	Ala-Val	C8 H16 N2 O3	188.1165	3.973	187.10925	No results	Full match	Full match	Organic acids and derivatives	Carboxylic acids and derivatives	Amino acids, peptides, and analogues	Peptides	16010603.373812584	26182201.704038903	56387664.23254725	11953720.469329664	13001275.345335642	31409853.108569045	16212720.707969386	11049808.197498895	35790820.69554487	42657048.328696646	36480368.32700378	26972309.355455097	0.915952359419547	-0.1266555321727305	0.675292043412262	0.611111111111111	0.329825393361492
Com_190_neg	16-Hydroxyhexadecanoic acid	C16 H32 O3	272.23547	7.982	271.22809	No results	Full match	No results	Lipids and lipid-like molecules	Fatty Acyls	Fatty acids and conjugates	Long-chain fatty acids	617225874.5041466	815982250.5805076	369345186.6386416	1375308065.8441403	887567763.9431809	922454816.5881268	652279254.9094148	722191858.2600684	293621241.4788678	401056247.6504907	510907110.63352656	588921778.3230523	1.57397266842774	0.6544104890880219	0.0950636073918831	0.805555555555556	1.27230316262243
Com_191_neg	3-Hydroxybutyric acid	C4 H8 O3	104.04762	2.922	103.04031	No results	Full match	Full match	Organic acids and derivatives	Hydroxy acids and derivatives	Beta hydroxy acids and derivatives	Beta hydroxy acids and derivatives	438550003.85927767	348795531.3533256	682541399.1298717	762856356.77053	822920862.6419579	457965733.01353496	556783427.3957925	1285598954.4130583	1219828557.8665087	446263192.31904304	322191073.20696133	291500348.550995	0.852374762961687	-0.23044021632448644	0.914858236808139	0.527777777777778	0.358106733472076
Com_192_neg	Maleic acid	C4 H4 O4	116.01126	2.43	115.00401	No results	Full match	Full match	Organic acids and derivatives	Carboxylic acids and derivatives	Dicarboxylic acids and derivatives	Dicarboxylic acids and derivatives	914618563.639408	245062117.74873027	448577520.27077067	717741572.7799833	1272696040.7399657	215078476.721765	581603092.8225273	508919967.3062637	743484055.409412	485322540.00227576	1093691371.422796	921792484.8479508	0.879801237471714	-0.18475046443604118	0.411099814895499	0.638888888888889	0.829045316143305
Com_192_pos	2-{[4-(4-chlorophenoxy)anilino]methyl}isoindoline-1,3-dione	C21 H15 Cl N2 O3	378.07713	1.359	379.08441	Full match	No results	No results					180297497.64098296	145202728.35016695	6707716.311208172	76017721.12456107	150344289.65039933	146743727.98737848	202298607.7922741	494231.2699278096	1847016.1059850603	273852050.5087159	204547951.90562865	81142904.30869845	0.922964657458588	-0.11565269022915299	0.454963533861381	0.444444444444444	0.629053934941965
Com_1930_pos	Genistein	C15 H10 O5	270.05285	5.96	271.06021	Full match	Full match	No results	Phenylpropanoids and polyketides	Isoflavonoids	Isoflav-2-enes	Isoflavones	9745753.776770802	11970165.352519404	352772.3815845269	7525985.818808588	13030467.041606065	16970663.85564523	1873355.5870580843	408520.71434648806	205007.03305140248	6579951.632130219	2750502.7800517613	9664728.84309027	2.77421206093043	1.4720780715690112	0.15937908613372	0.833333333333333	1.12053974749506
Com_1937_pos	Acetylcysteine	C5 H9 N O3 S	163.03035	1.456	164.03764	No results	No results	Full match	Organic acids and derivatives	Carboxylic acids and derivatives	Amino acids, peptides, and analogues	N-acyl-L-alpha-amino acids	4980311.068829373	3091913.403597734	4078930.424828693	6235011.64085054	8547588.591996908	3699283.261121165	12766923.12485632	11231714.424691556	7489595.939382749	4875487.20718191	2708423.668842741	8554638.708897315	0.643189323614892	-0.636684635658589	0.209149746985218	0.722222222222222	0.955791674429888
Com_193_pos	ADP-ribose	C15 H23 N5 O14 P2	559.07175	1.303	560.07916	No results	No results	Full match	Nucleosides, nucleotides, and analogues	Purine nucleotides	Purine ribonucleotides	Purine ribonucleoside diphosphates	267111227.7557518	50605613.82148744	11056859.83488788	138621389.9464663	21799119.955109704	15488597.49534756	88267015.91625321	71644911.12274216	67244617.53051089	26239192.740193963	387759379.3579184	29275390.263438	0.75277423027671	-0.4097108537607946	0.477841714245262	0.666666666666667	0.567717090010891
Com_1942_pos	4,7-diphenyl[1,10]phenanthroline	C24 H16 N2	332.12887	9.047	333.1362	Invalid mass	No results	No results					3728291.9272966986	2762372.213297926	7735792.479785675	1183230.0052164325	2508803.446231232	2632222.376776579	2872373.528821821	13022842.964330316	6701795.775375288	6657787.759248804	4744039.68010824	8588160.500625875	0.482558347570529	-1.051224701395031	0.0379940349817486	0.861111111111111	1.46505060039891
Com_1943_pos	Senecionine	C18 H25 N O5	335.17575	9.338	336.18323	Invalid mass	No results	No results	Phenylpropanoids and polyketides	Macrolides and analogues	Not available	Macrolides and analogues	9962766.595092649	7092677.735847308	7717226.002798527	6703779.3982254425	6114102.060854109	6106901.751111705	7122056.612923041	5752790.522955358	10812579.196726771	8838264.266060146	12209206.142297393	7239853.276476041	0.840743890625125	-0.2502617046286459	0.290283564335053	0.694444444444445	0.907101669934553
Com_1946_pos	5,6-dimethyl-3-[5-(trifluoromethyl)pyridin-2-yl]-1,2,4-triazine	C11 H9 F3 N4	254.0767	5.253	255.08398	Full match	No results	No results					2796073.4998602173	3134151.28475929	4398855.55001967	6480685.170490994	11053832.08982241	5567866.991695547	6223871.293679566	12985109.02836848	6307642.819023801	4663800.349619903	4582169.98244649	5607258.562294787	0.828129480318753	-0.2720717401946435	0.396708279371477	0.666666666666667	0.704642674434273
Com_1958_neg	Cytidine-5'-monophosphate	C9 H14 N3 O8 P	323.05214	1.421	322.04486	No results	Full match	Full match	Nucleosides, nucleotides, and analogues	Pyrimidine nucleotides	Pyrimidine ribonucleotides	Pyrimidine ribonucleoside monophosphates	36000717.42544321	25733211.56623109	48309818.66856819	43992868.55911802	32222336.70415933	26625984.331215885	15411597.493971912	53772138.833590806	55532067.35072415	7503661.325769835	18094824.903856263	20630581.783616938	1.24534263677056	0.3165427321416876	0.243554108276844	0.666666666666667	1.13096345561101
Com_1960_neg	N2-Methylguanosine	C11 H15 N5 O5	297.10761	4.787	296.1004	No results	Full match	Full match	Nucleosides, nucleotides, and analogues	Purine nucleosides	Not available	Purine nucleosides	24687597.2302892	41221142.4298809	45613021.632620566	28255603.86198566	35944868.088378124	27267316.36164041	32044423.41730419	47853793.66131693	55497980.953229815	4523373.8192124525	14229162.412384257	30026968.04675449	1.10215162509822	0.14032271186709527	0.420315950353705	0.5	0.816643287646283
Com_196_pos	D-(+)-Tryptophan	C11 H12 N2 O2	204.09331	1.475	205.10057	No results	Invalid mass	No results	Organoheterocyclic compounds	Indoles and derivatives	Indolyl carboxylic acids and derivatives	Indolyl carboxylic acids and derivatives	222495619.18344936	78432355.48262925	214764437.72441635	242591168.90644595	186513487.8155948	158162188.78940243	242688358.0454264	287582693.2330728	136651117.48278424	119020822.5112488	93164043.43027195	233791223.32701656	0.991069264367906	-0.012942206125327342	0.958143033961631	0.444444444444444	0.18339895319772
Com_1977_neg	FAHFA (20:4/22:4)	C42 H66 O4	634.495	10.132	633.48761	No results	Full match	No results	Lipids and lipid-like molecules	Fatty Acyls	Fatty acids and conjugates	Fatty acids	50397939.97157648	25993355.240581177	53961566.26891012	43304356.729851365	30319833.28650842	34582566.257518955	42562541.80759061	48029626.10690229	46168288.08047396	21365137.69109288	36526348.62097981	33465923.19514333	1.04577349621336	0.06457041250710831	0.801472824548489	0.444444444444444	0.692556017186875
Com_1982_pos	INK	C16 H31 N5 O5	188.11617	3.948	189.12341	Invalid mass	No match	No match					4503521.612971122	5724318.226816317	11211701.71122806	2892648.731654764	3025803.2963795383	6113863.088651626	4944803.184005302	3377780.3036011346	8459619.523732144	11760290.420398122	10650309.79695108	6897725.403184485	0.726219847358296	-0.4615217358121586	0.252106766138847	0.722222222222222	0.868796082706575
Com_1983_pos	FRH	C21 H30 N8 O4	458.24343	8.943	459.25064	Invalid mass	No results	No results					8191441.47507518	6232973.793225534	4839794.528467209	9524259.609112289	9977149.78506196	4784894.652619678	11089318.199665708	8180101.843348142	10538304.980714358	10268251.224307118	13627777.669755371	8592495.824624348	0.699087248809298	-0.5164555740943413	0.0362379069052078	0.861111111111111	1.50845488080909
Com_1986_pos	1-Methylhistidine	C7 H11 N3 O2	169.0852	1.229	170.09245	No results	No results	Full match	Organic acids and derivatives	Carboxylic acids and derivatives	Amino acids, peptides, and analogues	Histidine and derivatives	10016477.336312044	11904343.44883075	11337152.623131312	12189546.813592505	12111071.687499853	16330655.949942391	8364253.305553739	7726033.907506084	9992310.043689571	11194330.335459786	6880858.630178107	8051732.397535375	1.41524476402878	0.5010515861405694	0.00522048688639826	0.972222222222222	1.80998278326588
Com_1992_neg	2'-O-Methyluridine	C10 H14 N2 O6	258.08568	4.776	257.07843	No results	Full match	Full match	Nucleosides, nucleotides, and analogues	Pyrimidine nucleosides	Not available	Pyrimidine nucleosides	30304006.947541103	35336045.86015606	40707045.54737466	33924006.98160357	32040232.17574104	31619482.613217715	39244153.22447968	55763339.79370921	51792401.57601281	31745463.485290747	21280859.46000642	40412188.42087158	0.848868520045352	-0.23638698064713615	0.450547284735238	0.666666666666667	0.602076411971627
Com_1997_neg	Capric acid	C10 H20 O2	172.14673	6.696	171.13945	No results	No results	Full match	Lipids and lipid-like molecules	Fatty Acyls	Fatty acids and conjugates	Medium-chain fatty acids	326974.7104007056	280634.67456309835	574259.6724029367	292979.14462157513	874597.3800818907	836856.2302923187	50244508.929469705	349961.4818376038	361154.195026605	323983.2157694574	275728.75283817115	315543.42103725014	0.0614275642250438	-4.024970012237512	0.616185497459016	0.555555555555556	0.408941465538924
Com_19_neg	L-Malate	C4 H6 O5	134.02181	1.274	115.00397	No results	No results	Full match	Organic acids and derivatives	Hydroxy acids and derivatives	Beta hydroxy acids and derivatives	Beta hydroxy acids and derivatives	55885032.44269467	4181126607.303824	9284927198.67768	17651245883.592247	11743648525.709188	4009353126.845902	8696641329.339012	12119685246.856745	15214905289.697657	7882528255.594679	49767877.66616705	12992192179.722708	0.823906470275394	-0.2794475226833188	0.84427036916859	0.583333333333333	0.260262394860824
Com_1_pos	Oleamide	C18 H35 N O	281.27175	9.862	282.27905	Full match	Full match	No results	Lipids and lipid-like molecules	Fatty Acyls	Fatty amides	Fatty amides	26095535092.8162	20968898691.779354	36753101873.2336	15636890711.803984	16231519012.593204	22739375514.028515	16206262447.372906	14262657289.856346	39831983057.974266	25407441260.24526	33524847095.16596	36979530384.984	0.832820253572513	-0.26392294054719756	0.506174442874554	0.611111111111111	0.621537909622743
Com_2033_neg	2,3-dinor Prostaglandin E1	C18 H30 O5	326.20963	6.375	325.20242	Full match	No results	No results	Lipids and lipid-like molecules	Fatty Acyls	Eicosanoids	Prostaglandins and related compounds	22180541.04273319	19004097.57276076	51854746.497736365	27215869.667470403	24237470.01981496	22357747.92018364	17455592.681821786	32304679.12145853	31509543.923197	26742923.82519327	20142699.92555153	32436905.474220727	1.03896902913491	0.055152649257108964	0.9731604898077	0.555555555555556	0.42306480188441
Com_203_pos	PC (18:5e/2:0)	C28 H48 N O7 P	541.3169	8.572	542.32434	No results	Full match	No results	Lipids and lipid-like molecules	Glycerophospholipids	Glycerophosphocholines	Phosphocholines	101831942.32311831	49423411.47172125	14995193.585817106	80733375.90122396	45309285.45071901	33785358.598345056	121530110.2445938	30501683.64959825	33931421.41916908	255021586.8732236	62519928.15813124	120214565.73761465	0.522796984763964	-0.9356772744858847	0.24363153682359	0.694444444444444	0.994358589776379
Com_2046_neg	2-Methyl-3-hydroxybutyric acid	C5 H10 O3	118.06333	4.901	117.05603	No results	Full match	Full match	Lipids and lipid-like molecules	Fatty Acyls	Fatty acids and conjugates	Hydroxy fatty acids	35751072.72427582	7804385.631388717	12521777.893638017	18146972.686903443	53481801.176648766	10085107.64108586	29483834.2423117	30326099.40101106	24846044.07353108	11765325.941673156	14493187.03120752	28462000.172763266	0.988625247351641	-0.016504344626643852	0.599107991760119	0.583333333333333	0.578787403334551
Com_2051_neg	PE (16:0/20:4)	C41 H74 N O8 P	739.51689	11.642	738.50946	No results	Full match	No results	Lipids and lipid-like molecules	Glycerophospholipids	Glycerophosphoethanolamines	1-alkyl,2-acylglycerophosphoethanolamines	26848690.157329537	29240252.752160378	35804427.04049403	12213584.503732515	20154333.425159898	56348913.42154928	14865144.400352962	18959547.18280144	27939764.14378618	3458374.6327704494	33082484.464196607	21276732.80427929	1.51034544802236	0.5948785622323427	0.235489026257718	0.694444444444444	0.959882118853526
Com_2059_pos	N1-pyrazin-2-yl-4-chlorobenzamide	C11 H8 Cl N3 O	233.03591	1.457	234.04312	Full match	No results	No results					7587961.713689997	1474563.0249194875	5591823.640844232	6774185.790821008	11289747.239965407	2288004.908308001	11599484.257629074	6480007.165052824	6639409.179304962	8461506.819259172	5877569.518490711	8713520.166899364	0.732786042698362	-0.4485360700573383	0.18645850382234	0.694444444444444	1.07239096243504
Com_205_pos	Monoolein	C21 H40 O4	356.29265	10.052	357.30011	Full match	Full match	Full match	Lipids and lipid-like molecules	Glycerolipids	Monoradylglycerols	1-monoacylglycerols	101571482.60354128	60689152.06052411	135956346.2833967	8831798.978533959	18227433.42626426	24520480.36345194	21776948.16223698	66493278.55973973	227102137.0201817	171265706.98472205	46237664.31919782	97603558.237131	0.554810756581953	-0.8499323362146629	0.22650542212764	0.694444444444444	0.942977799216368
Com_2060_pos	Biopterin	C9 H11 N5 O3	237.08227	5.973	238.08971	Invalid mass	No results	No results	Organoheterocyclic compounds	Pteridines and derivatives	Pterins and derivatives	Biopterins and derivatives	558154.8263811239	5167895.947965673	759707.8114117682	1171818.9938184451	5662717.262918597	4360651.236858931	1734431.4233715704	841584.546538948	9878678.611511324	951579.8824136452	466656.5680782666	1026807.5967517972	1.18666149252701	0.24690844997453587	0.547003474110609	0.583333333333333	0.467949066926871
Com_2062_neg	1-(4-chlorophenyl)-4-hydroxy-6-isopropyl-3-phenylpyridin-2(1H)-one	C20 H18 Cl N O2	339.09937	4.915	338.09204	Invalid mass	No results	No results					6049785.567671953	12449443.202214666	7179190.554758456	7203648.839195967	11209929.48145005	8901708.062447611	28333296.20401329	2055284.596804221	3846635.854691717	51315030.79475822	20203032.21052341	20710148.982807823	0.419043720988195	-1.2548273193106767	0.455383290154817	0.666666666666667	0.727177118370828
Com_2069_pos	7-Ketocholesterol	C27 H44 O2	400.33439	10.682	401.34158	No results	No results	Full match	Lipids and lipid-like molecules	Steroids and steroid derivatives	Cholestane steroids	Cholesterols and derivatives	9326443.230765454	5592016.404010022	5583992.752146682	3178107.950024046	5177833.587904265	4476000.136565169	7522841.206661641	1436670.4138575408	2637740.362187813	10927932.720035275	7799519.774501886	7809777.07638103	0.874127369859228	-0.19408458349558103	0.955561857482227	0.583333333333333	0.0626038117730501
Com_2074_pos	Valylproline	C10 H18 N2 O3	214.1319	4.82	215.13928	Full match	Full match	No results	Organic acids and derivatives	Carboxylic acids and derivatives	Amino acids, peptides, and analogues	Dipeptides	557524.1485143792	1607591.099983233	4545866.271317466	585255.8032597434	111272.58811396414	1255255.148346128	2026197.3466540608	2652336.0186591605	9787247.461514523	8727425.60020262	4884476.108883884	2070059.503950904	0.287343743623649	-1.7991504573771604	0.0269185906163081	0.916666666666667	1.59512963845493
Com_20_neg	Succinic acid	C4 H6 O4	118.02685	2.62	117.0196	No results	Full match	Full match	Organic acids and derivatives	Carboxylic acids and derivatives	Dicarboxylic acids and derivatives	Dicarboxylic acids and derivatives	7391118662.217037	16161036867.008778	8797974378.781597	11091056428.866629	8546975795.02677	17127999617.800964	6524451687.479	10233232095.838837	3909536847.2335033	9266415945.051746	5460422533.604371	9726580660.664215	1.53180810605112	0.6152355780799414	0.069897647052477	0.75	1.42570391194636
Com_20_pos	Proline	C5 H9 N O2	115.06337	1.409	116.07066	Full match	Full match	Full match	Organic acids and derivatives	Carboxylic acids and derivatives	Amino acids, peptides, and analogues	Proline and derivatives	7629754199.595815	9318969688.541862	7586621986.90579	8867153655.591167	8802121318.5256	10164302655.498598	6841417818.367902	8091055339.567139	7102419344.177399	6364213803.864059	6244638909.3336	6226313536.00678	1.28135180385498	0.35766663180407837	0.00278203882343242	0.944444444444444	1.88978860915546
Com_2100_neg	(6R,S)-5-Formyl-5,6,7,8-tetrahydrofolic acid	C20 H23 N7 O7	473.16685	5.117	472.15939	No results	Full match	No results					14647471.931310205	14367941.994508266	12876417.973995166	28129324.04562636	26006325.369628944	11616280.028407	46861138.81830813	31497244.83026869	23281964.12413368	11506199.909485556	13855092.239773745	15572790.813283592	0.755000463886542	-0.40545056403029744	0.436068514506508	0.611111111111111	0.609131371939348
Com_210_neg	Glycodeoxycholic Acid (hydrate)	C26 H43 N O5	449.31466	7.316	448.30743	Full match	Partial match	Full match					1108737418.7845068	289200456.2296428	141632280.83985606	721861989.4260548	164166276.04252315	295714465.6578199	58202243.1646572	468580169.5002822	138051972.91759714	37030681.92997482	146689382.00112614	156474433.504681	2.70769619954375	1.4370658792383775	0.0609383435186635	0.833333333333333	1.37555523086159
Com_210_pos	L-Cystine	C6 H12 N2 O4 S2	240.02383	1.237	241.03102	Full match	Full match	Full match	Organic acids and derivatives	Carboxylic acids and derivatives	Amino acids, peptides, and analogues	L-cysteine-S-conjugates	148349051.37416634	50310571.88493751	54388301.92199229	163575917.24683765	157884551.71099368	221676108.18902588	187643367.5115868	268873030.67993385	171644617.5660415	39040912.99356523	86209962.05707139	202757916.1993322	0.832681074525586	-0.26416406064464454	0.696878500131603	0.638888888888889	0.351074573457471
Com_2116_neg	Pseudouridine	C9 H12 N2 O6	244.06991	1.427	243.06265	No results	Full match	Full match	Nucleosides, nucleotides, and analogues	Nucleoside and nucleotide analogues	Not available	Nucleoside and nucleotide analogues	21921035.13415692	23239385.50821752	47467051.37797939	36653569.69973475	31703805.0652914	16086873.829344807	16980845.726519782	51375770.78857285	43466872.482148565	8438008.63991415	14577376.443126071	27975917.106226444	1.0875653208429	0.12110205404276418	0.541466193319898	0.583333333333333	0.784200717986743
Com_2122_pos	Homogentisic Acid	C8 H8 O4	168.04232	1.386	169.04951	No results	No results	Full match	Benzenoids	Benzene and substituted derivatives	Phenylacetic acids	2(hydroxyphenyl)acetic acids	4364443.954020436	3730984.251587911	7983655.4735409375	4329133.885702977	5599353.803640824	4412021.788513722	3383592.0892842216	10015780.86491438	9364165.440085726	3386708.264353886	4894854.360268447	8034787.739854059	0.778395080517918	-0.3614255026188403	0.447747892686305	0.611111111111111	0.669837358707281
Com_212_pos	PC (14:0e/2:0)	C24 H50 N O7 P	495.33231	9.302	496.33957	No results	Full match	Full match	Lipids and lipid-like molecules	Glycerophospholipids	Glycerophosphocholines	Phosphocholines	181278663.68470973	50838627.750474855	141188514.36359572	89848327.11948954	108545412.98484293	58672841.48524815	208323861.5924364	180843692.9990056	221886883.45163244	147266066.71217686	213800674.2905075	229457292.52387363	0.524620241044182	-0.930654623748965	0.0132860659560442	0.944444444444444	1.79864206796272
Com_2132_pos	Methenolone	C20 H30 O2	302.22436	7.408	303.23169	Full match	Not the top hit	Full match	Lipids and lipid-like molecules	Steroids and steroid derivatives	Androstane steroids	Androgens and derivatives	6989560.668974433	7727548.119240921	5820280.954274634	13638748.42402885	11449949.90224522	6525904.61405283	6208510.733736273	8515005.533325624	5617513.159558398	7437506.602212795	8854830.530898036	6968438.896007687	1.19609709134081	0.25833450283922277	0.387806668619207	0.611111111111111	0.67669562205346
Com_2140_pos	Corticosterone	C21 H30 O4	346.21452	6.316	347.22192	Full match	Full match	Full match	Lipids and lipid-like molecules	Steroids and steroid derivatives	Hydroxysteroids	21-hydroxysteroids	6981744.914981438	7228243.112025312	10550973.908857	4934387.420350054	6653070.642662847	9978353.665531237	1618221.5134500626	6385339.921413577	5211567.849276202	2441680.3644591807	14629163.828105288	8588160.831456177	1.1917120339496	0.2530356641698099	0.304116887351952	0.666666666666667	0.838776786010206
Com_2145_neg	gamma-Nonanolactone	C9 H16 O2	156.1155	6.07	155.10828	No results	No results	Full match	Organoheterocyclic compounds	Lactones	Gamma butyrolactones	Gamma butyrolactones	15670844.622509127	4562396.919212347	7960348.562055531	34193891.01716422	22724909.72373765	6940245.926432651	45847010.8008696	43159489.489695616	41129644.78819501	4704244.722808939	10793809.66769959	15296080.760039745	0.572003209339761	-0.8059048533285077	0.332457170643787	0.694444444444444	0.780591278208072
Com_215_pos	PC (18:5e/4:0)	C30 H52 N O7 P	569.34844	9.103	570.35529	No results	Full match	No results	Lipids and lipid-like molecules	Glycerophospholipids	Glycerophosphocholines	Phosphocholines	218949154.9781832	106225660.26004107	49852896.37494571	201800461.0834612	143978283.47542667	115496140.96255708	215894299.49194083	95007217.89914344	58938511.67453284	244231681.0290929	229705514.3186237	199149193.28468043	0.80188072997569	-0.31854042562443163	0.536568648687042	0.638888888888889	0.663450633623858
Com_2166_pos	Gluconolactone	C6 H10 O6	178.04781	1.326	179.05498	No results	No results	Full match	Organic oxygen compounds	Organooxygen compounds	Carbohydrates and carbohydrate conjugates	Gluconolactones	6231870.750131538	5189289.928111452	10358961.88366045	8775832.610043189	5144695.1034723865	5652038.256084016	6420493.000623692	4604630.985892653	4406213.936513508	4809592.885123911	6890743.867413032	5999429.1695951605	1.24815305655871	0.3197948575966838	0.198541705338944	0.694444444444444	1.09617105351357
Com_2171_neg	5(S)-HpEPE	C20 H30 O4	334.21493	7.78	333.20758	Full match	No results	Full match	Lipids and lipid-like molecules	Fatty Acyls	Eicosanoids	Hydroperoxyeicosapentaenoic acids	20731973.731197227	47822948.54987734	21505856.19604573	28519587.97590796	39076756.68367992	21213512.13685472	25069972.280348912	38295559.87559722	28834420.00656089	48011499.96984191	15016278.955806935	22828071.254510906	1.00457627844853	0.006587113460298925	0.94075532237349	0.555555555555556	0.258200314914725
Com_2175_pos	Xanthurenic acid	C10 H7 N O4	205.04111	1.823	206.04832	Invalid mass	No results	No results	Organoheterocyclic compounds	Quinolines and derivatives	Quinoline carboxylic acids	Quinoline carboxylic acids	2414245.074042634	3570142.669097842	4249344.581860509	2815313.863643302	2898086.578116727	3164961.9043409145	1694644.950120776	10816069.653999444	167014.65061763063	5978894.042219471	532119.7436174809	6387549.613633703	0.747258210151778	-0.420321251956645	0.528668606724269	0.5	0.666237060606876
Com_2176_pos	Glycitein	C16 H12 O5	284.06862	5.825	285.07596	Full match	Full match	No results	Phenylpropanoids and polyketides	Isoflavonoids	Isoflav-2-enes	Isoflavones	8676780.37535003	11241454.096425531	541689.5010536615	6918578.108738696	12978208.915610598	13929011.587888831	2203852.765193013	608799.9888873638	239639.84885844955	8147672.877250419	3748753.980030811	8368870.004737893	2.32810182487554	1.2191541592042643	0.180729231632525	0.805555555555556	1.08535615495648
Com_217_neg	11(E)-Eicosenoic Acid	C20 H38 O2	310.28747	11.413	309.28012	Full match	No results	Full match	Lipids and lipid-like molecules	Fatty Acyls	Fatty acids and conjugates	Long-chain fatty acids	631548806.3301346	407303131.3229536	565461007.7761054	341654152.3734516	366667696.8397956	310677218.513699	698599311.8133087	285246274.61868703	1039237807.986144	383818251.4024146	645464418.0817009	512863471.016931	0.735804521830206	-0.4426055525776048	0.277819457029742	0.694444444444444	1.05055388513644
Com_2180_pos	2-methyl-2,3,4,5-tetrahydro-1,5-benzoxazepin-4-one	C10 H11 N O2	159.0685	3.598	160.0757	Invalid mass	No results	No results					5629169.062821844	4580113.34537571	5808592.801652424	5454973.536347657	6708922.882189344	4895803.187950702	2819481.9580704225	10766460.946916489	1385094.5124215565	4941834.303632482	3884994.130764611	5345647.203894652	1.13498927713754	0.1826786676540134	0.331670261662333	0.722222222222222	0.801723682215838
Com_2181_neg	FAHFA (18:3/18:2)	C36 H60 O4	556.44958	9.534	555.44226	No results	Full match	No results	Lipids and lipid-like molecules	Fatty Acyls	Fatty acids and conjugates	Fatty acids	20273308.50477828	13073930.7137352	43612456.74195375	13027980.648175482	19888085.726828106	17129136.61562215	15967646.736718174	38810985.652430095	41286967.65114717	37163737.78589992	21930236.89917944	49372732.96603691	0.620952750128413	-0.6874446005943615	0.0768525663327676	0.777777777777778	1.28282679040286
Com_2186_neg	D-Sedoheptulose 7-phosphate	C7 H15 O10 P	290.04047	1.34	289.03311	No results	Full match	Full match	Organic oxygen compounds	Organooxygen compounds	Carbohydrates and carbohydrate conjugates	Hexose phosphates	38476283.210613005	35092695.152120024	35946724.11634156	45691057.52728598	42360871.9373656	51766971.687464505	35070849.06593051	18431197.26949319	15019433.342233673	26369212.70162613	27663621.696541928	46775853.963057175	1.47247597116857	0.5582440914012067	0.0453213441085062	0.861111111111111	1.49837835794667
Com_2195_neg	N-Acetyl-aspartic acid	C6 H9 N O5	175.04836	1.92	174.04108	No results	No results	Full match	Organic acids and derivatives	Carboxylic acids and derivatives	Amino acids, peptides, and analogues	Aspartic acid and derivatives	14994617.678617785	13320886.360484067	20768616.87562837	35361230.11429279	48669854.92186584	22586328.148562755	15882910.37629935	17797482.281441722	35954616.0244766	29548125.55900281	7133722.265158212	10809340.132146724	1.3293485024531	0.4107193716195169	0.336672529084684	0.638888888888889	0.782948781733294
Com_2197_pos	6��-Oxycodol N-oxide	C18 H23 N O5	333.16121	5.811	334.16849	No results	Invalid mass	No results	Benzenoids	Phenanthrenes and derivatives	Not available	Phenanthrenes and derivatives	4412137.380193714	5059738.123530495	5006338.152391987	4503598.926970297	5568773.439037333	4381666.236078992	5231898.109052797	10640598.139551964	4809618.093948774	5035303.678579734	3120780.1883492223	5810733.444599648	0.83501138064077	-0.2601322342083229	0.518254405046911	0.666666666666667	0.574671428620058
Com_21_neg	Oleic Acid	C18 H34 O2	282.25609	10.599	281.24884	Full match	Partial match	No results	Lipids and lipid-like molecules	Fatty Acyls	Fatty acids and conjugates	Long-chain fatty acids	16042826618.67212	14212870957.859167	14917311324.459682	10569388683.391624	11263786190.13688	11004606838.53278	8845748811.351816	11728019731.744446	15026742483.49831	12160964408.110691	11647662434.238483	11798847499.723375	1.09553430291792	0.13163465810703012	0.394851037825598	0.527777777777778	0.962435783075077
Com_21_pos	Nicotinamide	C6 H6 N2 O	105.0215	1.971	106.02891	Invalid mass	Invalid mass	No results	Organoheterocyclic compounds	Pyridines and derivatives	Pyridinecarboxylic acids and derivatives	Nicotinamides	6347484862.368539	7321975199.977918	6783367450.1117325	8137237275.096311	8222668024.949936	9223247941.403255	6558344517.716435	8838336595.649858	6025381207.313145	6858697336.6363325	6144403707.120385	7568865626.881666	1.09625063037951	0.13257767226647962	0.280735787070039	0.694444444444444	1.01367439871981
Com_2200_neg	19(R)-hydroxy Prostaglandin E2	C20 H32 O6	350.21002	6.734	349.20279	Invalid mass	No match	No results					9147841.674532708	6381001.902526966	12456476.132676758	18322696.661433063	12513364.587705888	4824890.009581965	31682621.76102812	24696125.89669708	47513507.356707074	7125479.351631296	11217389.783639004	9725612.772204423	0.482312182040349	-1.0519608453364928	0.13883882650352	0.722222222222222	1.17176071373906
Com_2225_neg	FAHFA (22:5/20:4)	C42 H64 O4	316.24073	10.129	631.47418	No results	Invalid mass	No match	Lipids and lipid-like molecules	Fatty Acyls	Fatty acids and conjugates	Fatty acids	29038387.38428239	26220829.29869468	21683387.5129542	25790122.300536707	28304976.561022032	25549926.48384801	18625548.860229023	24758298.05906153	34419368.63211905	46078385.27325575	33910911.02517859	29922455.292612214	0.834177646700406	-0.2615734417666168	0.31380516895891	0.694444444444444	0.822337485053464
Com_222_neg	isoleucine	C6 H13 N O2	131.09494	3.219	130.08769	No results	No results	Full match	Organic acids and derivatives	Carboxylic acids and derivatives	Amino acids, peptides, and analogues	Isoleucine and derivatives	510155250.1410196	1043216284.1957824	886799356.5233086	577358277.0708758	678443957.261593	1004062012.578012	556982001.5581403	899889967.4608364	904396911.7158444	563550940.2393055	574245681.7878962	525430144.718334	1.16785693151716	0.22386354747737192	0.382209743946701	0.666666666666667	0.674715405311301
Com_2249_neg	Methyl-2-hydroxyisobutyric acid	C5 H10 O3	118.05047	2.62	117.0432	No results	Invalid mass	No results	Organic oxygen compounds	Organooxygen compounds	Alcohols and polyols	Tertiary alcohols	22172441.955824696	48686460.90968814	21876036.079799183	33215479.92268964	25500684.872590613	49118471.49243631	17753190.380427435	14555580.21548838	8138915.740787613	24540473.495277103	10783584.650258884	24670312.65163419	1.99686845288026	0.9977392959124445	0.0137732501312504	0.888888888888889	1.70081848960088
Com_2257_neg	FAHFA (22:5/20:2)	C42 H68 O4	636.51334	10.329	635.50568	No results	Full match	No results	Lipids and lipid-like molecules	Fatty Acyls	Fatty acids and conjugates	Fatty acids	44797779.855585605	34287550.43376451	39477235.178065926	24808465.027088035	28676176.094901007	27362625.803115603	18812889.75635728	27717733.70862745	45682311.664986126	33433431.61385013	29952769.16139097	30166218.56419732	1.07345006802847	0.10225508520405607	0.594939978398541	0.527777777777778	0.785984484918295
Com_2277_pos	D-Raffinose	C18 H32 O16	521.19628	1.404	522.20355	Invalid mass	Invalid mass	No results	Organic oxygen compounds	Organooxygen compounds	Carbohydrates and carbohydrate conjugates	Oligosaccharides	1752375.696599721	1521878.8200222084	1067860.965500323	1350226.832844176	2419959.090253832	433409.4327009106	3171759.801906466	1111697.9615267303	986012.2338206008	9229661.314836644	2537019.8149014674	958328.782807588	0.474907353852851	-1.0742819986513203	0.288845966663469	0.611111111111111	0.815978384820088
Com_227_neg	Pregnenolone	C21 H32 O2	316.24052	9.781	315.23328	No results	No results	Full match	Lipids and lipid-like molecules	Steroids and steroid derivatives	Pregnane steroids	Gluco/mineralocorticoids, progestogins and derivatives	528089261.5773696	639989051.2553957	929641808.8289464	506103209.39001256	550494691.4195648	515100140.9286636	370616908.6779143	537818531.9117266	608749363.535727	915283680.5649796	602878649.8418571	705125929.9870679	0.981003766129659	-0.027669419843304125	0.961581423480419	0.583333333333333	0.150907028519655
Com_2285_pos	Androstenedione	C19 H26 O2	286.1932	7.42	287.20047	Full match	No results	Full match	Lipids and lipid-like molecules	Steroids and steroid derivatives	Androstane steroids	Androgens and derivatives	1951786.9850136635	1254197.4078439986	1730437.0357687888	1459702.88351751	1786078.051928854	1422132.4982373866	2025591.301743458	2554453.6740576243	8226409.876223582	2140867.340638974	3033516.1471714512	2197857.865360919	0.475964094242971	-1.0710753512101074	0.0362918209125952	1	1.58379408227166
Com_22_pos	L-Glutamic acid	C5 H9 N O4	147.05313	1.29	148.06042	Full match	Full match	Full match	Organic acids and derivatives	Carboxylic acids and derivatives	Amino acids, peptides, and analogues	Glutamic acid and derivatives	7138986621.274844	8177104161.711359	6530316605.898638	9102413231.359753	7425152591.280395	10866288185.123896	7304383189.162092	6738218636.814496	5712347812.317231	6037657920.993269	4991236787.417918	5343180129.916348	1.36297583623344	0.44675998528677424	0.0103956746313411	0.916666666666667	1.73080345510399
Com_2303_neg	Glu-Glu	C10 H16 N2 O7	276.09624	1.417	275.08896	No results	No results	Full match	Organic acids and derivatives	Carboxylic acids and derivatives	Amino acids, peptides, and analogues	Dipeptides	14565571.04753218	22403438.141061835	43602134.71210432	17239890.041531086	13796496.464826768	38457031.776178434	16871058.176717706	12106599.775261814	26173974.071439296	17042707.22629023	21324654.54906139	26260421.70538992	1.25284099568863	0.325203326640864	0.526740111883807	0.583333333333333	0.501417776793158
Com_2309_neg	Lactobionic acid	C12 H22 O12	358.11168	1.339	357.10455	No results	No results	Full match	Lipids and lipid-like molecules	Fatty Acyls	Fatty acyl glycosides	Fatty acyl glycosides of mono- and disaccharides	36636300.77491975	16317470.030046372	43458444.58105776	38424647.953764886	38532020.69492898	35066169.9578723	32342611.417434853	10844716.229394495	31889235.737738583	29131606.74114758	34150356.71294047	36515843.79024611	1.1919131044932	0.25327906106316406	0.418649777049523	0.833333333333333	0.805014806903695
Com_2309_pos	Arachidonoyl serinol	C23 H39 N O3	377.2907	10.009	378.29797	Invalid mass	No results	No results	Lipids and lipid-like molecules	Fatty Acyls	Fatty amides	N-acyl amines	5691161.258555178	5006035.068660465	5255114.198086399	6310324.01100933	4514032.69252794	3800187.156389324	8512902.918138988	7987163.925173909	8071842.0870944625	2984011.485602621	2492572.295258378	4350480.662275088	0.888888573888242	-0.1699255126985079	0.95038708534418	0.527777777777778	0.370124892466787
Com_2315_neg	LPG 16:0	C22 H45 O9 P	484.28076	8.575	483.2735	No results	Full match	No results	Lipids and lipid-like molecules	Glycerophospholipids	Glycerophosphoglycerols	Phosphatidylglycerols	44886110.77647841	21469933.27832156	30984478.4932427	23731962.45827709	26303443.210892554	11877646.359427614	25099886.816726908	19728777.79532681	34058474.58675558	42500530.234150976	37316833.44839832	21173551.52572525	0.885341878427435	-0.17569342944438593	0.497538400402198	0.555555555555556	0.841711820388005
Com_2318_neg	Acetylcarnitine	C9 H17 N O4	203.11628	5.344	202.10893	No results	No results	Full match	Lipids and lipid-like molecules	Fatty Acyls	Fatty acid esters	Acyl carnitines	7346469.464757026	5465153.263275563	5799727.072287824	14494108.662318217	9636245.05337734	2408680.1561378366	7110691.753088415	45247716.2187211	11837023.700302765	3270589.507762095	2979524.675781419	2323535.952529481	0.620461088009429	-0.6885873597873831	0.976223553831687	0.555555555555556	0.303524965006009
Com_232_neg	(��)9(10)-DiHOME	C18 H34 O4	314.24602	7.361	313.23877	Full match	Partial match	Full match					557388756.8275363	431980184.3417609	362986473.3029765	986136114.2892828	875632882.3730458	472835152.9842577	204131059.9536588	386002370.7716312	260544494.82257283	430253779.2748656	341425165.6431035	350717259.8497114	1.868637121875	0.9019864335557531	0.0162923937730257	0.944444444444444	1.66195027222219
Com_2330_neg	6-Deoxy-D-glucose	C6 H12 O5	164.06895	1.423	163.06161	No results	No results	Full match	Organic oxygen compounds	Organooxygen compounds	Carbohydrates and carbohydrate conjugates	Hexoses	17076538.447550926	28138087.467326354	21812263.0690617	31709505.30217717	36925863.38613202	26950118.39092305	8129206.512992594	45059028.52490009	24462598.49870928	17241974.51944154	16565145.036402987	24328079.78496052	1.19756334740248	0.2601019720919091	0.313854631371759	0.694444444444445	0.784693969957911
Com_2334_neg	2-Hydroxy-3-methylbutanoic acid	C5 H10 O3	118.06334	5.123	117.05607	No results	No results	Full match	Lipids and lipid-like molecules	Fatty Acyls	Fatty acids and conjugates	Hydroxy fatty acids	21648837.30286458	19372167.77911064	31012488.183991235	27373270.818253096	38987431.914776444	20660239.43219448	40636684.39801616	35234025.420227274	34016012.0566179	29019054.52146733	31285575.98176702	32199495.71992564	0.785877607243178	-0.34762345056193134	0.063900518721348	0.833333333333333	1.3944879480223
Com_233_neg	D-(+)-Glucose	C6 H12 O6	226.06916	1.564	225.0619	No results	Invalid mass	No results	Organic oxygen compounds	Organooxygen compounds	Carbohydrates and carbohydrate conjugates	Hexoses	687314353.7733531	692618553.6924257	282442746.9736404	550980515.9126768	518624276.5232308	738574719.00588	640430400.0837187	226693766.690337	145080224.8323021	885577233.7768883	658388214.5005525	627815422.2232896	1.09000352708432	0.12433280334974706	0.528110153634743	0.416666666666667	0.70188084368829
Com_2345_neg	PC (2:0/13:0)	C23 H46 N O8 P	541.30824	8.258	540.30072	No results	Invalid mass	No results	Lipids and lipid-like molecules	Glycerophospholipids	Glycerophosphocholines	Phosphocholines	409352.5045110089	594600.8449801641	42722567.0300925	844871.9361261188	1381186.490850347	1159928.1109519245	653365.5401394034	29897922.99133832	31044772.14668325	1054301.9949906531	402702.5053702839	14458538.648961114	0.607812309268816	-0.7183022026180469	0.40616684152003	0.555555555555556	0.678381051476951
Com_2352_pos	4-acetyl-4-(ethoxycarbonyl)heptanedioic acid	C12 H18 O7	256.09256	5.39	257.09976	Invalid mass	No results	No results					4618464.819727742	5654739.013268012	3870068.9145463663	1080949.9518217328	2908294.1475426103	1289966.104223142	2443142.841902434	2251559.968928132	670537.7863396772	4413408.346640199	6020435.679348561	9623912.028382404	0.763972997256876	-0.3884064480033711	0.775410931079374	0.555555555555556	0.235425253223864
Com_2353_pos	TPH	C15 H23 N5 O5	335.15952	5.814	336.16675	Invalid mass	No match	No results					5930809.954637589	5815055.867471919	6891387.226156307	5092135.638708726	7159090.534292263	5193226.2327008825	6264177.009897167	9382221.14718262	6417636.268858283	6182699.930160612	3514608.060521187	7709691.933832044	0.914131236937159	-0.12952679471684891	0.710250546565308	0.666666666666667	0.298091283408938
Com_2362_pos	ACar 18:1	C25 H48 N O4	425.35049	7.478	426.35767	No results	Invalid mass	No results	Lipids and lipid-like molecules	Fatty Acyls	Fatty acid esters	Acyl carnitines	3029151.864742636	970602.9861564843	2495336.42098732	960765.2402673532	1762784.2499254532	427328.0774736396	9127964.572390968	2250203.5882472354	5082542.175870539	1689759.1435813345	3309214.547454148	1947828.1200544736	0.412088596973875	-1.2789735519601684	0.0484737029680273	0.805555555555556	1.48237702395031
Com_2366_pos	9-HOTrE	C18 H30 O3	294.21906	8.518	295.22531	No results	No results	Full match	Lipids and lipid-like molecules	Fatty Acyls	Lineolic acids and derivatives	Lineolic acids and derivatives	2778296.7982057524	2847095.00007568	2622727.611469302	2438756.012025536	2353669.3452421315	2500862.001950837	4380584.88039991	9339442.829802616	6045202.813296991	4025074.022615026	6157323.683065972	3028400.1542197834	0.471294074237047	-1.0853005529836426	0.00733640276596813	1	1.95740294784606
Com_236_neg	Allantoin	C4 H6 N4 O3	158.04432	1.36	157.03705	No results	Full match	Full match	Organoheterocyclic compounds	Azoles	Imidazoles	Imidazoles	407877674.12047166	82181570.718424	233688283.0282725	359277506.641322	546916759.8446199	100845923.44732425	385035004.244391	374883484.14468485	884925862.107614	134630973.9633756	325764156.8600905	602612997.4654696	0.639173563316356	-0.6457203563040922	0.240136992826072	0.694444444444444	1.03976079450239
Com_2378_pos	N-[(4-hydroxy-3-methoxyphenyl)methyl]-8-methylnonanamide	C18 H29 N O3	324.24527	7.022	325.25253	Invalid mass	No results	No results					9176839.815956598	4761130.583517248	6236756.90327266	7542955.814135488	13208988.7686151	9739720.625023294	4165647.170526969	5481877.622209687	2542077.311998091	5275250.285781053	4136692.171708682	9494421.517506223	1.62935579427282	0.7043016723626514	0.0496234779294654	0.833333333333333	1.3998310429945
Com_2380_neg	LPE 14:0	C19 H40 N O7 P	425.2548	8.263	424.24744	No results	Full match	Full match	Lipids and lipid-like molecules	Glycerophospholipids	Glycerophosphoethanolamines	1-acyl-sn-glycero-3-phosphoethanolamines	4318590.907508905	2251318.79472241	25311942.66464256	1641007.262677048	43128290.02532074	1016526.30415911	1249606.0463080036	1395648.4521885738	1508396.615479773	3216054.468791283	6138439.161650135	4018324.576745338	4.43145019888561	2.1477789002173706	0.313578151974172	0.638888888888889	1.06741050336069
Com_2383_neg	Deoxyinosine	C10 H12 N4 O4	252.08495	1.926	251.07767	No results	No results	Full match	Nucleosides, nucleotides, and analogues	Purine nucleosides	Purine 2'-deoxyribonucleosides	Purine 2'-deoxyribonucleosides	16114825.81637726	21484767.475215264	10806175.65170433	20982839.23621328	18000212.023789033	25459595.181861404	16676417.402847132	10054202.701203115	8151875.800987595	41739397.1382253	25195476.8904351	19283366.63523255	0.931855730876806	-0.10182147955662824	0.877839172777033	0.555555555555556	0.690662298866497
Com_2394_pos	2-(cyclopropylcarbonyl)-3-(4-fluoroanilino)acrylonitrile	C13 H11 F N2 O	268.03981	6.334	269.04709	Invalid mass	No results	No results					4921925.505287914	2816381.750772733	4979084.883054339	4986004.269295326	5006927.313484189	2436985.910787732	8936914.213379478	5269539.355974994	5210999.230617934	5871182.02530248	7181219.866917628	8385001.679245676	0.615528039165078	-0.7001035175553063	0.0143879363129698	1	1.67554416357355
Com_23_neg	Linoleic Acid	C18 H32 O2	280.24046	10.19	279.23318	Full match	Partial match	Full match	Lipids and lipid-like molecules	Fatty Acyls	Lineolic acids and derivatives	Lineolic acids and derivatives	8851023858.913736	7002997136.1709385	4040836056.619477	5541620437.700216	8400566860.5823555	6978313362.888689	5725406205.816743	9386911298.5348	13485702381.82276	7182884142.973282	7929405265.249139	8891954730.26618	0.77592397341945	-0.3660127936915159	0.163512777129763	0.777777777777778	1.04448464746442
Com_23_pos	2-Hydroxycinnamic acid	C9 H8 O3	164.04744	2.448	165.05476	Full match	Not the top hit	Full match	Phenylpropanoids and polyketides	Cinnamic acids and derivatives	Hydroxycinnamic acids and derivatives	Hydroxycinnamic acids	5329866603.376317	7365387374.936328	5915356263.96024	6366788985.463586	4314321746.1364	6517705611.558618	5318427570.451757	7966580325.2178335	6474396973.452788	6109313943.023662	5004917393.755018	4142478214.334621	1.02265563093823	0.03232041372667262	0.807990525820269	0.583333333333333	0.333603305628157
Com_2408_neg	PC (2:0/18:3)	C28 H50 N O8 P	605.33394	7.51	604.32666	No results	Invalid mass	No results	Lipids and lipid-like molecules	Glycerophospholipids	Glycerophosphocholines	Phosphocholines	16110214.606835049	16774387.072337268	12865209.753456049	37063056.53461492	42302191.592856765	15382067.503826106	34360489.68141119	18481936.12229333	21661354.537486658	21469111.301739365	34020086.34162715	29252587.777832683	0.88226712242375	-0.18071257079352543	0.396205165575518	0.666666666666667	0.669168732261698
Com_240_neg	FAHFA (22:6/20:3)	C42 H64 O4	632.48144	9.899	631.47394	No results	Full match	No results	Lipids and lipid-like molecules	Fatty Acyls	Fatty acids and conjugates	Fatty acids	570136452.8632658	547951568.2659425	541723325.4312308	504367035.9790259	506156637.96165645	459323989.8822559	409004811.7955691	699825410.0200998	873847918.9396782	444214950.268628	561172184.6183075	523463662.5821435	0.891252518615399	-0.16609384637284288	0.517455086932079	0.555555555555556	0.668557726506188
Com_2417_pos	PC (14:1e/3:0)	C25 H50 N O7 P	507.33288	9.064	508.33969	No results	Full match	No results	Lipids and lipid-like molecules	Glycerophospholipids	Glycerophosphocholines	Phosphocholines	7713698.522607378	4962096.12734484	1510121.1728364383	4395524.847454976	3939125.7428847714	3121216.866262678	3659142.987163337	1827470.3360202208	2030748.6757125773	8331735.750212049	6117107.831692048	3703352.992194329	0.998917967618162	-0.0015618879104768745	0.922256134630888	0.527777777777778	0.250818752139499
Com_2428_pos	Maltopentaose	C30 H52 O26	850.25676	1.482	851.26404	Invalid mass	Invalid mass	No results	Organic oxygen compounds	Organooxygen compounds	Carbohydrates and carbohydrate conjugates	Oligosaccharides	4281348.979142015	4062716.5010081	1314747.0730015084	923625.2291956254	5823489.338745223	4049263.826677501	3916223.121146113	1991652.6235289688	1112582.2660052895	8288976.147908208	9980447.110400856	1241705.0477428234	0.770975044747695	-0.3752439317657502	0.847873085833429	0.5	0.366201887039888
Com_2429_pos	3,5-Dimethoxy-4-hydroxybenzaldehyde	C9 H10 O4	182.0557	5.459	183.06297	No results	Invalid mass	No results					6539300.093080642	5004009.121566659	4985640.153418586	8605798.944888756	12977097.488358648	8147720.1821237	7025373.804596267	4268739.683841075	3368571.629506856	6859174.081103825	9122724.819643095	6533132.589526494	1.24428206473584	0.31531356526635357	0.337213588060377	0.638888888888889	0.748346022542142
Com_242_pos	3'-Adenosine monophosphate (3'-AMP)	C10 H14 N5 O7 P	347.06307	3.131	348.07025	Full match	Full match	Full match	Nucleosides, nucleotides, and analogues	Ribonucleoside 3'-phosphates	Not available	Ribonucleoside 3'-phosphates	161855471.08056185	125530735.38695562	114994175.4190138	207730954.1279992	128113889.01103126	119227281.1462066	206254082.5854346	220691188.1629904	62409802.70305765	137220415.3556648	130020600.91404714	99211181.07314156	1.00192243678405	0.0027708274969612022	0.770453220210726	0.527777777777778	0.361490417287671
Com_2435_pos	L-(-)-alpha-Amino-epsilon-Caprolactam	C6 H12 N2 O	128.09514	5.395	129.10243	No results	No results	Full match	Organoheterocyclic compounds	Azepines	Not available	Azepines	6175555.566244894	5342810.310603277	8486664.611213757	3818936.764091872	3600624.297713648	10482303.716261324	1755793.601570274	1630069.343433607	2101588.889076124	2715658.4446911174	3640507.337687765	2642729.9729745165	2.61673241181778	1.3877664013131388	0.00187772181089357	0.972222222222222	1.9745184313304
Com_243_neg	N-lactoyl-phenylalanine	C12 H15 N O4	237.10046	5.708	236.09312	No results	No results	Full match	Organic acids and derivatives	Carboxylic acids and derivatives	Amino acids, peptides, and analogues	Phenylalanine and derivatives	326987514.7294518	532497530.4577403	250669410.2017548	304681617.36430687	291147380.9283507	551497885.1177812	264301578.06492656	198760882.8009352	250261292.12718865	853558641.8792703	315194837.1725265	259090886.1075044	1.05432232044787	0.07631598559426088	0.587346644092912	0.694444444444445	0.692859994251145
Com_2442_pos	N-Acetyl-L-histidine	C8 H11 N3 O3	197.08042	1.447	198.08755	No results	No results	Full match	Organic acids and derivatives	Carboxylic acids and derivatives	Amino acids, peptides, and analogues	Histidine and derivatives	7141539.114260519	9306186.370051192	2083367.106303342	8858090.124249058	7495116.930723551	6987630.210858303	7624415.9741793135	4289003.02043462	2130984.5216546	6071396.597978186	3894585.516666561	5264941.447081181	1.43028051385701	0.5162981234108709	0.278037700494645	0.75	0.949566645861574
Com_2447_pos	L-Saccharopine	C11 H20 N2 O6	276.13213	1.256	277.1394	Full match	Full match	Full match	Organic acids and derivatives	Carboxylic acids and derivatives	Amino acids, peptides, and analogues	Glutamic acid and derivatives	9698206.157658238	9083856.34696278	3030036.9953486687	5055648.694292728	6685226.92157866	10120422.907227237	5758886.911296814	3691607.466546861	6643474.294628479	5809147.34465093	8886652.811972776	4750388.871124069	1.22884648941212	0.2973047018810288	0.496610132099475	0.694444444444444	0.558799700610603
Com_2448_pos	dimethyl 2-(3-nitro-2-pyridyl)malonate	C10 H10 N2 O6	276.03327	2.642	277.0405	Invalid mass	No results	No results					5438929.951781732	9246853.894970488	3610072.504555352	6896474.435920458	5401898.619727681	9101860.031444453	4670052.238938944	8087282.790069666	1171774.68843718	5582632.011387053	2195606.779464893	5876681.896609879	1.43909678374403	0.5251636210790368	0.177526956379517	0.694444444444444	1.18096991801033
Com_244_pos	D-Cysteine	C3 H7 N O2 S	103.99323	1.331	105.00053	Invalid mass	Invalid mass	No results	Organic acids and derivatives	Carboxylic acids and derivatives	Amino acids, peptides, and analogues	Cysteine and derivatives	41079456.478328615	181142269.95754224	68319959.9679122	50025978.94937361	18848685.50543711	278520155.53297704	9263217.8909607	141070796.15601158	1557556.9794396446	119148896.732912	9144939.334568532	59574037.31167743	1.87761228391364	0.9088991855566564	0.203804662511157	0.694444444444444	1.12534532471105
Com_2455_neg	FAHFA (16:0/18:2)	C34 H62 O4	534.46302	10.404	533.45593	No results	Full match	No results	Lipids and lipid-like molecules	Fatty Acyls	Fatty acids and conjugates	Fatty acids	27929253.89850541	30540353.245629385	26010441.52934797	32693572.858583767	38168001.84441466	31056969.37229918	19735925.318121303	30605714.68366213	34188215.59264602	34023230.801012285	25666396.98029922	26892990.063885804	1.08933375225008	0.12344603756874063	0.370175131201617	0.611111111111111	0.693893452281566
Com_2458_neg	LPC 19:1	C27 H54 N O7 P	581.36998	10.224	580.36279	No results	Invalid mass	No results	Lipids and lipid-like molecules	Glycerophospholipids	Glycerophosphocholines	Phosphocholines	41114713.75717034	26149405.525509167	20140135.661592927	19458333.30308331	18281443.13549716	14615357.770476343	33062708.76731415	6850368.4673742745	7070962.714909735	6689891.417716125	36564585.95517352	31873658.37156312	1.14451641172534	0.19473815048206725	0.375254771241294	0.583333333333333	0.769217300727907
Com_2461_neg	Ureidosuccinic acid	C5 H8 N2 O5	176.04375	1.427	175.03647	No results	No results	Full match	Organic acids and derivatives	Carboxylic acids and derivatives	Amino acids, peptides, and analogues	Aspartic acid and derivatives	4689017.318715313	5365765.127902512	12182457.511402812	12327290.450143602	6769093.786596659	6394587.697412667	5177751.453538266	41419572.19116911	4935532.878258256	3174340.439623437	4376530.757351945	8510838.528201709	0.706095394072966	-0.5020649889277571	0.916982879604751	0.666666666666667	0.0988498050554746
Com_2469_pos	1-Methyladenosine	C11 H15 N5 O4	281.1124	1.477	282.11972	Full match	Full match	Full match	Nucleosides, nucleotides, and analogues	Purine nucleosides	Not available	Purine nucleosides	3654761.366944865	4954060.2423529895	4098922.767957607	4424653.543168185	4453979.51806514	2939134.504676741	5284487.466194344	7992259.673698753	7176295.932901249	4811021.260700356	3032231.3214212204	6112807.417944662	0.712762314415265	-0.48850703502457343	0.0931868977179743	0.833333333333333	1.25611502352684
Com_246_neg	Adenosine diphosphate ribose	C15 H23 N5 O14 P2	559.07223	1.502	558.06494	No results	Full match	Full match	Nucleosides, nucleotides, and analogues	Purine nucleotides	Purine nucleotide sugars	Purine nucleotide sugars	735148531.5524695	229060758.04398844	71201448.1307416	627861526.6624167	134805732.70437008	101082965.81359965	227081701.5535608	230159732.3875384	416302773.2784419	74591718.18024755	1054954177.518338	121002444.49994932	0.894104621390483	-0.16148444029069928	0.834994096413542	0.555555555555556	0.345571768503142
Com_246_pos	L-cysteine	C3 H7 N O2 S	121.01978	1.332	122.02709	No results	No results	Full match	Organic acids and derivatives	Carboxylic acids and derivatives	Amino acids, peptides, and analogues	Cysteine and derivatives	40348417.819582485	178944199.9921899	67743800.18036287	49111315.74119861	18540026.411492493	274371531.07719153	8717659.379846368	139464009.32020795	1188567.5073735758	117285729.26122332	8750627.966157729	59029632.42967167	1.88095440198193	0.9114648755320786	0.201259890195573	0.694444444444444	1.12856829735999
Com_247_pos	Leucylproline	C11 H20 N2 O3	228.14752	5.152	229.15485	Full match	Full match	Full match	Organic acids and derivatives	Carboxylic acids and derivatives	Amino acids, peptides, and analogues	Dipeptides	41870457.274896845	175301699.40301073	140436895.60002285	39068358.9645994	66231852.26315874	108925912.73430584	97294411.19778608	80706300.38027883	132965809.180624	196571073.1817159	103792177.6300598	61332206.56784663	0.850107773034282	-0.23428234332418915	0.435099636791772	0.583333333333333	0.668601144329308
Com_2481_pos	4-(cyclohexylmethyl)-6-(2-thienyl)-2,3-dihydropyridazin-3-one hydrate	C15 H18 N2 O S	274.11653	2.837	275.12381	Invalid mass	No results	No results					2988443.612049232	6387191.804171289	5026202.240768563	7393852.53011389	4366783.1397442445	5294479.118595742	2701679.4787118835	8389717.152148189	5753860.708504034	7910893.077971213	2809678.110517772	4328633.519400637	0.986282584068589	-0.019927036290914045	0.856579535137014	0.527777777777778	0.394563403206173
Com_248_neg	2-Methylglutaric acid	C6 H10 O4	146.05832	3.398	145.05103	No results	Full match	Full match	Lipids and lipid-like molecules	Fatty Acyls	Fatty acids and conjugates	Methyl-branched fatty acids	860017302.5431393	25967678.02083551	28084288.49724292	312794469.3613311	513985597.56196034	36996813.37108623	236027920.7805354	396260068.6773189	192723585.96748453	696636915.5612497	569658135.295752	750212909.4953765	0.625667403292726	-0.6765321520023362	0.128454731075868	0.694444444444444	1.17403024561999
Com_2491_pos	1-[2-(2,5-dimethyl-1H-pyrrol-1-yl)-4-nitrophenyl]-1H-imidazole	C15 H14 N4 O2	282.10792	5.509	283.1152	Invalid mass	No results	No results					4110257.033296338	1495332.2828509223	3860863.246287943	10342194.217675837	11388396.63045675	6320621.062583772	3183563.0457504108	7164939.753984756	2177535.572692164	2034984.2234570915	2006139.5152469089	2996613.132543356	1.91771087153957	0.9393852252367286	0.159818785233719	0.75	1.06441905039311
Com_24_pos	L-(-)-Methionine	C5 H11 N O2 S	149.05111	1.927	150.0584	Full match	Full match	Full match	Organic acids and derivatives	Carboxylic acids and derivatives	Amino acids, peptides, and analogues	Methionine and derivatives	5730814424.332221	7429940656.33132	5577136626.707139	6988339435.866503	6163660328.359533	8054620834.41638	5665190046.005533	7624508764.216079	6604838710.4124775	6198497638.947735	5053869740.832818	4743756640.266294	1.11295001516585	0.15438879978527134	0.265926187424542	0.666666666666667	0.92572781075473
Com_250_pos	(+/-)12(13)-DiHOME	C18 H34 O4	296.23503	8.078	297.24228	Invalid mass	Invalid mass	No match	Lipids and lipid-like molecules	Fatty Acyls	Fatty acids and conjugates	Long-chain fatty acids	56661723.7195607	33853467.55971609	85456370.71856807	30781342.734986447	50890370.20213322	34648012.52966777	45931769.91983832	135463668.94887885	81146118.56312227	194127495.73142967	91289787.34622344	110223340.20238832	0.444088728060814	-1.1710801418600787	0.0126521073642691	0.888888888888889	1.69397577293869
Com_2539_neg	Lauric Acid	C12 H24 O2	200.1781	7.257	199.17082	No results	No results	Full match	Lipids and lipid-like molecules	Fatty Acyls	Fatty acids and conjugates	Medium-chain fatty acids	444174.3685092983	415168.12815030594	530215.7555716821	579290.1995728909	591359.3671952584	496202.5112375803	36035532.1096044	503368.95011848095	584349.0426291286	649403.206971007	411995.02873336	479170.2429978461	0.0790509174314897	-3.661073983785891	0.349275306935124	0.611111111111111	0.759026048475447
Com_2548_pos	(��)-Abscisic acid	C15 H20 O4	286.11811	6.157	287.12546	Invalid mass	No results	No results	Lipids and lipid-like molecules	Prenol lipids	Sesquiterpenoids	Abscisic acids and derivatives	5210352.293127377	8593795.052112853	4024505.82882794	7669068.993017334	5842507.15795823	7016913.181750742	1284370.467637812	3952091.964694053	1110566.5428208015	4381907.640066186	4773605.46639808	7529861.586807759	1.66535560330503	0.735830268796515	0.0822276847968529	0.833333333333333	1.34937021475319
Com_2558_neg	3-amino-1H-pyrazolo[4,3-c]pyridine-4,6-diol	C6 H6 N4 O2	166.04935	4.893	165.04207	Full match	Partial match	Full match					22438457.81811701	10705198.379246546	17811204.599637955	23048601.38670214	33064914.379244085	11384168.15850221	35155400.38795739	35349635.230780825	38740583.27220416	18334999.5722864	12882197.834498622	31068648.90447544	0.690558694766683	-0.5341640518015133	0.171191084939464	0.777777777777778	1.0592792658696
Com_255_neg	LPE 20:5	C25 H42 N O7 P	499.27122	8.471	498.26367	No results	Full match	No results	Lipids and lipid-like molecules	Glycerophospholipids	Glycerophosphoethanolamines	1-acyl-sn-glycero-3-phosphoethanolamines	366426153.3570565	151208842.4697483	76091951.82844909	433146200.4980415	270979590.22678506	161084498.41669437	329496883.434769	116561334.88113908	191318433.36026537	801259432.5903529	298481872.3071426	311149420.4535333	0.712278705973551	-0.489486234243957	0.409198678359118	0.611111111111111	0.702798549463495
Com_2564_neg	23-Norcholic acid	C23 H38 O5	394.27254	6.375	393.26517	No results	No results	Full match					7278719.113199896	32621412.589705568	3851681.9467989886	10977925.097806474	39247635.11753014	6667038.726972778	5933997.676251717	3809032.400522373	7677799.370262273	7483827.113332309	4596877.076419365	3393180.4059384144	3.05959226340403	1.6133394049574272	0.0887205760729772	0.777777777777778	1.31464583601022
Com_256_pos	Erythrono-1,4-lactone	C4 H6 O4	118.02671	2.644	119.03403	No results	Full match	Full match	Organoheterocyclic compounds	Lactones	Gamma butyrolactones	Gamma butyrolactones	105268195.42357583	208950482.2226524	81613145.68065383	146213304.87782106	129534452.64904311	228325038.16297063	84227287.74761812	144571060.8305163	27276974.762344938	107824116.0255698	46818907.02243522	110158316.26701172	1.72767313941248	0.7888302980839139	0.071773488637303	0.777777777777778	1.41982492332779
Com_2570_neg	N2,N2-Dimethylguanosine	C12 H17 N5 O5	311.12333	4.974	310.11597	No results	Full match	Full match	Nucleosides, nucleotides, and analogues	Purine nucleosides	Not available	Purine nucleosides	21509850.92730069	16770816.010831902	22769730.46870781	23775479.895531088	22822082.938893847	9641370.600289728	22050668.2262435	39333647.72301422	34309446.825972736	16309454.708359051	8992229.79913035	19976770.75655272	0.832003159721018	-0.26533908754841407	0.661496046150075	0.5	0.575642450008432
Com_2576_pos	5-(tert-butyl)-2-methyl-N-(5-methyl-3-isoxazolyl)-3-furamide	C14 H18 N2 O3	284.11191	1.25	285.11929	Invalid mass	No results	No results					5373139.791509929	6254524.860158744	5749295.3729387615	6602724.66049168	5615944.126249833	7528127.393386194	5980623.014647708	8015155.650244136	5432834.908663829	5422895.466576014	5754944.466663474	6457403.987114973	1.00161609489338	0.0023296501270804017	0.955097993082984	0.5	0.74908910450431
Com_2578_neg	Thromboxane B3	C20 H32 O6	368.22033	7.157	367.21295	Full match	No results	Full match	Lipids and lipid-like molecules	Fatty Acyls	Eicosanoids	Thromboxanes	7243136.725553676	9851529.976681069	9264431.458931245	12499969.704273868	8780120.186650079	6684709.830544773	35396390.04892878	15360220.782738063	32950134.50706942	5957674.331142463	10468017.655986307	6615773.443354665	0.50889750274202	-0.9745529831370837	0.217030526849386	0.638888888888889	0.99262122124692
Com_2583_pos	16,16-Dimethyl prostaglandin A1	C22 H36 O4	386.24341	7.709	387.25061	Invalid mass	No results	No results	Lipids and lipid-like molecules	Fatty Acyls	Eicosanoids	Prostaglandins and related compounds	5990771.104182295	5301277.277210271	3719500.494704718	8966228.432293892	9872816.902683536	5905000.006807112	3686118.591653824	4986172.608412967	2562813.1371089173	4006264.719125842	6120247.7755892975	4648341.165742305	1.52847590993801	0.6120938143205016	0.0588761788612367	0.805555555555556	1.35641746039008
Com_2584_neg	2'-Deoxyinosine	C10 H12 N4 O4	252.08635	3.98	251.07907	No results	Full match	Full match	Nucleosides, nucleotides, and analogues	Purine nucleosides	Purine 2'-deoxyribonucleosides	Purine 2'-deoxyribonucleosides	9118206.368002228	40276480.59658024	14241377.572668524	8249084.744218701	8750248.12521259	25562207.836758155	7216806.437105117	25332347.639872603	8048225.661330373	13254655.550076092	2778425.524260184	5854451.448245261	1.69957196707006	0.765171452986866	0.192228480792739	0.805555555555556	1.02327385392426
Com_2587_pos	2-{[2-(4-methylpiperazino)phenyl]methylene}hydrazine-1-carbothioamide	C13 H19 N5 S	299.11905	5.853	300.1264	Invalid mass	No results	No results					1431926.5019821746	2157125.849863369	2752569.0525633222	1355760.954048911	948823.9628796888	1433743.2454074214	1040389.1902084646	7963571.786655804	546398.6254400181	711124.1539007431	734458.6472281885	1164123.8433327407	0.82893870495366	-0.27066266786928184	0.519645323517688	0.777777777777778	0.517724871952515
Com_260_neg	LPC 20:5	C28 H48 N O7 P	587.32307	8.58	586.31567	No results	Invalid mass	No results	Lipids and lipid-like molecules	Glycerophospholipids	Glycerophosphocholines	Phosphocholines	309450182.22636664	229131248.2540116	61523094.09703048	402293436.67211527	219776899.4008112	165446805.85069686	173049078.09526637	152603887.3037545	188747885.66264823	777232433.4811254	346755884.7202837	194878417.4111608	0.756911689590465	-0.4018031069906279	0.536148727823328	0.5	0.637362058963405
Com_262_neg	13(S)-HOTrE	C18 H30 O3	294.2199	7.865	293.21268	Full match	No results	Full match	Lipids and lipid-like molecules	Fatty Acyls	Lineolic acids and derivatives	Lineolic acids and derivatives	145972933.44729614	112002299.47537331	347907994.6995079	145861573.1222694	249413326.7066183	109047403.29047158	214052100.4131084	798573885.4459487	598852458.802495	183302005.5907062	203243848.30548525	245970938.712774	0.49474504771763	-1.0152428285826887	0.0824885401232005	0.777777777777778	1.29120841507672
Com_2636_pos	Linolelaidic Acid (C18:2N6T)	C18 H32 O2	280.24012	8.229	281.24753	No results	No results	Full match					3199659.798340912	1827172.0096169105	3510496.636892468	2976055.079501559	1824605.026634917	2979835.458510827	2509100.5045768702	4767806.7312801005	1301108.3848697625	7161099.9559706645	3335960.4827451906	5119984.795208164	0.674427896979685	-0.5682638818549169	0.323825732467395	0.694444444444444	0.958494105734763
Com_2653_neg	Thymine	C5 H6 N2 O2	126.04324	3.289	125.03596	No results	No results	Full match	Organoheterocyclic compounds	Diazines	Pyrimidines and pyrimidine derivatives	Hydroxypyrimidines	14591133.436885158	17184462.810345527	14884905.66202666	16361653.357100211	15436485.277838891	13534093.6437205	18074495.75646748	37466814.15352859	24969193.282156445	16515757.093859827	11846004.376932396	13416891.194323182	0.752255860652828	-0.41070465357888614	0.289053513727146	0.638888888888889	0.849257850082448
Com_2671_neg	Pentadecanoic Acid	C15 H30 O2	288.23043	7.024	287.22314	Invalid mass	No results	No results	Lipids and lipid-like molecules	Fatty Acyls	Fatty acids and conjugates	Long-chain fatty acids	29541439.387934893	37055294.94217986	13681340.515428064	26550749.43574891	36998787.22760823	27534566.085714653	5735400.94377334	21441242.09830056	16497724.869503042	17867003.249864943	9576251.907901224	10912434.959210873	2.08901690079221	1.0628241643008933	0.0117806376914644	0.916666666666667	1.70639663063849
Com_2687_pos	Tetrahydrobiopterin	C9 H15 N5 O3	241.11365	6.324	242.12112	Invalid mass	No match	No results	Organoheterocyclic compounds	Pteridines and derivatives	Pterins and derivatives	Biopterins and derivatives	2626255.653805728	3739893.915458346	2500227.8929366497	3757871.539239508	2760546.395138517	5153621.85437502	1617906.1295726858	7465538.38786527	1088907.5870869716	2509544.004939073	1453280.3644151522	2468889.742488656	1.23695105664585	0.30678841726558104	0.223378102123133	0.805555555555556	1.06980174222675
Com_268_neg	LPC 20:3	C28 H52 N O7 P	591.35417	9.491	590.34662	No results	Invalid mass	No results	Lipids and lipid-like molecules	Glycerophospholipids	Glycerophosphocholines	Phosphocholines	638123720.789821	547622658.1978937	147912114.49867508	738349384.4041226	591278135.7197737	564703181.2359539	450519388.7337866	159685194.59154674	50277822.229156174	753011664.2556558	570085904.2664493	434206877.0429018	1.33510081476024	0.4169486853309291	0.336413794282603	0.666666666666667	0.853451718695191
Com_2697_neg	2-{2-oxo-2-[(2-oxo-3-azepanyl)amino]ethoxy}acetic acid	C10 H16 N2 O5	244.10622	1.423	243.09879	Full match	No results	No results					13030178.01516018	28709392.84735563	21051576.2852624	25316598.17275717	15412479.53894416	38486371.279576495	12642584.87475578	15468622.12919021	21129786.8180412	9892179.520500423	10873628.247934654	8467269.985676	1.80959893232185	0.8556699832387649	0.0227727819358437	0.861111111111111	1.57404578185449
Com_2699_pos	AL 8810 Methyl ester	C25 H33 F O4	433.26492	9.097	434.27243	Invalid mass	No results	No results	Benzenoids	Indanes	Not available	Indanes	1846838.7514118885	1116383.2967836384	3513108.5634893184	1349505.091319939	1612995.282346849	1310070.832889383	1739979.845778798	7361106.448658858	5316514.406040281	813113.1486149931	1147909.9210244364	1176248.1340919067	0.612303061901788	-0.7076821973917192	0.612281150719918	0.5	0.584013991661249
Com_26_pos	Phosphocholine	C5 H14 N O4 P	183.06607	1.269	184.07332	No results	Full match	No results	Organic nitrogen compounds	Organonitrogen compounds	Quaternary ammonium salts	Phosphocholines	5608754024.945388	8246695710.090287	2764850738.586954	8570002669.076449	8583991332.939335	8941122658.291666	5752889278.34315	2330059147.0426426	698359627.116202	6306011634.424228	4819179806.510187	5598220712.222469	1.67480438089466	0.7439925969469635	0.136430385019345	0.833333333333333	1.19859503241887
Com_2720_pos	Jervine	C27 H39 N O3	425.29057	10.287	426.29791	Invalid mass	No results	No results	Lipids and lipid-like molecules	Steroids and steroid derivatives	Steroidal alkaloids	Jerveratrum-type alkaloids	4617956.658356783	2072819.4550875784	3332291.567798942	2633503.0781612475	1624160.7444427714	1596811.1423368205	5175758.704205966	3694355.566379464	6051341.926041685	1410591.2581650135	1613407.4830825122	2809701.791072296	0.764992664403249	-0.3864821811733088	0.51208977362176	0.611111111111111	0.755416540756413
Com_2721_pos	Dehydroepiandrosterone (DHEA)	C19 H28 O2	270.19841	6.257	271.20538	Invalid mass	No results	No results	Lipids and lipid-like molecules	Steroids and steroid derivatives	Androstane steroids	Androgens and derivatives	8037923.207152597	1557842.6042781523	570585.4621747317	3283055.6513267267	2125699.4857252515	4433299.767309592	338862.2196495827	2295331.5626425715	228248.8882326804	239879.8572755108	727298.764611556	922212.93732699	4.21067007193694	2.074049837219683	0.0175344363790517	0.861111111111111	1.61730844806461
Com_273_neg	L-Cysteinesulfinic acid	C3 H7 N O4 S	153.00988	1.305	152.00261	No results	Full match	Full match	Organic acids and derivatives	Carboxylic acids and derivatives	Amino acids, peptides, and analogues	L-alpha-amino acids	71674998.89623678	268256886.4790465	49971205.12011176	824704561.2157109	72474851.92272937	363891528.955322	52565436.86413985	15570466.305148242	4999764.570658326	78375202.4618003	25804648.096164145	40655195.07396074	7.57429292701581	2.9211112168628235	0.0131412921762753	0.888888888888889	1.69135231563714
Com_273_pos	9-Oxo-ODE	C18 H30 O3	294.21914	7.855	295.22537	Full match	Partial match	Full match	Lipids and lipid-like molecules	Fatty Acyls	Lineolic acids and derivatives	Lineolic acids and derivatives	34501877.480606616	23360905.60938952	42852159.76004461	24340110.89133935	37899366.19038436	18990750.02276793	43340704.08497046	180939293.62270167	114418779.94666548	31901266.18337909	55876423.02555152	60357340.355012655	0.373731584078248	-1.4199256037734564	0.0221587262336127	0.916666666666667	1.63409646554428
Com_2742_pos	Skimmin	C15 H16 O8	324.08513	1.249	325.09238	No results	Full match	No results	Phenylpropanoids and polyketides	Coumarins and derivatives	Coumarin glycosides	Coumarin glycosides	5983432.657534468	3681481.7375364704	4464299.251955397	8784418.493975585	4394517.726115008	4028499.342166421	2738460.150613412	4597204.440195169	1364259.4129533516	1951453.7256889376	2422973.1934326505	4880037.623150583	1.7453476139796	0.8035144009164262	0.0332844975294492	0.777777777777778	1.52001048401201
Com_2743_neg	Thr-Leu	C10 H20 N2 O4	232.14263	2.486	231.13536	No results	No results	Full match	Organic acids and derivatives	Carboxylic acids and derivatives	Amino acids, peptides, and analogues	Dipeptides	5075681.869735551	8271769.224846098	34126875.44174101	5087289.784562124	4218015.585356032	9259926.4905421	7657297.7459307965	3111201.5977025065	17202118.84833025	12519164.445957633	11697236.411750412	7991742.795132681	1.097389782912	0.1340760489805585	0.831075734338275	0.583333333333333	0.368504635877819
Com_2763_neg	Indole-3-acrylic acid	C11 H9 N O2	187.06375	5.841	186.05641	No results	Full match	Full match	Organoheterocyclic compounds	Indoles and derivatives	Indoles	Indoles	10965813.959125796	18023143.51376213	9242697.92675412	13032934.571999133	10715102.235509664	25249046.549078774	1841778.959564792	2010693.448034138	892126.2835315373	34032357.09530317	21545643.17018831	15209721.529577726	1.15485315683062	0.20770942014317728	0.233072265532872	0.583333333333333	0.998714703348765
Com_2763_pos	7-Methylxanthine	C6 H6 N4 O2	166.05126	1.055	167.05858	Invalid mass	No results	No results	Organoheterocyclic compounds	Imidazopyrimidines	Purines and purine derivatives	Xanthines	3556396.090677152	2892495.1137059857	2343911.358412713	3984268.650257772	4291152.496562794	3366805.5454457826	3977204.419052549	3632636.862814813	1782930.1249276532	4989123.482656251	5397152.308849108	4723817.402267468	0.833985315112447	-0.26190611409628256	0.469716977995992	0.722222222222222	0.829232404479825
Com_2779_neg	LPC 19:0	C27 H56 N O7 P	583.38579	10.784	582.37842	No results	Invalid mass	No results	Lipids and lipid-like molecules	Glycerophospholipids	Glycerophosphocholines	Phosphocholines	19262299.2097724	14652368.649275972	21618378.9172888	11805784.961162148	9280078.948787034	6738467.885146122	19325003.93769532	15163994.306078184	34247815.47259671	6515220.920484823	31893312.778217264	22399858.877892643	0.643461699253624	-0.6360738173680919	0.234970152365185	0.75	1.07397071005307
Com_277_neg	17-AAG	C31 H43 N3 O8	567.28492	7.994	566.2774	Invalid mass	No results	No results					346104986.0649844	238816963.33085835	369722095.571358	199127331.9574438	275911891.0236165	359242460.6180192	556055856.2880241	671577956.6797488	645591288.7438976	734428161.7291242	632534020.6328404	303269402.1538152	0.504853279431747	-0.9860639224515783	0.00268521159025013	0.916666666666667	1.92727260531449
Com_277_pos	p-Mentha-1,3,8-triene	C10 H14	134.10956	9.918	135.1169	No results	No results	Full match	Lipids and lipid-like molecules	Prenol lipids	Monoterpenoids	Aromatic monoterpenoids	135766867.90237692	112077007.32817802	169787327.71275774	104250298.48746422	101055038.71233374	95839617.92960653	104605958.18818332	128340238.75907823	137678112.68183854	61912482.94251808	151574891.86301357	109396386.03161807	1.03643517456038	0.05162988367840989	0.744510313315013	0.555555555555556	0.802865369825557
Com_2782_neg	LPE 19:2	C24 H46 N O7 P	491.30173	9.421	490.29437	No results	Full match	Full match	Lipids and lipid-like molecules	Glycerophospholipids	Glycerophosphoethanolamines	1-acyl-sn-glycero-3-phosphoethanolamines	15321179.127419213	4815306.788305081	6487211.143131957	4992569.390928031	12130712.411826594	3791835.733284828	11954860.299061757	2267626.217994998	1823278.956758712	5341723.744045467	42149201.04122148	21074627.771870304	0.561849356577863	-0.831744728944943	0.827527287346704	0.527777777777778	0.21729845734122
Com_2793_neg	D-Proline	C5 H9 N O2	115.06367	1.417	114.05637	No results	No results	Full match	Organic acids and derivatives	Carboxylic acids and derivatives	Amino acids, peptides, and analogues	Proline and derivatives	19581474.697205488	19512096.584668543	27844226.35909313	28321161.40514557	13975378.805325571	28021064.79198769	12931653.802206194	34876011.714991	24270969.13099094	8830976.994649516	20033774.00543484	18627189.086987365	1.14790284271295	0.1990005389927855	0.412128238205543	0.638888888888889	0.658977544651748
Com_2794_pos	Folinic acid	C20 H23 N7 O7	473.1659	5.013	474.17316	Full match	Full match	No results	Organoheterocyclic compounds	Pteridines and derivatives	Pterins and derivatives	Tetrahydrofolic acids	511413.0576359868	305707.736384528	710992.8132928693	8529063.506875811	1538383.1381990167	530162.6088216571	4131356.556332504	1398030.5874363054	3444381.580843461	214696.5324712009	1036424.2693935956	1456169.5414017148	1.03806707857114	0.053899671822154424	0.599441966996122	0.611111111111111	0.47000563590402
Com_27_pos	L-Tyrosine	C9 H11 N O3	181.07399	2.445	182.0813	Full match	Full match	Full match	Organic acids and derivatives	Carboxylic acids and derivatives	Amino acids, peptides, and analogues	Tyrosine and derivatives	5061048223.890442	6957146419.872718	5595630207.715423	6019568847.631226	4067140749.9970016	6141436700.896952	5038107523.956862	7564101420.581234	6150076230.282065	5807053422.278277	4733395226.051698	3919472567.236488	1.0189618465035	0.027100032965259993	0.829365423960262	0.555555555555556	0.319734372571839
Com_2819_neg	N4-Acetylcytidine	C11 H15 N3 O6	285.09641	4.91	284.0892	No results	Full match	Full match	Nucleosides, nucleotides, and analogues	Pyrimidine nucleosides	Not available	Pyrimidine nucleosides	17359723.8801932	14878898.556869669	18717182.585672777	20296961.11879156	20868647.569901	15719160.99255904	18875969.08526596	20145167.95434828	33529253.94610971	9552476.33222222	6817631.017151187	15562235.793001164	1.03213775561972	0.04563553479830906	0.548609294464303	0.583333333333333	0.705109738121066
Com_281_pos	7-methyl-3-nitroimidazo[1,2-a]pyridine	C8 H7 N3 O2	177.05157	1.189	178.05881	Invalid mass	No results	No results					142008567.02790633	168383641.95716473	129339487.87511958	144130945.56377926	143756664.76692295	159990404.97099683	146652365.05648476	174769765.40697095	135049327.58006874	144467790.14258865	171396333.76224977	127293078.71125165	0.986640100495562	-0.019404170204055868	0.875814455462799	0.583333333333333	0.613795404107246
Com_2822_pos	2-(acetyloxy)-3-amino-1-[1,2-di(acetyloxy)ethyl]-3-oxopropyl acetate	C13 H19 N O9	333.10609	2.179	334.11334	Full match	No results	Full match					5156236.606406783	5299290.327030192	3661160.07924397	6552866.600933586	5133763.855398422	4534297.615104082	6069203.068789225	6857327.513433888	3256695.2087724674	5347559.8374356525	4449751.168789044	4197900.923622444	1.00527453954863	0.007589553898036643	0.886279988837829	0.5	0.48470613514313
Com_2826_pos	Sphingosine (d18:1)	C18 H37 N O2	321.26681	8.696	322.27405	Invalid mass	No results	No results					4257759.295635183	1677934.0395852972	4759534.478278829	2480427.220481776	3477111.118969724	2599340.6252802103	3441142.8442599466	6845351.108901023	3208496.203557732	2871917.243468392	2286266.23787404	5841650.440964409	0.785966321542853	-0.3474606001949338	0.366092227313422	0.611111111111111	0.712184263537985
Com_2827_pos	2-(3,4-dimethoxyphenyl)ethanamine	C10 H15 N O2	181.11065	6.152	182.11781	No results	No results	Full match					5140853.383869224	2085393.185362416	4115586.327766448	2637003.8766172067	5386201.335934216	8068601.296663643	1550455.5172592252	6842232.346149595	2087430.7790765103	1036952.8709965396	2703002.106301793	5085078.283586974	1.42105276060652	0.5069601197125194	0.225559565132025	0.694444444444444	0.923152109346583
Com_2833_pos	7-{[(2E)-3,7-dimethylocta-2,6-dien-1-yl]oxy}-2H-chromen-2-one	C19 H22 O3	320.14372	9.614	321.15106	Invalid mass	No results	No results					1932366.4191607484	2262693.1547970367	2417376.1834895816	997425.22845295	1549496.524008778	1262133.7345165035	2135221.5836774167	2201853.4167132447	2212308.513254524	3105807.362941641	8971630.89432628	4845861.436834932	0.443983806716464	-1.1714210363207307	0.0329463966578227	0.833333333333333	1.53126173838388
Com_2834_neg	LPA 20:4	C23 H39 O7 P	458.24411	11.942	457.23688	No results	Full match	No results	Lipids and lipid-like molecules	Glycerophospholipids	Glycerophosphates	1,2-diacylglycerol-3-phosphates	18102710.745577905	18926122.60070962	26068251.089646555	29942011.927134834	31105822.16517238	24748306.08046032	30752220.41394727	19583710.58903056	7025704.800940543	27222728.0675322	36368447.735441566	25377170.224501166	1.01751686664092	0.02505270920162739	0.683932944674837	0.555555555555556	0.461231491534757
Com_2836_neg	cholesteryl sulfate	C27 H46 O4 S	466.3126	6.088	465.30533	No results	No results	Full match	Lipids and lipid-like molecules	Steroids and steroid derivatives	Cholestane steroids	Cholesterols and derivatives	14025099.10914088	3682224.554222	2190279.467506774	14092165.677313505	8073045.297503324	6381304.201597118	4733753.753933591	34024478.94251812	18956582.023596875	1963934.582695628	1702984.8625071838	3880200.645650367	0.742302820896312	-0.4299202435109766	0.839674003847534	0.555555555555556	0.216184166668704
Com_283_neg	(��)11(12)-DiHET	C20 H34 O4	338.24628	7.413	337.23901	Full match	No results	No results					363123846.20632565	539554946.9398738	440873567.6211732	774093764.9379749	681791284.7639105	461224840.5540726	230911911.81399617	515191720.2032987	341319112.16946703	417521756.3376931	318421488.19583684	338097167.52670854	1.50854398864004	0.5931567656046444	0.0290602916757143	0.888888888888889	1.51957059994808
Com_283_pos	Hypotaurine	C2 H7 N O2 S	109.01983	1.271	110.02709	No results	No results	Full match	Organic acids and derivatives	Sulfinic acids and derivatives	Sulfinic acids	Sulfinic acids	102970430.15374257	183070778.15749457	134672159.26656333	200364361.6972497	100393009.10098404	134105019.08680868	64115067.969123706	65492806.179305375	20935913.93299921	103656130.57465036	173975010.3054489	88051231.25379314	1.65736613794616	0.7288923515323931	0.0780948817025726	0.833333333333333	1.34108629521265
Com_2856_pos	8,8-dimethyl-2-phenyl-4H,8H-pyrano[2,3-h]chromen-4-one	C20 H16 O3	304.11253	8.672	305.11978	Invalid mass	No results	No results					406478.5822978197	348612.3510586728	1144323.3162114825	474572.0249184839	424562.9603814954	280433.6888679878	684601.3630631409	3423236.5604129503	5579030.85144309	807457.2664804711	659164.7585044974	846817.0694882008	0.256575327670477	-1.9625456476039171	0.0378725612443092	0.888888888888889	1.51410127048443
Com_285_pos	o-Cresol	C7 H8 O	108.05759	4.93	109.06482	No results	No results	Full match	Benzenoids	Phenols	Cresols	Ortho cresols	123490908.04148996	181408115.483618	87258165.51173198	162130248.12341648	178130759.68701923	174858893.24963307	138537090.3489468	132166876.5991288	136007779.99197617	125356524.82352844	121795444.06021371	119098684.50278416	1.17376613624878	0.2311449913410944	0.329746033745202	0.722222222222222	0.884011052017768
Com_2871_pos	Cytidine 5'-monophosphate (hydrate)	C9 H14 N3 O8 P	323.05187	1.445	324.05914	Full match	Full match	Full match	Nucleosides, nucleotides, and analogues	Pyrimidine nucleotides	Pyrimidine ribonucleotides	Pyrimidine ribonucleoside monophosphates	3031005.6636537826	2508098.345651556	4031875.27522128	5522156.07768786	2944120.525730293	2486612.52014308	2908851.9808501527	6648460.376979293	4023311.026438095	1748148.394505486	2520629.6089180144	3169646.045392669	0.97644141455162	-0.03439460834967175	0.924248917196722	0.5	0.330643950855535
Com_2879_neg	Chenodeoxycholic Acid	C24 H40 O4	438.29875	8.02	437.29147	Invalid mass	Invalid mass	No results	Lipids and lipid-like molecules	Steroids and steroid derivatives	Bile acids, alcohols and derivatives	Dihydroxy bile acids, alcohols and derivatives	22080244.79221935	8926787.563550906	31992036.28012037	15306376.159707408	16198020.97565407	12423955.858473215	2350513.6823641774	17834592.397459347	14669063.144320903	2776580.588315212	5691316.5711021125	16599338.311850648	1.78446119835224	0.8354885315055093	0.0961168612138833	0.722222222222222	1.40941069933783
Com_2884_neg	13,14-dihydro-15-keto Prostaglandin A2	C20 H30 O4	316.20419	6.416	315.1969	Invalid mass	Invalid mass	No match	Lipids and lipid-like molecules	Fatty Acyls	Eicosanoids	Prostaglandins and related compounds	17436826.228118543	6860649.978411049	12775664.102011614	20925245.020170484	12684024.18477323	7477438.825399238	12369418.849632503	10144098.7548139	32612147.415197805	7307428.819747397	16127118.470722878	12425978.135392245	0.859029792940891	-0.2192199269896148	0.689087784952165	0.527777777777778	0.809522167216019
Com_2889_neg	4-(hydroxymethyl)benzoic acid	C8 H8 O3	152.0478	5.515	151.04051	Full match	Full match	Full match					30845016.92489712	2461841.7368939	2063491.9717429483	6871856.976058589	33187152.752499256	4375097.615761522	27205540.37729346	12505428.273431938	3173857.954394097	5479185.803078154	5159528.829096071	21549443.14392867	1.06302498342952	0.08817550377994814	0.703482774715506	0.555555555555556	0.298436368044819
Com_2897_neg	OxPE (18:0-20:3+4O(1Cyc))	C43 H80 N O12 P	833.55648	10.175	832.54895	No results	Invalid mass	No results					32956926.773706447	13456376.391708218	27975302.34213104	12838272.667952005	24038007.54204775	7865545.482553922	16200291.303307155	17796859.831967603	26784900.632297896	19754524.747904208	29856137.804067507	24456143.459428787	0.883436709529736	-0.17880131281929335	0.405965667831759	0.611111111111111	1.02113728683395
Com_2897_pos	Guanine	C5 H5 N5 O	151.04956	4.842	152.05685	No results	No results	Full match	Organoheterocyclic compounds	Imidazopyrimidines	Purines and purine derivatives	Purines and purine derivatives	3239017.198695431	3139193.240745348	3066099.7593060457	3899762.155972039	3920941.4091297896	3055889.339076565	4157049.888539067	6002468.762595128	5456827.346963896	3937908.09860245	2276815.225267856	4115179.8760452936	0.783192319931965	-0.35256147709896346	0.207142606311302	0.833333333333333	0.991451247467079
Com_28_neg	Reduced glutathione	C10 H17 N3 O6 S	307.08399	1.891	306.07666	No results	Full match	Full match	Organic acids and derivatives	Carboxylic acids and derivatives	Amino acids, peptides, and analogues	Peptides	776437011.7339334	11997541245.775105	3019021019.963192	9917475.18946202	52185266.49368597	5669086152.2651415	3914343.499193664	220832035.95392832	19690593.94310661	8530408760.15115	161785429.0997633	274981563.6749906	2.33663624502095	1.2244331605861623	0.338359627583665	0.666666666666667	0.778840932756277
Com_2911_neg	4-(4-nitrophenylazo)aniline	C12 H10 N4 O2	196.07538	5.826	195.06725	Invalid mass	No results	No results					15390136.559997443	13160342.334701404	23656185.23247766	29234016.9638636	16157370.881140117	13355274.510823147	29815717.40704472	18745224.56093995	22485448.81946138	11466216.160562169	14811011.76336608	17067311.851432495	0.96994863086706	-0.04401975166571074	0.873074178043898	0.555555555555556	0.485148822031254
Com_2915_neg	LPE 19:0	C24 H50 N O7 P	495.33325	10.466	494.32593	No results	Full match	Full match	Lipids and lipid-like molecules	Glycerophospholipids	Glycerophosphoethanolamines	1-acyl-sn-glycero-3-phosphoethanolamines	15164800.24282374	7888821.441781775	21183782.222123656	9839352.665866952	12606148.774426974	5858920.0649848245	13372178.729668353	17345269.060597695	32179961.234757863	6809561.13914955	34787270.51653274	25218639.02637444	0.559249209298435	-0.8384367833741494	0.125161069050414	0.777777777777778	1.25872381814578
Com_2916_pos	Dehydrocholic acid	C24 H34 O5	402.2384	6.385	403.24557	Invalid mass	No results	No results	Lipids and lipid-like molecules	Steroids and steroid derivatives	Bile acids, alcohols and derivatives	Bile acids, alcohols and derivatives	3071395.272610464	5036908.411494997	4632175.976028589	3222319.9636031515	9387935.30380422	1604187.4140105506	342156.4874267777	785281.5285141838	548593.6145214973	335962.6480047681	238276.4204077253	413503.9295919899	10.1190701546193	3.339004821189115	3.345249095979e-05	1	2.32157872487784
Com_291_pos	DL-Citrulline	C6 H13 N3 O3	175.09573	1.297	176.103	No results	No results	Full match	Organic acids and derivatives	Carboxylic acids and derivatives	Amino acids, peptides, and analogues	Alpha amino acids	171188195.17258668	167732678.9432287	106003912.97929072	201725205.0571716	173737868.60520712	192359318.6288293	159945154.63350183	146406492.47635603	121330298.15785408	126886605.1924827	105555210.1077344	131345506.6021094	1.27957865377069	0.3556688303920764	0.064950691068462	0.861111111111111	1.36656155025893
Com_2932_neg	Thymidine	C10 H14 N2 O5	242.09078	4.89	241.08354	No results	No results	Full match	Nucleosides, nucleotides, and analogues	Pyrimidine nucleotides	Pyrimidine deoxyribonucleotides	Pyrimidine 2'-deoxyribonucleoside monophosphates	9421947.635979064	11858737.491225343	10762525.131235491	14602126.48587912	10362379.682721809	11399354.278455386	16677551.636429464	32737769.48807999	19840327.142848138	12339311.675958144	8701657.248695293	9490240.721675713	0.685531863972175	-0.5447043699094614	0.238455456800335	0.666666666666667	0.961389994911097
Com_2946_neg	Phenylpyruvic acid	C9 H8 O3	164.04779	2.455	163.04047	No results	No results	Full match	Benzenoids	Benzene and substituted derivatives	Phenylpyruvic acid derivatives	Phenylpyruvic acid derivatives	11685138.02444415	28334708.50462238	24254457.168451365	16867170.410039898	11354406.066409864	18483882.55686264	11158368.627442332	28550586.105375383	31727092.91688996	11365867.477238825	12935927.252589624	11588982.597289054	1.03403564537378	0.04828591922886519	0.746864972022855	0.555555555555556	0.290618150370873
Com_2953_neg	3-Methylamino-L-alanine	C4 H10 N2 O2	118.07872	5.673	117.07133	No results	Invalid mass	No results	Organic acids and derivatives	Carboxylic acids and derivatives	Amino acids, peptides, and analogues	L-alpha-amino acids	492615.9887941972	588846.0149372163	499670.4297318428	559871.8214412701	522119.6078063888	632763.7156563054	29265461.332034133	462315.80045715335	712528.5186890403	658355.2125422049	552145.4514188768	519369.3335260224	0.102451650073715	-3.2869848744816372	0.33498544912414	0.638888888888889	0.788101465897772
Com_2956_neg	LPS 18:2	C24 H44 N O9 P	521.27613	11.95	520.26892	No results	Full match	No results	Lipids and lipid-like molecules	Glycerophospholipids	Glycerophosphoserines	Phosphatidylserines	10146579.28622498	15380197.708059812	6544375.945057092	15365244.789065177	19158450.902975377	10677877.837641312	29208070.326505832	15214044.99640026	15530523.280701792	16362791.120802308	36107741.67798884	32352841.41828056	0.53373984380088	-0.9057913820277865	0.0219327222671439	0.861111111111111	1.64943535511995
Com_295_neg	(��)19(20)-DiHDPA	C22 H34 O4	362.24642	7.509	361.2392	Full match	Partial match	No results					341529963.7621436	347508174.54967004	318603945.9786359	732755113.774724	572548853.8934858	387815516.0850627	147714878.27152216	350669308.0623509	368856186.436173	374113600.1214135	233014411.88586047	309980186.8036112	1.51358406706984	0.5979688071618322	0.0686638230360813	0.75	1.32308854726553
Com_2968_neg	Thromboxane B1	C20 H36 O6	408.22982	5.825	407.2225	Invalid mass	No results	No results					2195498.203716208	9670687.072045932	4010287.769208396	3157957.0645669745	13339883.483618587	1050503.548262644	20853030.684872903	1756870.3361643024	3401828.754737849	19363291.93802412	2800242.596987929	32152004.20356116	0.416107976277674	-1.2649701515516658	0.31586103637148	0.666666666666667	0.777390115657337
Com_296_neg	LPI 16:0	C25 H49 O12 P	572.29692	9.64	571.28961	No results	Full match	No results	Lipids and lipid-like molecules	Glycerophospholipids	Glycerophosphoinositols	Phosphatidylinositols	598689861.3325498	537962003.3057928	546206197.1747401	583275212.1249801	680967959.7324941	523091387.37253946	557033872.4589548	635504541.6350601	650643780.4236432	255805239.52788857	416488930.1926845	461348986.8737959	1.16573604821887	0.22124116329488094	0.236809417965948	0.638888888888889	1.11050992551229
Com_2974_pos	Cholic acid	C24 H40 O5	425.31405	7.297	426.32135	No results	Invalid mass	No results	Lipids and lipid-like molecules	Steroids and steroid derivatives	Bile acids, alcohols and derivatives	Trihydroxy bile acids, alcohols and derivatives	2779643.028597808	805837.7586460883	5889716.898643941	2085800.672808691	3040086.770906613	855789.4799671916	451513.2245081233	511759.4625428981	278036.2397001949	273013.6599871924	497819.7057628321	6019819.999921919	1.92442071399555	0.944424233434157	0.0640247443077057	0.833333333333333	1.45931979658996
Com_297_pos	N2-neopentyl-5-methyl-1,3,4-thiadiazol-2-amine	C8 H15 N3 S	185.09872	1.436	186.10602	Full match	No results	No results					144978088.48131698	120441163.32425724	124592347.20383053	102870929.9942439	189307309.7126618	188902761.7364007	149807377.28701612	141101315.56434506	40810063.80929077	145750319.12817597	93437273.2568626	124090647.89630637	1.25337606390465	0.3258193469257497	0.252502185823553	0.638888888888889	0.96264067153732
Com_2980_neg	N-Glycolylneuraminic acid	C11 H19 N O10	325.10117	1.339	324.09366	No results	Full match	No results					17712927.759802315	20429853.494515263	15259634.178875646	24696138.71461977	31061678.632218342	23598236.42618965	14564578.462668082	29007109.973792046	31187794.48937499	18736603.15874912	16830366.107110597	23607553.8331446	0.991223014576295	-0.01271841000204178	0.984886337330024	0.5	0.118186411885127
Com_2985_pos	Dl-Lanthionine	C6 H12 N2 O4 S	208.05186	1.235	209.05916	No results	No results	Full match	Organic acids and derivatives	Carboxylic acids and derivatives	Amino acids, peptides, and analogues	Cysteine and derivatives	4785802.361873587	5785588.886799762	1891737.9874670408	4569218.51785501	4230360.060853208	4957704.970057748	3643401.822208136	3842860.900556671	1529193.0011001644	5074534.429093653	3644964.22959829	5757954.744665308	1.11609901706569	0.15846502456205097	0.609634993814056	0.638888888888889	0.806467625159324
Com_2989_neg	Hydrocortisone	C21 H30 O5	362.20779	7.621	361.20026	No results	No results	Full match	Lipids and lipid-like molecules	Steroids and steroid derivatives	Hydroxysteroids	21-hydroxysteroids	4847852.66946634	8673039.668134091	21296644.9153369	8105341.04445976	14371975.724308535	7008484.959980581	4728790.702202794	14033973.120993149	15873851.31783978	26933857.02711876	15754704.251775054	31874503.50131352	0.588860141605388	-0.7640030702911954	0.187685454888248	0.722222222222222	0.995822584074575
Com_298_neg	D-Glucarate	C6 H10 O8	210.03796	1.316	209.03065	No results	No results	Full match	Organic oxygen compounds	Organooxygen compounds	Carbohydrates and carbohydrate conjugates	Glucuronic acid derivatives	280182540.6443479	255023363.2491368	347083688.3375514	426810894.0054842	675324518.7514147	170562991.53397748	432634352.6447946	209849973.2239757	273302444.1890264	201927243.31886503	414724887.8005532	388780145.3428501	1.12167740603305	0.165657817091957	0.78006985186274	0.472222222222222	0.621005810120466
Com_2990_neg	6-Sialyllactose	C23 H39 N O19	633.21278	2.06	632.20551	No results	No results	Full match	Organic oxygen compounds	Organooxygen compounds	Carbohydrates and carbohydrate conjugates	N-acylneuraminic acids	4700144.639285071	2625551.8969152234	1525780.7637975465	1767563.1416324647	3375611.5106234355	5666476.660347797	7458404.08950487	1829551.0938780813	1174224.1195368294	30695236.10334683	4670416.987913433	1250878.4262365878	0.417622493691461	-1.259728675452828	0.667543723816453	0.5	0.610188102759097
Com_2999_neg	Mebendazole amine	C14 H11 N3 O	191.0808	1.407	190.07372	No results	Invalid mass	No results	Benzenoids	Benzene and substituted derivatives	Benzophenones	Benzophenones	26869549.354473643	11505646.552750727	5728896.382130772	25493358.622533	7819603.140054182	9670154.635036832	9819719.230755651	21184860.003672604	24922015.13535413	5140863.204809573	38198183.860876	10688343.1364656	0.792033222133986	-0.33636714892246905	0.635687038246763	0.555555555555556	0.404202699818055
Com_29_pos	Xanthine	C5 H4 N4 O2	152.03345	2.196	153.04076	Full match	Full match	Full match	Organoheterocyclic compounds	Imidazopyrimidines	Purines and purine derivatives	Xanthines	4777558208.088545	5447652744.704801	5185992690.58662	7225876582.311841	5219292554.302567	5546142258.931357	5608824676.859048	6535413776.720302	4023955910.572665	5160197231.043439	5218027532.832256	4607263930.947333	1.07218510812008	0.10055400235597742	0.436492618214656	0.638888888888889	0.719792917338762
Com_3000_pos	Meperidine-d5	C15 H16 [2]H5 N O2	252.18777	6.259	253.19505	Full match	No results	No results					6732728.391801417	1483199.617918399	574327.1780597415	3169218.164491843	1989121.3175603943	3527510.7749075294	329369.0459906742	1827901.2768572825	220445.6000820476	226033.1093004231	782544.5768379122	852689.2048719847	4.1227120306474	2.043593693225459	0.0138329340226735	0.888888888888889	1.66076423449203
Com_300_neg	N-Acetyl-��-D-glucosamine 1-phosphate	C8 H16 N O9 P	301.05644	1.319	300.04913	No results	Full match	Full match					495426959.2943335	546728347.7208997	599777017.6119735	542769683.3243855	480598057.935916	642114690.9333442	505814515.1785114	499642059.5109315	408144789.8164463	321684297.83748126	463876691.6818139	677449227.8298104	1.14976063424178	0.2013335413985859	0.192258831918577	0.722222222222222	1.00555336312369
Com_3012_neg	N1-[4-(aminosulfonyl)phenyl]-2,2-dimethylpropanamide	C11 H16 N2 O3 S	512.17616	11.985	255.08089	Invalid mass	No results	No results					26640362.36456304	32642358.87111174	19373744.835479867	26384546.74117683	18826508.23502891	20952581.20084294	19364736.75394777	27246974.97233598	23301984.30413118	15902544.544515835	37050948.194960766	24053539.77579116	0.985702314994809	-0.020776080662078773	0.994508427248812	0.5	0.0182822680656054
Com_301_pos	13-OxoODE	C18 H30 O3	316.2014	8.741	317.20862	Invalid mass	No results	No results	Lipids and lipid-like molecules	Fatty Acyls	Lineolic acids and derivatives	Lineolic acids and derivatives	12621324.652005063	9173131.443964409	36716017.211485386	9022983.691265816	15348971.302846592	13598351.756489271	23467620.598869443	118057831.40722606	135082115.5138918	20248074.63400904	12890515.903845496	19234378.56651767	0.293272000368281	-1.7696887560055317	0.087988898697536	0.833333333333333	1.28195976230598
Com_3039_neg	10-Hydroxydecanoic acid	C10 H20 O3	188.14169	6.067	187.13445	No results	Full match	Full match	Organic acids and derivatives	Hydroxy acids and derivatives	Medium-chain hydroxy acids and derivatives	Medium-chain hydroxy acids and derivatives	6609468.066892832	3777058.000561413	29845638.710937705	3263644.4445791407	28911227.07793225	28132046.484638453	11710840.019830603	30198611.907302555	13583364.447954232	17859687.64817975	3555807.026495289	22521722.353452686	1.01115406828668	0.01600283563708886	0.705291099524343	0.472222222222222	0.327750899649886
Com_3049_pos	16-Heptadecyne-1,2,4-triol	C17 H32 O3	306.21702	8.076	307.22427	Invalid mass	No results	No results	Lipids and lipid-like molecules	Fatty Acyls	Fatty alcohols	Long-chain fatty alcohols	2699205.1754375803	2322022.15502794	2715857.8653537217	1150858.7583716132	1694734.8659524152	1225436.9899997232	1199579.721412785	4623094.171503685	1174724.7347691397	5428040.153602713	2265844.729792944	1966846.577706772	0.708850017811458	-0.4964476880844465	0.485955558252683	0.555555555555556	0.574154183443829
Com_3053_pos	2-furyl[4-(1H-indol-4-yl)piperazino]methanone	C17 H17 N3 O2	295.12816	5.215	296.13538	Invalid mass	No results	No results					759272.6040810447	900207.7369726169	1804882.948954822	1236551.4903305247	818994.1558078662	855419.3432102909	1077475.7391118272	5852886.020710098	2501589.61075902	412310.2084076713	558263.4614857143	1076947.7328200713	0.555367690246942	-0.8484848472883888	0.626059611201379	0.555555555555556	0.41990517375616
Com_3073_neg	FAHFA (20:5/18:2)	C38 H60 O4	580.45014	9.509	579.44275	No results	Full match	No results	Lipids and lipid-like molecules	Fatty Acyls	Fatty acids and conjugates	Fatty acids	11804850.332691276	8313989.963785803	23359263.809011687	7495148.783672522	8643597.511880644	9708185.457608528	8755983.556735467	30764365.824223872	22133605.71789895	19207026.03457221	8610943.15527694	18134560.518592075	0.644245892641108	-0.6343166606064161	0.153025562851456	0.722222222222222	1.06684316752312
Com_307_pos	PC (14:1e/2:0)	C24 H48 N O7 P	493.31664	8.605	494.32385	No results	Full match	Full match	Lipids and lipid-like molecules	Glycerophospholipids	Glycerophosphocholines	Phosphocholines	58746178.84037175	40939309.55964518	10557913.984311476	28971623.58939812	31560095.422405813	22546848.59531148	23288890.17348045	19261543.6753022	17424652.40222801	143702251.61332318	26201483.579973783	24237044.969505068	0.760763083075775	-0.3944808554656107	0.89996650689318	0.611111111111111	0.361647403597046
Com_3082_neg	1-Caffeoylquinic Acid	C16 H18 O9	354.09535	1.326	353.08807	No results	No results	Full match	Organic oxygen compounds	Organooxygen compounds	Alcohols and polyols	Quinic acids and derivatives	12414634.470271649	2651582.487304721	2378048.3357768846	6579980.739427768	1777810.4704849615	2045241.222922364	1468859.3336678552	3581716.3816270484	29927397.12022973	1506382.123807771	2516234.572537195	3727326.762614623	0.651735449354996	-0.6176416263750499	0.959747858610847	0.472222222222222	0.566782956441617
Com_3086_pos	Kaempferol	C15 H10 O6	286.04793	5.896	287.05521	Full match	Partial match	No results	Phenylpropanoids and polyketides	Flavonoids	Flavones	Flavonols	6341025.101356266	350903.12719444867	248347.0962998152	598274.2450978996	663497.6092191689	351360.7811994151	242101.24864248795	278716.84728435485	127825.26299907589	287160.20739762764	279944.4082123717	283410.08894777833	5.70547440507432	2.512346850298843	0.0938834743228223	0.888888888888889	1.3654037589313
Com_308_neg	gamma-Glutamylleucine	C11 H20 N2 O5	260.1376	5.343	259.13025	No results	Full match	Full match	Organic acids and derivatives	Carboxylic acids and derivatives	Amino acids, peptides, and analogues	Dipeptides	289565038.77078426	265715158.2161601	275971445.29599404	405932122.2188862	352152311.8344109	438338128.6589851	310446758.4657427	577332316.9003793	286123424.39434993	191404664.69136003	187353919.145302	315543109.7030059	1.08536005446673	0.1181737178990535	0.486930541984272	0.611111111111111	0.583528946335229
Com_308_pos	Glycoursodeoxycholic acid	C26 H43 N O5	449.31416	7.469	450.32123	No results	No results	Full match	Lipids and lipid-like molecules	Steroids and steroid derivatives	Bile acids, alcohols and derivatives	Glycinated bile acids and derivatives	22602169.617608167	11056793.72852472	12684304.713988723	33338264.50595665	11971832.24899013	11907463.641844476	3956122.020942813	154564443.4356832	46500669.8763131	1111142.1142796837	8312979.21872561	11596550.317970416	0.458148800099631	-1.1261118539872437	0.731754306709264	0.638888888888889	0.400748399592025
Com_309_neg	4-Hydroxybutyric acid (GHB)	C4 H8 O3	104.04762	3.672	103.04036	No results	Full match	Full match	Lipids and lipid-like molecules	Fatty Acyls	Fatty acids and conjugates	Hydroxy fatty acids	235173260.43375388	664520143.6891291	303237094.6302001	403228400.7624125	320920656.24311966	586487752.8945382	208346598.7571228	439725598.999753	203104653.62938988	381904835.4528285	182795150.15453285	412953855.6307336	1.37441225083892	0.4588148011246564	0.203550394533995	0.694444444444444	1.13717170798742
Com_30_neg	Glycerol 3-phosphate	C3 H9 O6 P	172.01401	1.315	171.00673	No results	Full match	Full match	Lipids and lipid-like molecules	Glycerophospholipids	Glycerophosphates	Glycerophosphates	7329005181.632583	8634892896.964912	10449144630.342567	5831836318.783606	5091948691.841118	6687574388.389906	4404030871.492726	7788625012.384329	3569732989.959059	1772572728.3987038	4045439735.7750406	5890216112.038514	1.60259965717943	0.680414073192322	0.0504727940369795	0.833333333333333	1.48681488361569
Com_3108_pos	3-Hydroxy-3-methylbutanoic acid	C5 H10 O3	101.03914	2.451	102.0465	Invalid mass	No results	No results	Lipids and lipid-like molecules	Fatty Acyls	Fatty acids and conjugates	Hydroxy fatty acids	4249351.590792825	5014784.827586642	4938743.55812665	5465848.683080432	4518384.987956121	6175750.740928707	4296620.177349013	5301418.621925403	4711132.368644966	4441350.1802193	4586958.625887932	2227163.483588076	1.18768972619595	0.24815799359393909	0.192964072161921	0.722222222222222	1.00551330811471
Com_3110_neg	FAHFA (20:3/18:2)	C38 H64 O4	584.47993	10.378	583.47388	No results	Full match	No results	Lipids and lipid-like molecules	Fatty Acyls	Fatty acids and conjugates	Fatty acids	27748307.27959629	25285724.33006684	25066897.895746768	22661930.320242062	30091645.272544056	28247390.682868924	16206538.974439131	17240332.332548365	15329794.383825062	23328720.47582368	22320870.829207085	21567137.939091567	1.37164616890739	0.45590837057948663	0.0052014029645806	0.972222222222222	1.87242294020699
Com_3112_neg	9-(3-O-Methylpentofuranosyl)-1,9-dihydro-6H-purin-6-one	C11 H14 N4 O5	282.09696	4.863	281.08966	Full match	Partial match	No results					14087210.324551852	18868841.1456996	19608777.68881208	15664003.63173966	11809648.696896724	18102046.65189147	14952068.279266842	30039681.7285118	29505695.026315566	13904701.514626993	9887585.87313028	17805865.62705669	0.845342371191776	-0.24239233079132771	0.615503340880757	0.5	0.398328045438119
Com_3113_neg	PC (4:0/16:3)	C28 H50 N O8 P	605.33396	7.24	604.32666	No results	Invalid mass	No results	Lipids and lipid-like molecules	Glycerophospholipids	Glycerophosphocholines	Phosphocholines	10643441.182419006	15918782.848505735	10224487.253034312	32296267.82155469	27848038.855380345	10048094.08156863	26772644.935724523	20653940.0393864	15974500.540983202	21964814.459015623	26844396.58499024	18950997.24932348	0.81563019802094	-0.2940129039755483	0.227266805477679	0.666666666666667	0.979406119184127
Com_3115_neg	12-Hydroxydodecanoic acid	C12 H24 O3	216.17291	6.574	215.16556	No results	Full match	No results	Organic acids and derivatives	Hydroxy acids and derivatives	Medium-chain hydroxy acids and derivatives	Medium-chain hydroxy acids and derivatives	18458752.9535758	18965053.705352	11514720.241525669	19447652.793809555	14179619.558276163	11333037.97681758	8944963.953137109	12689246.75418471	13083350.29288735	29091777.241292767	14390541.83470342	12756918.825255783	1.03234544710707	0.045925811298936386	0.693627855644773	0.583333333333333	0.321496617851372
Com_3126_pos	PC (22:6e/2:0)	C32 H54 N O7 P	595.3639	9.459	596.37122	No results	Full match	No results	Lipids and lipid-like molecules	Glycerophospholipids	Glycerophosphocholines	Phosphocholines	2519742.652984328	2145096.420013094	461808.6618496369	2140324.844468446	1704197.368645863	1371861.119300847	1830129.1526395192	1187005.124579929	564688.4578583895	5183317.058554916	2306022.9010235	1974347.877965897	0.792842181966303	-0.33489437391858246	0.729150429595847	0.472222222222222	0.649458685525476
Com_3140_pos	5-(6-hydroxy-6-methyloctyl)-2,5-dihydrofuran-2-one	C13 H22 O3	248.1391	6.543	249.14636	Invalid mass	Invalid mass	No results					1309619.166481648	834063.5822675013	1039758.8359023454	1402172.1521701622	1432683.5690469528	841031.0585025843	1361592.0393657412	2296194.630796615	4624647.478084376	797493.4242008346	1683603.1242863345	1733455.021528072	0.548878627135469	-0.8654409317927741	0.108823692506289	0.777777777777778	1.25996148691657
Com_3147_neg	Gly-Tyr	C11 H14 N2 O4	238.09575	3.973	237.08826	No results	Full match	Full match	Organic acids and derivatives	Carboxylic acids and derivatives	Amino acids, peptides, and analogues	Peptides	13388831.28571033	30498446.16130998	25478965.844534747	12618108.58937355	7645564.478675393	31254867.278469488	1177803.0350609168	14624313.955076264	16750532.266107816	2044503.316602097	7410609.476951285	9017307.806251554	2.36912529427415	1.2443544994004243	0.0584646109976137	0.805555555555556	1.42154249575805
Com_3149_pos	Eicosapentaenoic acid ethyl ester	C22 H34 O2	347.28013	8.386	348.28745	Invalid mass	No results	No results	Lipids and lipid-like molecules	Fatty Acyls	Fatty acid esters	Fatty acid esters	3568039.087550382	3785331.215388741	4816365.372580522	4031327.346676226	3083577.8986158734	2635469.629988422	5291152.479456761	2595042.293829569	3887712.0515933377	3619396.986605941	5781351.8019643705	3913280.582784416	0.873731118388698	-0.19473872116761365	0.430735057475382	0.638888888888889	0.727458036154151
Com_3153_pos	ACar 18:2	C25 H46 N O4	423.33481	7.164	424.34204	No results	Invalid mass	No results	Lipids and lipid-like molecules	Fatty Acyls	Fatty acid esters	Acyl carnitines	3192235.8843468074	2378124.7004512395	2770235.5306669585	2898324.1765632783	2551091.6884737653	2570920.809428723	4647257.050970402	2524974.910453319	4592806.536161851	4671752.796710159	2282948.5459782337	3898765.4978193766	0.723342791460947	-0.46724859385150125	0.0856036386993838	0.694444444444444	1.31888755679436
Com_3154_pos	Methyl dihydrojasmonate	C13 H22 O3	226.1569	7.228	227.1642	Full match	No results	No results	Lipids and lipid-like molecules	Fatty Acyls	Lineolic acids and derivatives	Jasmonic acids	1450304.9328319994	1350047.6410959538	2629573.538029346	1158859.9031262535	1895044.1899133048	892799.5560275294	2217689.616114948	5527854.88916205	4371906.185476624	2629922.36112752	2562912.5117847016	2303469.029494763	0.478063989048484	-1.0647243584714394	0.00716004288730807	0.916666666666667	1.76618810148496
Com_3163_pos	AKK	C15 H31 N5 O4	327.22767	9.404	328.23499	Invalid mass	No results	No results					2635327.0145187173	2058130.051410224	664929.59883458	1776965.1818886534	2549399.670558145	1630860.0183816743	2732007.742846021	4407723.333554503	4572378.369597803	2954018.7866060003	3560092.9248987795	3465332.668106698	0.521659795631256	-0.9388188458776314	0.0155376973732526	1	1.77843760561865
Com_3174_neg	L-Leucyl-L-Alanine	C9 H18 N2 O3	202.13231	3.788	201.12503	No results	No results	Full match	Organic acids and derivatives	Carboxylic acids and derivatives	Amino acids, peptides, and analogues	Peptides	5174777.520736523	6363450.433001588	28085201.954078253	3427224.9489041865	3723612.316215534	5283545.190928949	6328134.68383963	3661321.417586334	14668552.944656927	15710979.758460524	12293441.234937783	9238678.48611909	0.84098352362035	-0.2498505591204549	0.354217212744	0.694444444444445	0.769786703959313
Com_3187_pos	(5-methyl-3-isoxazolyl)[4-(5-propyl-2-pyrimidinyl)piperazino]methanone	C16 H21 N5 O2	315.16831	4.901	316.17557	Full match	No results	No results					2150156.863833094	1482845.2584874136	1482464.3223445893	2332865.2261170964	1873924.374531815	2986071.26664554	1677716.0963365869	1424879.2894094065	1183607.507534649	2756094.2322706413	2896696.4729904872	5568903.469778368	0.793681261729758	-0.33336835004377036	0.659760050151636	0.5	0.667678600352646
Com_318_neg	LPG 18:1	C24 H47 O9 P	510.29607	9.883	509.28873	No results	Full match	Full match	Lipids and lipid-like molecules	Glycerophospholipids	Glycerophosphoglycerols	Phosphatidylglycerols	312602978.0812571	331907665.62171584	366049264.51874775	266476287.30450925	175803130.5263149	181413334.05574524	425664643.35012	415284294.2943497	321636876.18237734	472533560.9826205	431122046.4863377	609409941.4541314	0.610786847217892	-0.7112590996449193	0.00904317256005482	0.944444444444444	1.77470145477511
Com_3199_neg	2-Methylbutyl beta-D-glucopyranoside	C11 H22 O6	296.14744	5.071	295.14017	Invalid mass	No results	No results					1617671.9645365386	1005871.92189732	27826735.11776394	1863688.9272646108	892973.1432236427	975646.0840469477	718862.3765983654	1499853.039349695	945725.2143375135	768303.4364951744	702859.4177188325	5778036.778621419	3.28248204230634	1.7147871184916714	0.429833394808493	0.75	0.805134552006055
Com_31_neg	LPC 20:4	C28 H50 N O7 P	589.33841	9.075	588.3313	No results	Invalid mass	No results	Lipids and lipid-like molecules	Glycerophospholipids	Glycerophosphocholines	Phosphocholines	7388304115.535419	8235352175.586796	6507267766.745415	11290957923.598969	9593655477.05556	7613902960.870516	9284260804.925146	7779523409.566954	8521211895.563127	8445875871.321345	11484858186.876888	9281656803.203014	0.92393895434768	-0.11413056052877273	0.390254009502672	0.694444444444444	0.710499948619345
Com_3209_neg	LPE 17:1	C22 H44 N O7 P	465.28633	8.946	464.27811	No results	Full match	No results	Lipids and lipid-like molecules	Glycerophospholipids	Glycerophosphoethanolamines	1-acyl-sn-glycero-3-phosphoethanolamines	11947447.267247507	10621234.172044665	27727059.595206443	3741170.49122604	5083186.878210727	10159726.623054484	6967489.655599167	11913573.6601044	13754104.585842278	5459890.829978004	7126529.132737805	8714647.942663474	1.28447645614332	0.3611804465512484	0.778020395076252	0.527777777777778	0.524050811106019
Com_3220_neg	FAHFA (18:0/20:2)	C38 H70 O4	590.52585	11.243	589.51862	No results	Full match	No results	Lipids and lipid-like molecules	Fatty Acyls	Fatty acids and conjugates	Fatty acids	22565013.320825502	17241992.800893947	18052937.40620208	11949984.963104744	15370056.493709097	6412100.854768612	8915628.980968514	13343781.50467895	22494282.74610539	12514626.47922716	9911494.05212863	10743043.911092265	1.17542000605849	0.23317635882107346	0.54804740128709	0.666666666666667	1.05293448122665
Com_3244_neg	s7p	C7 H15 O10 P	290.04077	1.106	289.03387	No results	No results	Full match	Organic oxygen compounds	Organooxygen compounds	Carbohydrates and carbohydrate conjugates	C-glycosyl compounds	6494793.651341878	7171174.967873976	6841707.989868298	6579576.5197342085	28372033.024606656	7292910.685233164	7444856.727685104	7228014.509681108	8739258.938542487	5377010.695270113	6203191.992063817	4878680.617143728	1.57388015405045	0.6543256884058473	0.294633808523604	0.611111111111111	0.923472207227309
Com_3246_pos	(4-nitrophenyl)(2,3,4,5,6-pentamethylphenyl)methanone	C18 H19 N O3	314.16648	5.81	315.17361	Invalid mass	No results	No results					5830426.096657762	3156227.42162132	2013179.1897725784	1657419.7927088717	5325944.572569589	3688099.657647113	1369644.1521213024	2257176.2561067124	621247.0221405043	3231420.702278533	3829579.31628514	3813013.107215853	1.43308962351523	0.5191288366466594	0.259706434991163	0.638888888888889	0.875517326333919
Com_3247_pos	Argininosuccinic acid	C10 H18 N4 O6	290.12253	1.274	291.12955	Full match	Full match	Full match	Organic acids and derivatives	Carboxylic acids and derivatives	Amino acids, peptides, and analogues	Aspartic acid and derivatives	5378874.518949807	2919015.1914400468	5026965.8301144345	5302944.433942253	5280750.326673674	3987008.565304818	3489601.1968848547	2536126.947588292	2784360.5794231985	3839930.3412341657	5786529.618083388	5157921.786007715	1.1822922198154	0.24158666155104327	0.284271206700066	0.694444444444445	0.908493370865238
Com_324_pos	L-beta-Imidazolelactic acid	C6 H8 N2 O3	156.05367	5.511	157.06094	No results	No results	Full match	Organoheterocyclic compounds	Azoles	Imidazoles	Imidazolyl carboxylic acids and derivatives	192058.85565638173	160371.03321994553	263822.6578596546	139490.46147540942	179618.7455208542	226617.6723153562	144126331.4196865	482458.634333996	158839.49489174673	129097.9397598752	777366.2500828964	177395.82576331138	0.00796686704754971	-6.971771785486007	0.256915111810735	0.583333333333333	0.918874148660701
Com_325_pos	13-HPODE	C18 H32 O4	312.22987	7.072	313.23737	No results	No results	Full match	Lipids and lipid-like molecules	Fatty Acyls	Lineolic acids and derivatives	Lineolic acids and derivatives	58881857.75117412	41979684.084230445	77748617.83396958	46576955.61554309	67869748.23110153	41352536.01849095	40995108.432130754	147644352.336463	104495601.89662609	73232729.50480488	53352968.1593611	71493364.83568613	0.680781317968273	-0.5547366478228557	0.1710294482747	0.694444444444445	1.05194814447236
Com_3271_pos	Terephthalic Acid	C8 H6 O4	166.02681	1.394	189.01608	No results	No results	Full match	Organic acids and derivatives	Carboxylic acids and derivatives	Dicarboxylic acids and derivatives	Dicarboxylic acids and derivatives	2193927.513344828	2795058.390035808	3944816.643909152	4852130.095629212	3913409.4220041786	3095867.184855768	4073450.4752715295	4956232.221520372	4329677.209036465	1714838.624083841	3225490.2139582667	4741710.7987959385	0.902515023502451	-0.14797714720657465	0.699290039473759	0.666666666666667	0.330584607427949
Com_3279_pos	Corey Lactone Diol	C8 H12 O4	172.07347	5.229	173.08092	No results	No results	Full match	Organoheterocyclic compounds	Lactones	Gamma butyrolactones	Gamma butyrolactones	2831453.482539171	2191093.461107396	1530719.5329716236	3438185.7675220035	3511518.8771868	3106615.902668021	2813251.229336997	1296790.259730284	892063.9961163675	3036063.5839109765	3426881.4624771164	5302514.44404963	0.990578360551693	-0.013656989628494338	0.714835938327979	0.583333333333333	0.492078826570334
Com_327_pos	N-acetyl-D-glucosamine	C8 H15 N O6	221.09003	1.41	222.09734	No results	No results	Full match	Organic oxygen compounds	Organooxygen compounds	Carbohydrates and carbohydrate conjugates	Acylaminosugars	80009431.07853433	97932579.50960463	77113385.61971603	93821779.80686472	139641986.35799915	100056125.62498842	105766859.23116268	147180467.63243988	79482481.03949104	134953916.98676422	104230109.51297936	129186512.489297	0.839861581986773	-0.2517765187058025	0.198158823221106	0.75	1.23068858444611
Com_3283_pos	2-{2-[(1-methyl-1H-pyrazol-5-yl)amino]-2-oxoethoxy}acetic acid	C8 H11 N3 O4	213.07684	5.743	214.0842	Invalid mass	No results	No results					973848.0984878828	378734.46790513606	860675.2785171418	858982.5230289812	1584853.2653538568	434403.3468471111	1815506.605715165	369519.774192986	4297689.116462583	316043.2334693772	1512697.5759109992	980349.7715181458	0.547955579119925	-0.8678691513018036	0.496969264550761	0.611111111111111	0.862939262773346
Com_3291_neg	5-Hydroxytryptophan	C11 H12 N2 O3	220.08528	4.991	219.07805	No results	Full match	Full match	Organoheterocyclic compounds	Indoles and derivatives	Tryptamines and derivatives	Serotonins	9630848.5682569	15418332.540339502	17822058.668089546	19818853.336171214	15562683.366115544	10264286.870126909	13869464.887491325	25842908.609363846	27336268.9745712	8605030.797570903	9990951.332928205	9755627.772784652	0.927849362509284	-0.10803749384623926	0.989644705869664	0.555555555555556	0.394549812025296
Com_3301_pos	ACar 20:4	C27 H46 N O4	447.33491	7.145	448.34201	No results	Invalid mass	No results	Lipids and lipid-like molecules	Fatty Acyls	Fatty acid esters	Acyl carnitines	3177673.954174955	4102717.131588888	2277661.40529274	6262387.466448294	2753519.366957044	5150760.104510916	2122284.553585716	2588066.4604967064	2504161.9916553926	3984156.896328347	1853113.380094408	3721386.1990542654	1.41444462571868	0.5002356975791218	0.138759489363547	0.777777777777778	1.18676458914763
Com_330_neg	LPC 22:5	C30 H52 N O7 P	615.35435	9.324	614.34717	No results	Invalid mass	No results	Lipids and lipid-like molecules	Glycerophospholipids	Glycerophosphocholines	Phosphocholines	481605465.13056046	383351992.2129486	127570019.44689736	631422066.8843377	328602851.05002487	410847969.0135996	346248189.6384001	189143059.7207759	123205431.36360042	349293531.0861419	392476230.57452416	278834658.0529916	1.40745522565707	0.4930890276341291	0.306571747547442	0.75	0.868770707084597
Com_3315_pos	1,4-dihydroxy-1,4-dimethyl-7-(propan-2-ylidene)-decahydroazulen-6-one	C15 H24 O3	234.15775	1.711	235.16502	Invalid mass	No results	No match					3314551.363364793	5278495.031206212	3299251.3109345194	3296156.0770440404	3059128.1743826885	3037524.1537106647	4347700.354608677	4941479.006000464	4227873.753240553	3726098.623048625	2574459.057810398	1914331.3145572725	0.979438745217688	-0.02997282672736068	0.956207760227591	0.555555555555556	0.0447606582641307
Com_331_neg	Lysopc 17:0	C25 H52 N O7 P	509.34865	10.468	508.34149	No results	No results	Full match	Lipids and lipid-like molecules	Glycerophospholipids	Glycerophosphocholines	1-acyl-sn-glycero-3-phosphocholines	559051563.5478537	443220797.41878575	563812998.5460331	283579731.4918387	304231577.47505087	178358803.9527402	405288947.9382173	445205206.6377385	448664184.0528972	279856019.4371199	631920409.9122431	443082169.0078769	0.878764351474266	-0.18645174924366006	0.421038269135241	0.583333333333333	0.905448140752442
Com_332_neg	LPS 20:4	C26 H44 N O9 P	545.27619	11.938	544.26898	No results	Full match	No results	Lipids and lipid-like molecules	Glycerophospholipids	Glycerophosphoserines	Phosphatidylserines	185728227.3321437	182976736.86302832	173868072.1951611	216200959.84248903	247340682.3549809	150730576.6007463	530489559.8386111	180651318.3011627	228614701.3858297	286552651.5578861	582066505.0163685	351076358.2202384	0.535712643935927	-0.9004687478154538	0.0324587664127234	0.861111111111111	1.59256470591845
Com_3350_pos	8,15-Dihete	C20 H32 O4	336.23001	6.535	337.23727	No results	No results	Full match					3988001.3844585023	2409737.651752883	3801651.762001878	3256844.841770636	3043572.4530982752	2598992.150907029	2669877.784632885	4983837.916989479	3338119.16911678	1805791.894873425	2750972.534244198	3603698.2468364793	0.997206742294306	-0.004035457704081792	0.866094583820477	0.5	0.517658764419391
Com_3354_pos	Trimethyllysine	C9 H21 N2 O2	189.15981	9.826	190.16708	No results	No results	Full match	Organic acids and derivatives	Carboxylic acids and derivatives	Amino acids, peptides, and analogues	L-alpha-amino acids	3039704.569403562	1783970.5267340636	2069169.8574326944	1535627.974129123	2684336.441912741	1921715.641950881	2685492.5806599124	4284852.281512697	4129951.618537332	2304370.8319304576	2327675.1203227653	1877123.0234695184	0.740199925080724	-0.43401310527148435	0.137558210163489	0.75	1.12738265803507
Com_3360_pos	Docosahexaenoyl Ethanolamide	C24 H37 N O2	371.28236	9.133	372.28976	Full match	No results	No results	Organic nitrogen compounds	Organonitrogen compounds	Amines	N-acylethanolamines	4643661.224463857	1908580.956342656	3431234.026656952	2964510.933792076	2122721.917576202	2017997.404800176	2033895.431387051	4924066.983768659	4121899.781362532	757680.3025163756	1396448.3976305556	1919747.9006819497	1.12768912623884	0.17336941007086015	0.447194449132936	0.611111111111111	0.885134575768922
Com_3364_pos	Vindoline	C25 H32 N2 O6	456.22588	9.005	457.23291	Full match	No results	No results	Alkaloids and derivatives	Plumeran-type alkaloids	Not available	Plumeran-type alkaloids	4007708.347035018	1641305.3450674266	1585152.3956873138	2587380.991673455	3354126.326550245	2083861.6148409816	4832718.164780954	2349564.710067351	3067485.034865089	3123209.350118577	4802229.415779959	3899686.684399445	0.691262003942318	-0.5326954665524063	0.0694010204828112	0.777777777777778	1.31830530926262
Com_3366_neg	N1-(2-methyl-3-nitrophenyl)cyclohexane-1-carboxamide	C14 H18 N2 O3	262.13189	5.21	261.12463	Full match	No results	Full match					6528630.925077702	20186146.039070632	25982639.45479435	7801872.805229438	12322560.55986375	11684507.22062502	7362130.805594553	9572024.284633966	22149598.51739892	24677344.710571367	13858772.003778417	11297359.91332834	0.950393492701336	-0.07340313677862029	0.80206117405116	0.527777777777778	0.223197482825894
Com_336_neg	Prostaglandin A1	C20 H32 O4	318.21971	7.955	317.2124	Invalid mass	Invalid mass	No results	Lipids and lipid-like molecules	Fatty Acyls	Eicosanoids	Prostaglandins and related compounds	115362501.66908816	86480714.24255647	182814385.3000241	102995981.83303766	134080150.0858206	91184365.16244656	109064668.68368706	570650695.640566	364420156.2575648	148047543.73243344	154906645.7648595	186882535.7757089	0.464752931625366	-1.1054641293057303	0.0612441489110984	0.861111111111111	1.39646550377454
Com_3377_neg	FAHFA (7:0/13:0)	C20 H38 O4	342.2774	7.901	341.27011	No results	Full match	No results	Lipids and lipid-like molecules	Fatty Acyls	Fatty acids and conjugates	Fatty acids	12268220.555263769	17131460.66935571	10222095.72460317	15471434.16035523	25181274.95986958	14399020.843804551	7170688.021295438	6412826.221966142	4653123.94236388	26069255.410461783	11814392.000006774	13079301.041864652	1.36812243414934	0.4521973437006069	0.16075483331734	0.75	1.09119861319898
Com_3380_pos	3-(4-chlorophenyl)-2-cyano-5-(dimethylamino)penta-2,4-dienamide	C14 H14 Cl N3 O	275.08281	4.784	276.09009	Full match	No results	No results					546348.2361232556	833341.6956081323	1044086.386207422	665717.2528753205	434133.78502403066	660991.1908569448	404055.9777527691	4912336.436114409	373567.6231255534	642996.5993750222	280778.41382635914	566404.6078153742	0.582804617459932	-0.778915787216996	0.947849862470005	0.722222222222222	0.272935611151103
Com_3382_neg	PC (18:2/20:4)	C46 H80 N O8 P	851.56898	11.487	850.56183	No results	Invalid mass	No results	Lipids and lipid-like molecules	Glycerophospholipids	Glycerophosphocholines	Phosphocholines	21031154.77050368	17320350.553624548	25761309.31708084	13226667.62775932	9857309.46452736	19579822.17734341	8829368.139406988	13523554.584439276	18532278.6582238	3508567.4681180594	10393696.955372036	12354475.186357245	1.59031169390371	0.6693095549302146	0.0867661068488956	0.805555555555556	1.40424530548456
Com_339_pos	Methionine sulfoxide	C5 H11 N O3 S	165.04602	1.907	166.05336	No results	No results	Full match	Organic acids and derivatives	Carboxylic acids and derivatives	Amino acids, peptides, and analogues	Alpha amino acids	70940985.12741202	93156292.13889676	59332713.63572112	70658564.41417655	107470155.07557708	65701317.508192986	77020030.3029273	142363536.4725058	63441227.27447008	68027010.84812382	81046239.41578758	81103575.76060426	0.910835384559201	-0.13473775583215028	0.615095464605907	0.583333333333333	0.506597261719944
Com_3410_pos	3-(methylsulfonyl)-2H-chromen-2-one	C10 H8 O4 S	245.99403	6.141	247.00136	Invalid mass	No results	No results					396419.8737542567	546697.1981404584	92346.31707122336	401582.73345040897	717388.2040725973	605876.2066915247	4730339.849988711	132948.62295325575	72889.18515915531	1290428.3342412987	639937.906632814	607180.1511538617	0.369335356064262	-1.4369967181358	0.66188817063007	0.638888888888889	0.649534415324425
Com_342_pos	EPK	C16 H28 N4 O6	372.20409	9.838	373.21146	Invalid mass	No results	No results					70779442.01941563	46947506.31897218	56978602.51170835	50123678.21681205	65548567.44251828	64450682.47514692	60645999.32006709	120787191.00911292	116222990.9938805	110255525.029027	100621340.52701937	68001101.79283707	0.615450931747802	-0.7002842557990847	0.010245698574884	0.888888888888889	1.78309783589814
Com_3440_pos	Palmitoylcarnitine	C23 H45 N O4	399.33496	7.345	400.34216	Full match	Full match	Full match	Lipids and lipid-like molecules	Fatty Acyls	Fatty acid esters	Acyl carnitines	1856277.3778854783	715580.0056472163	1911274.813697536	988717.0417589725	1324971.088042683	449503.4577514972	4642988.114333109	1343802.867362083	2624701.8293637447	1076673.1486652228	1870784.017617635	1264290.9139403335	0.565093009342887	-0.8234397528916251	0.115910749091237	0.75	1.29106732442406
Com_3448_neg	PE (16:0/22:6)	C43 H74 N O8 P	763.51662	11.294	762.50946	No results	Full match	No results	Lipids and lipid-like molecules	Glycerophospholipids	Glycerophosphoethanolamines	1-alkyl,2-acylglycerophosphoethanolamines	12841592.633174827	17023363.121923838	19391332.518243726	13730820.98826233	5600169.458003079	27555903.80716125	9526551.346844882	11939497.26406928	11865370.987719033	2980457.9312450946	26592024.229541425	9911840.039294194	1.32036260500565	0.4009341845873028	0.349895015795077	0.75	0.726846727150031
Com_3463_neg	3-Pyridylacetic acid	C7 H7 N O2	137.04806	5.6	136.04083	No results	Full match	Full match	Organoheterocyclic compounds	Pyridines and derivatives	Not available	Pyridines and derivatives	12614753.016585084	14938085.948355108	19536047.89575598	27843995.90261548	14881638.488984264	10225534.873848949	5708134.616756653	20904474.649680268	22483524.64422956	15972337.494417788	24198954.1357636	23857907.402311403	0.884329385146745	-0.1773442662121352	0.781825049021776	0.666666666666667	0.287081197690112
Com_3467_pos	��-Aspartylphenylalanine	C13 H16 N2 O5	280.10609	4.818	281.11331	Full match	Full match	Full match	Organic acids and derivatives	Carboxylic acids and derivatives	Amino acids, peptides, and analogues	Peptides	1547729.9145990312	2468204.3969819206	4146363.604505872	1336696.856992582	1451534.957860235	3135001.207415431	2117552.888236842	1004602.8315074	2597716.242658648	4341871.465417547	3325980.7350511616	2444819.8183159125	0.889656833108547	-0.16867914155518254	0.681341525738864	0.583333333333333	0.33866705722146
Com_3468_pos	3-hydroxy-2-[5-nitro-2-(1-pyrrolidinyl)benzyl]propanenitrile	C14 H17 N3 O3	275.12713	5.224	276.1344	Full match	No results	Full match					1184187.5835989562	1249797.1198069153	4469091.911848837	676658.0967466062	1049417.2849566515	2603366.475310256	1696443.941142711	874416.7832911707	2020707.533905622	2444154.212754993	1593628.7067116492	1688800.1622406477	1.08861734065409	0.12249692213872508	0.806318580181543	0.583333333333333	0.208970677562435
Com_3481_neg	4-chlorobenzaldehyde 1-[4-(1,3-oxazol-5-yl)phenyl]hydrazone	C16 H12 Cl N3 O	297.06955	2.915	296.06226	Invalid mass	No results	No results					10732483.62427041	8871839.020921893	15800930.135331776	19927440.42534318	16427274.553626722	9324102.229356194	17119159.267711125	25746857.37412462	18989873.54694117	8241735.98190545	6478220.7660483215	6244652.774698189	0.979033817368539	-0.030569401240958218	0.778368462799719	0.555555555555556	0.457396512871715
Com_3481_pos	T-2 Toxin	C24 H34 O9	483.24213	8.5	484.2496	Invalid mass	No results	No results	Lipids and lipid-like molecules	Prenol lipids	Sesquiterpenoids	Trichothecenes	2997315.327227565	1408432.4412168812	2009897.0868764047	2036524.5685166973	2060830.484424312	1664431.4791183644	4533871.05467756	2513831.814320418	1296619.3657212262	3208923.7095073555	1574674.2189398322	4609115.184531473	0.686553933544524	-0.542555036421906	0.261679616741663	0.666666666666667	0.90871788769811
Com_3493_pos	1-methyl-3,5-di(1-naphthylmethylidene)piperidin-4-one	C28 H23 N O	389.17976	5.192	390.18707	Full match	No results	No results					3503552.875731948	4771276.003450197	4409908.83686399	5417783.640811283	3059033.4199716123	4472930.384740492	2025846.100350708	3736989.632348531	1576483.5406586642	1438398.3095991253	1939187.2612214703	3229128.598667101	1.83812015557156	0.8782310768453031	0.00683177457017619	0.916666666666667	1.83377118385341
Com_3497_neg	Estrone	C18 H22 O2	540.33259	7.883	539.32532	Invalid mass	No results	No results	Lipids and lipid-like molecules	Steroids and steroid derivatives	Estrane steroids	Estrogens and derivatives	12145930.624654792	4761767.951124857	12424978.52406586	10970573.434006903	4676219.953749641	16344042.996526934	11080779.998223877	25594504.965937395	5830159.290647045	7540047.196268324	22484281.57025336	10487181.957043704	0.738686615283637	-0.4369656580766102	0.434110154391404	0.416666666666667	0.706196703478821
Com_349_pos	Purine	C5 H4 N4	120.04372	2.67	121.051	Full match	Full match	Full match	Organoheterocyclic compounds	Imidazopyrimidines	Purines and purine derivatives	Purines and purine derivatives	3048211.887936466	142676540.5132827	6519608.931112928	6220733.087723793	56544919.23462645	27756352.536811627	18516272.3955765	9451987.28532032	63718697.33702605	12261948.921104906	5521566.569436405	2770538.196657092	2.16290253149348	1.1129686535110226	0.579683597092716	0.583333333333333	0.435935611449941
Com_34_pos	Arachidonic acid	C20 H32 O2	304.24017	9.919	305.24756	Full match	Full match	Full match	Lipids and lipid-like molecules	Fatty Acyls	Fatty acids and conjugates	Long-chain fatty acids	4451620045.863562	3940464194.801152	5356956056.6402645	2886677709.0049424	2890040436.6841307	2866592499.199064	4055040302.222802	4983532392.679516	4239838200.16059	2445169939.2350755	4994518580.61722	3344965841.3762045	0.930569347823986	-0.10381442817758109	0.646386442810739	0.583333333333333	0.652605823203441
Com_3503_pos	4-(4-methoxyphenyl)-6-pyridin-4-yl-1,3,5-triazin-2(3H)-one	C15 H12 N4 O2	280.09206	5.184	281.09933	Invalid mass	No results	No results					2944832.662840368	2005666.733079607	3068446.0439896653	3053971.7399840006	3685648.893315452	2000905.9399117453	3869880.503825225	4615243.642296684	3429107.885004418	1969713.339907364	1206509.8384446609	2377360.4144785893	0.95944864394695	-0.059722509004428166	0.906828743366336	0.472222222222222	0.407139676188192
Com_350_neg	Ethyl-��-D-glucuronide	C8 H14 O7	222.07426	1.378	221.06696	No results	Full match	No results	Organic oxygen compounds	Organooxygen compounds	Carbohydrates and carbohydrate conjugates	O-glucuronides	116087285.24046302	85278042.1500574	7167160.947740565	34859560.293770105	169952412.90077648	240476738.5630301	262327310.2230276	4989034.424522298	4501351.776638427	525981698.3502796	139761490.7084377	39520056.72988458	0.669157663248586	-0.5795819240978681	0.769798758574366	0.5	0.525678178648469
Com_3520_pos	1,4-dihydroxyheptadec-16-en-2-yl acetate	C19 H36 O4	310.25068	8.488	311.25787	Invalid mass	No results	No results					2735606.1676391764	1669961.428835399	1114133.006448883	1946764.6358002448	2133705.732475064	1204076.8806215026	1842223.136418675	1492452.5354174387	1264934.7355766285	4219502.992315277	2050470.782008588	3045666.662046067	0.776432129978282	-0.36506827461885816	0.37981522976016	0.638888888888889	0.731652579182372
Com_3522_neg	Prostaglandin J2	C20 H30 O4	316.20196	7.862	315.19519	Invalid mass	Invalid mass	No results	Lipids and lipid-like molecules	Fatty Acyls	Eicosanoids	Prostaglandins and related compounds	9292832.02516465	4773594.044173926	2451185.317705253	4369562.636334078	13173970.179311091	5109323.28756263	8557368.209855184	25332492.643651776	23991172.7771438	8277818.188812911	10968347.301735962	10926650.726646224	0.444846733651475	-1.1686197356354069	0.0240812559347973	0.833333333333333	1.56953472340721
Com_3532_neg	Nonadecanoic acid	C19 H38 O2	298.28745	11.54	297.28018	No results	No results	Full match	Lipids and lipid-like molecules	Fatty Acyls	Fatty acids and conjugates	Long-chain fatty acids	20772076.947018526	13901107.425527437	24068201.72738244	14712887.261871062	10740006.641755275	7303980.667321542	15493453.914343024	11222371.99861759	20468668.05444148	7147012.01433432	14830974.377196264	11332445.744967503	1.13669600184207	0.1848464712256228	0.659235929775234	0.555555555555556	1.08870973071382
Com_353_pos	2,6-Di-tert-butyl-1,4-benzoquinone	C14 H20 O2	220.14636	9.919	221.15372	Full match	Full match	No results	Lipids and lipid-like molecules	Prenol lipids	Monoterpenoids	Monocyclic monoterpenoids	96720784.68770713	97106879.28748366	124444970.77850366	67271685.75847109	72383049.33615656	67069901.02330309	93848020.43542816	110408871.48199716	97692803.1307067	48571518.33388399	109376953.17821036	69675080.30159333	0.99135912545184	-0.012520318350247176	0.985538218188228	0.555555555555556	0.620284274925522
Com_3545_pos	Tetranor-12(S)-HETE	C16 H26 O3	288.17012	8.047	289.17749	Invalid mass	No results	No results	Lipids and lipid-like molecules	Fatty Acyls	Fatty acids and conjugates	Long-chain fatty acids	1036603.096975208	1051832.620290681	1053263.080024089	973179.357046013	1001964.8340222453	1440291.0936577884	1746033.425626054	4502509.861201303	1291782.7005992855	1188219.1945264686	1207556.327666447	1111921.2434467736	0.593512000162755	-0.752650895011293	0.141571224771248	0.888888888888889	1.26425463374581
Com_3548_pos	GRH	C14 H24 N8 O4	368.1965	6.323	369.20389	Invalid mass	No results	No results					2451172.08467929	2591727.713214514	4277568.177831776	1604785.7149711351	2240554.111964099	3684889.327360355	498527.2685420406	2669699.226136595	1624521.7564591314	740718.7074745338	5658731.170993987	3441779.712211632	1.15147756216145	0.20348629886519645	0.352260499542564	0.583333333333333	0.754984959725541
Com_357_pos	PC (18:1e/2:0)	C28 H56 N O7 P	549.37967	10.627	550.38702	No results	Full match	No results	Lipids and lipid-like molecules	Glycerophospholipids	Glycerophosphocholines	Phosphocholines	46787801.81041662	18124015.640713148	27915802.25731173	13870126.640548913	15040324.06772496	9367468.340756128	125417500.91520338	18465257.10873978	58282246.087306805	11892811.46758894	95232168.91022758	74173184.66989279	0.34189864712437	-1.5483593807759668	0.0754794167455732	0.805555555555556	1.34233785192891
Com_3580_neg	4-Hydroxy-2-Oxoglutaric Acid	C5 H6 O6	162.01684	2.427	161.00957	No results	No results	Full match	Organic acids and derivatives	Keto acids and derivatives	Gamma-keto acids and derivatives	Gamma-keto acids and derivatives	16289108.552596273	7095091.331385297	10453745.178817952	16357175.82194442	24438907.42607418	6104410.94880445	11875281.264744198	11968298.068123056	16535152.898067055	10680409.092796473	21556567.72080536	19230753.3877949	0.879058780506735	-0.18596845681078555	0.425217437768064	0.666666666666667	0.796797513647566
Com_3599_pos	Milbemycin A4 oxime	C32 H45 N O7	555.33022	9.595	556.33746	Invalid mass	No results	No results	Phenylpropanoids and polyketides	Macrolides and analogues	Milbemycins	Milbemycins	2033424.8064848124	728284.0429047283	794920.8186021431	579234.6736158375	840895.0872651408	412281.9245342832	1917865.719554761	293433.68388665235	329602.20150846656	571257.3678323189	5767837.283094089	3094098.4529427	0.450058353842641	-1.1518160237975021	0.55139374836015	0.5	0.48769149069747
Com_359_pos	4-Pyridoxic acid	C8 H9 N O4	183.05331	3.776	184.06055	Full match	Full match	Full match	Organoheterocyclic compounds	Pyridines and derivatives	Pyridinecarboxylic acids and derivatives	Pyridinecarboxylic acids	79169808.9516216	20142537.873911988	76235575.84421791	84967251.85668084	25352185.46751157	62176908.16993476	54499672.675899	127333474.51162437	11671102.177230878	59889702.99322991	63654679.39539565	90087669.28676176	0.854859336479464	-0.2262410447819397	0.837660571612021	0.472222222222222	0.378978080376176
Com_35_pos	D-(-)-Glutamine	C5 H10 N2 O3	146.06916	1.264	147.07642	Full match	Full match	Full match	Organic acids and derivatives	Carboxylic acids and derivatives	Amino acids, peptides, and analogues	D-alpha-amino acids	2194309243.9215937	2941537981.8232865	3880514150.308489	2649853597.7782087	1938238735.696509	3166118095.619685	1771009968.0463512	2788243804.325163	4009951628.483424	3088092176.558819	4906175832.999063	2056220713.191071	0.900689973413042	-0.1508974936085936	0.722390364383814	0.555555555555556	0.28543092735336
Com_3605_neg	AcylGlcADG (12:0-16:3-20:4)	C57 H92 O12	968.64163	9.956	967.63403	No results	Invalid mass	No results					22180276.234405003	15425958.304531194	17742955.354813576	20900494.507873632	15272322.630137408	14394834.24042536	11751053.886863692	14030775.415329706	15210901.64971655	17387607.418300226	24156286.71424185	24356853.45501733	0.99086345321878	-0.0132418355957289	0.923780358666319	0.555555555555556	0.239579946796946
Com_3620_pos	3,5-di(2-furylmethylidene)tetrahydro-2H-pyran-4-one	C15 H12 O4	256.07374	5.733	257.08093	Full match	No results	No results					660275.749294883	1743081.9887130824	523488.048057466	1267595.7908860133	1657383.7234370096	1706279.9946423278	552520.76372576	661761.6594334645	219912.5007230236	4012258.777034992	926567.675800424	1071870.774328563	1.01520682122556	0.021773667864575443	0.495568611397853	0.638888888888889	0.851724600876627
Com_3634_pos	(4-methoxyphenyl)(4-nitrophenyl)methanone	C14 H11 N O4	257.07039	5.307	258.07761	Invalid mass	No results	No results					1140341.566166868	1096650.8804053585	1611854.9875981885	2485723.983267557	2234279.974988743	742140.3924056091	1024899.582337106	4306621.578940489	2066529.1454417708	928104.77917507	287628.4652833519	337256.8129105219	1.04021336136391	0.056879474338474664	0.433766920995328	0.666666666666667	0.716897121700548
Com_3636_pos	Lindenenol	C15 H18 O2	230.13432	5.878	231.14188	No results	Invalid mass	No results	Organoheterocyclic compounds	Naphthofurans	Not available	Naphthofurans	631622.6082386081	544141.3314729912	3325145.11250972	1021452.4861589568	1288781.6223826646	1424410.0013833027	2148391.980358816	4305712.240492178	2547177.6189689087	404136.3521378688	434106.4847184656	635398.9809109613	0.786216055730494	-0.3470022687923069	0.94668558166915	0.5	0.279380914619804
Com_365_neg	D-Ribose-1-phosphate	C5 H11 O8 P	230.01945	1.329	229.0121	No results	Full match	Full match	Organic oxygen compounds	Organooxygen compounds	Carbohydrates and carbohydrate conjugates	Pentoses	500409165.5267581	311674633.05046046	363424965.2161034	517350484.9925226	383947917.6970909	414245888.3310216	466909925.6703766	194535697.84851176	264377822.4864781	156019455.7406373	473135798.1632132	404309802.49289066	1.2714069682744	0.34642590062848494	0.18139685632176	0.694444444444444	1.11024619426695
Com_365_pos	5-Methyltetrahydrofolic acid	C20 H25 N7 O6	459.18653	4.89	460.19391	Full match	Full match	Full match	Organoheterocyclic compounds	Pteridines and derivatives	Pterins and derivatives	Tetrahydrofolic acids	68739134.79176912	129894204.06303264	67365783.69911872	1394557.5674919738	41448167.93208021	119699309.46315566	1246033.7234710555	93047623.47723082	1357190.969121398	100191128.25042824	36685622.49849646	39628443.89219344	1.57461562525122	0.6549996995830847	0.441292509723653	0.722222222222222	0.655128168690813
Com_367_pos	N-Tetradecanamide	C14 H29 N O	227.22491	8.737	228.23215	No results	No results	Full match	Lipids and lipid-like molecules	Fatty Acyls	Fatty amides	Fatty amides	83792624.49133925	63447093.70308334	98728630.75476824	73308795.72599286	56386384.37350021	55154400.20291369	83446075.91679795	61593210.35436146	101699919.97595756	82669747.1080225	110092045.4338784	99882609.61896963	0.798722694824142	-0.32423338803291274	0.101672222811731	0.777777777777778	1.26487347878408
Com_369_neg	L-Serine	C3 H7 N O3	105.0429	1.25	104.03562	No results	Full match	Full match	Organic acids and derivatives	Carboxylic acids and derivatives	Amino acids, peptides, and analogues	Serine and derivatives	409346280.211864	427932047.75949866	394268480.93471074	482262323.28839314	299310421.8372089	460101689.0213585	332121316.45760745	405830209.48152566	497333243.2919451	281873573.12298024	287334898.14694446	285187681.2557496	1.18354013634476	0.24310863173682973	0.156775230416297	0.75	1.09442006908445
Com_36_neg	Taurine	C2 H7 N O3 S	125.01491	1.28	124.00763	No results	No results	Full match	Organic acids and derivatives	Organic sulfonic acids and derivatives	Organosulfonic acids and derivatives	Organosulfonic acids	990641775.975424	4222115284.7453256	3384883967.659365	2416004799.096865	3658258082.351444	2765987351.282571	7818944631.665241	1748435774.4102914	4253956878.4141154	9768605104.182934	4907291490.078659	2935956647.2674685	0.554760460815355	-0.8500631280952752	0.146910244976574	0.777777777777778	1.14054389033053
Com_36_pos	L-Pyroglutamic acid	C5 H7 N O3	129.04264	1.271	147.07643	Full match	Not the top hit	Full match	Organic acids and derivatives	Carboxylic acids and derivatives	Amino acids, peptides, and analogues	Alpha amino acids and derivatives	2193944069.740864	2941050581.9173923	3878704503.969626	2649355076.4893646	682190809.6604098	3165628064.530241	1770670146.8474145	2787436532.5936184	4007231522.670229	3087744997.429734	4903259491.080952	2055882164.792911	0.833370176150398	-0.2629706237043656	0.438789355199796	0.583333333333333	0.621779993825804
Com_3725_neg	FAHFA (16:1/18:3)	C34 H58 O4	530.43166	9.743	529.4245	No results	Full match	No results	Lipids and lipid-like molecules	Fatty Acyls	Fatty acids and conjugates	Fatty acids	18826265.441728584	24170578.947284315	12739659.419824133	13981808.7738682	13582206.714260451	19904480.478053577	6301180.559279068	11913238.35260226	16381993.2488532	21090730.83922676	10889586.805840816	11918871.002494322	1.31478705446269	0.39482915666744145	0.150167532628059	0.777777777777778	1.08447566564678
Com_3732_pos	(1E,4E)-1,5-bis(4-methoxyphenyl)penta-1,4-dien-3-one	C19 H18 O3	316.10853	2.978	317.11597	Invalid mass	No results	No results					1831874.118977896	2615762.6402130527	2099201.244276811	2404862.4609629675	1736888.985623039	2203887.746104916	2353612.8395848214	4080819.2375514978	3368705.3239712045	2885641.1678790795	1353307.2795176406	1727523.017850348	0.817552122276511	-0.2906173836616597	0.4589866170376	0.611111111111111	0.648077453483587
Com_3735_neg	3,8,9-trihydroxy-10-propyl-3,4,5,8,9,10-hexahydro-2H-oxecin-2-one	C12 H20 O5	280.10402	5.949	279.09674	Invalid mass	No results	No results					165791.92833276725	153303.85764449366	155855.24409277117	160047.80901371042	161106.58079892574	166446.96422460148	20992204.51278704	169263.9189103245	146496.5015065689	159136.0996587429	170940.65699340173	154016.2377728172	0.0441698708448689	-4.50079357591012	0.36564082185465	0.583333333333333	0.738240983997777
Com_3744_neg	L-Kynurenine	C10 H12 N2 O3	208.08517	4.777	207.0779	No results	No results	Full match	Organic oxygen compounds	Organooxygen compounds	Carbonyl compounds	Alkyl-phenylketones	10034160.486673698	14215538.91062462	22192600.21085284	16736523.195533415	11063778.340970052	6281512.637893763	4211987.471097716	12706807.470852444	16400717.118985685	9667695.611242434	14844997.616034888	12912160.219319634	1.13824066701078	0.18680563004679737	0.626194686261171	0.416666666666667	0.699375302655537
Com_374_pos	PC (17:1/17:1)	C42 H80 N O8 P	757.56228	11.227	758.5697	No results	Full match	No results	Lipids and lipid-like molecules	Glycerophospholipids	Glycerophosphocholines	Phosphocholines	66336614.07464735	94029356.10787688	44854266.44391703	91120449.8044524	31376219.68395432	46721362.07112262	116806215.89546858	118292904.73191884	93547924.12119225	70120433.54990825	51771255.04721821	100647303.9531856	0.67933191853139	-0.5578114538247008	0.0874966298257004	0.833333333333333	1.30831695787613
Com_3754_pos	Adenosine 5'-monophosphate	C10 H14 N5 O7 P	347.06264	2.081	348.06992	Full match	Not the top hit	Full match	Nucleosides, nucleotides, and analogues	Purine nucleotides	Purine ribonucleotides	Purine ribonucleoside monophosphates	2606270.0824871254	2676105.152910273	1907051.332818454	3282919.09791624	2565593.469802498	1826911.6503148663	3941762.629744338	3954710.27944408	2111019.885943708	2583476.525814498	1896884.362679972	2166360.7802060554	0.89255790590009	-0.1639823259193659	0.591882915377671	0.444444444444444	0.463509771263848
Com_375_pos	Serotonin	C10 H12 N2 O	159.0685	5.187	160.07574	No results	Invalid mass	No results	Organoheterocyclic compounds	Indoles and derivatives	Tryptamines and derivatives	Serotonins	95260902.47915854	115484474.66840816	97900248.2786108	108660874.0319076	121429292.8836978	154061379.16356486	84289295.1039076	109306198.06438038	87431447.07192597	99957566.64626974	81209105.65821657	74957223.8367629	1.28976280884603	0.36710577420284607	0.0218868680833807	0.861111111111111	1.60665260493454
Com_3765_pos	Celestolide	C17 H24 O	244.18284	7.381	245.19011	Full match	No results	No results					1189730.392841611	331618.247411979	569311.0417298158	1103733.0302563326	1248627.469788953	383341.1987796421	1449210.3126716577	1190245.763867495	3335826.7649654504	342179.0810522756	1294645.9684281908	1165860.0852097564	0.549826724578747	-0.8629510634817287	0.194692823694501	0.777777777777778	1.08877237658571
Com_378_neg	N6-Succinyl Adenosine	C14 H17 N5 O8	383.1082	5.043	382.10095	No results	No results	Full match	Nucleosides, nucleotides, and analogues	Purine nucleosides	Not available	Purine nucleosides	353181818.946564	505269415.3654175	319094071.0893286	447469050.5128148	406238495.5994052	390950894.09523183	169003192.5854176	188360628.67635232	330288449.97780794	324863327.0751518	249005808.30955824	389495583.2633573	1.46709801319101	0.552965257119762	0.027877013767968	0.888888888888889	1.59729540515878
Com_379_pos	16(R)-HETE	C20 H32 O3	302.22444	8.091	303.23184	Invalid mass	No match	No match	Lipids and lipid-like molecules	Fatty Acyls	Eicosanoids	Hydroxyeicosatetraenoic acids	39764536.49723722	31617976.466189124	28362703.094206262	26180183.14917157	32836635.046260785	17251818.232017227	27181604.17127489	59994201.68549438	97538917.40331484	14684637.467401972	50286098.04784852	35250907.858212695	0.617730388593925	-0.6949507905917489	0.281803425355327	0.694444444444444	0.965794938399297
Com_37_pos	3-methyl-5-oxo-5-(4-toluidino)pentanoic acid	C13 H17 N O3	257.10283	1.283	258.11008	Invalid mass	No match	No match					3676590270.774175	5061206060.699791	4206343689.4126	2061843061.281041	1704634116.1293676	3785880608.5796623	2659231535.251274	2839746127.155401	1306351261.0836985	1571019782.7066689	2900431357.86925	1662331438.9140048	1.58407304876812	0.6636388661407138	0.0820451487312907	0.833333333333333	1.26867176834525
Com_380_pos	Dihydrothymine	C5 H8 N2 O2	128.05862	1.359	129.06589	Full match	No results	No results	Organoheterocyclic compounds	Diazines	Pyrimidines and pyrimidine derivatives	Hydropyrimidines	59933482.82220019	38871907.58085745	111838886.67974456	71161042.86018823	98685901.03123474	99598011.75835983	34983200.768431164	22496846.72685157	16069224.906691449	39821033.99381452	37035788.9348612	42993395.945051685	2.48237071134893	1.3117185802096412	0.00260754961133483	0.944444444444444	1.91332245471038
Com_3813_neg	1-Palmitoyl-Sn-Glycero-3-Phosphocholine	C24 H50 N O7 P	495.33349	10.024	494.32611	No results	No results	Full match	Lipids and lipid-like molecules	Glycerophospholipids	Glycerophosphocholines	1-acyl-sn-glycero-3-phosphocholines	19367553.742334463	12392729.606025826	21601284.15920381	7322732.097073066	12100341.508722777	5463864.014728539	19056496.03724448	10159060.137040336	12692182.62513669	10338473.413218118	17479826.458105773	21720079.871855125	0.855678801628263	-0.22485874482561666	0.405496656479793	0.611111111111111	0.891792421287336
Com_3836_neg	Luteolin	C15 H10 O6	286.04814	5.897	285.04089	No results	Full match	No results	Phenylpropanoids and polyketides	Flavonoids	Flavones	Flavones	22187845.223335285	587794.9867735233	186088.8928164556	216609.2544955867	200460.64967249884	206745.9620259192	277188.4181427056	212206.18309259776	175998.14062864703	2777035.459297228	228104.3901925484	201548.60386920933	6.09118037044709	2.6067218257640166	0.610184304689822	0.5	0.447374556938988
Com_3840_neg	Ala-trp	C14 H17 N3 O3	275.1275	5.206	274.1203	No results	No results	Full match	Organic acids and derivatives	Carboxylic acids and derivatives	Amino acids, peptides, and analogues	Dipeptides	4338144.268279448	9566846.224133398	21394730.079418413	5969175.194740796	4699004.133381746	14751699.34584513	8069312.159091075	2591919.863088313	8043821.850931996	15917068.992258327	9006777.883317463	5408756.341727193	1.23822390482167	0.30827221694965945	0.643719918160527	0.444444444444444	0.361739795695022
Com_3848_neg	N1-cyclohexyl-4-(4-fluorobenzyl)-1,4-diazepane-1-carbothioamide	C19 H28 F N3 S	349.19304	7.478	348.18567	Invalid mass	No results	No results					5530305.842493627	22637501.34239773	5836377.252062204	3288953.7673362	22191334.07070569	2488051.944855972	7766478.847355814	6402515.965098876	15561759.603173193	12342912.79454421	8983427.319002017	6203920.013099852	1.0822812818676	0.11407550028973275	0.593663395765208	0.666666666666667	0.500216480817298
Com_3859_pos	ACar 7:0	C14 H28 N O4	273.19424	5.508	274.20154	No results	Invalid mass	No results	Lipids and lipid-like molecules	Fatty Acyls	Fatty acid esters	Acyl carnitines	2853890.534544903	1674161.0564873486	2279262.172685753	2796223.486613885	2733956.88177666	4662909.698229599	1856553.349035277	3806175.883323987	1244337.345134467	1929267.6913921807	2309270.675076293	2362593.2248722534	1.25852490597604	0.3317337674504839	0.265842240926018	0.694444444444445	0.934904356269317
Com_3874_neg	methyl 9-(2,4-dimethoxyanilino)-9-oxononanoate	C18 H27 N O5	337.19264	7.15	336.18536	Invalid mass	No results	No results					2019682.8993473365	6617754.635525411	3704924.325905052	2056268.6216087136	6157394.266735997	3966225.049043297	8558717.045179326	1337531.4417212135	2086592.4976561377	21257926.367405374	5165141.3391718455	4025344.6308673737	0.577928952795053	-0.7910359477502135	0.612014704696197	0.611111111111111	0.559718094099445
Com_3884_neg	13Z,16Z-Docosadienoic Acid	C22 H40 O2	336.30338	11.683	335.29614	Full match	No results	No results					21799326.9759396	13648390.310147995	18543846.946017534	11231898.93843079	12759003.831313075	12854205.080626732	14166255.159083009	4412671.906147795	12928569.309086686	14959202.831463376	14020003.38533844	14342389.93723327	1.2139218720053	0.2796755727487893	0.312170857276231	0.527777777777778	0.96401659153272
Com_3887_pos	4-(pentyloxy)benzene-1-carbohydrazide	C12 H18 N2 O2	200.15267	5.447	201.15985	Invalid mass	No results	No results					2412785.7981392825	1812135.9114481448	3588472.278984276	2355867.4041693457	3046955.361539589	1221281.774548842	1184673.1162338431	878863.6632620753	1918145.146681483	1414738.3336566922	2500107.8157969704	2900096.443824301	1.337223361136	0.4192404640020411	0.222650896845246	0.694444444444444	1.24899218878031
Com_38_pos	DL-Lysine	C6 H14 N2 O2	146.10553	1.121	147.11281	Full match	Full match	Full match	Organic acids and derivatives	Carboxylic acids and derivatives	Amino acids, peptides, and analogues	Alpha amino acids	3606867002.740584	4650604033.311735	3628038441.937442	2962984359.10414	3429617479.1806216	4311135786.766482	4009831705.063441	4016766849.623296	3960624082.6626863	3597199275.7485857	2912141207.847464	2808786621.264894	1.06026173596611	0.0844204521174649	0.549255855963931	0.388888888888889	0.486386993927832
Com_3911_neg	Gly-Tyr-Ala	C14 H19 N3 O5	309.13299	5.201	308.12589	No results	No results	Full match	Organic acids and derivatives	Carboxylic acids and derivatives	Amino acids, peptides, and analogues	Oligopeptides	4957085.365978122	8423054.840434376	20795476.89221541	4408602.079759739	4212006.271347167	11849983.99251436	7826224.899592188	3601113.7869217284	12084776.006915923	12151632.052825231	7176152.507043597	6525302.129504977	1.10697835543086	0.1466270136119297	0.994243881251751	0.527777777777778	0.107557478818065
Com_391_pos	7-(2-hydroxypropan-2-yl)-1,4a-dimethyl-decahydronaphthalen-1-ol	C15 H28 O2	222.19843	9.871	223.20552	Invalid mass	No results	No results					61277940.16292884	63686637.54894664	108231524.70354182	50017174.07705508	41709875.05226487	47402733.5184899	66697935.728592895	56169375.49728865	55526901.86997792	56639465.94495071	85665530.00253633	57860416.92143919	0.983533001213028	-0.023954633753550197	0.727702274175316	0.611111111111111	0.503241060270563
Com_3920_pos	PC (18:1/20:5)	C46 H80 N O8 P	805.55864	9.818	806.56592	No results	Full match	No results	Lipids and lipid-like molecules	Glycerophospholipids	Glycerophosphocholines	Phosphocholines	1624982.5552967987	1549720.4585492914	1978892.672795406	2239867.8159657577	1383078.5675680193	452244.3248737557	1987777.9073679447	3521392.770442567	3077546.941249024	1651545.8185051924	1856423.6387361167	3473508.819990481	0.592797422162932	-0.7543889209292441	0.0647578205737458	0.861111111111111	1.38273652855418
Com_3925_pos	N1-[1-(2,4-dimethylphenyl)ethyl]-2,2-dimethylpropanamide	C15 H23 N O	233.17407	1.041	234.18132	Invalid mass	No results	No results					1363714.5085934792	2003247.9032165864	1533608.778652534	2116265.0510673327	1620222.9420447703	1334618.050119149	1551210.6529179227	3695618.673550765	2001281.7281772688	1689271.4072926145	1597359.6560578817	2108083.5718039246	0.788722195366382	-0.34241085287659256	0.220266755541553	0.694444444444444	0.990376542227281
Com_3939_neg	Prostaglandin K2	C20 H30 O5	332.19931	7.576	331.19202	Invalid mass	No results	No results	Lipids and lipid-like molecules	Fatty Acyls	Eicosanoids	Prostaglandins and related compounds	14899377.72473414	14292450.393695137	14210955.671597406	20850349.62075067	21340799.657788675	18282529.75875857	12698026.53682807	19212961.60936445	15864210.895517338	13646201.673003413	9196731.896180715	13940801.84401924	1.22845047063254	0.2968396914702929	0.121454772797673	0.805555555555556	1.14817981123551
Com_393_pos	Lipoic acid	C8 H14 O2 S2	206.04341	1.169	207.05069	No results	No results	Full match	Organoheterocyclic compounds	Dithiolanes	Lipoic acids and derivatives	Lipoic acids and derivatives	82234714.58024202	97248462.09043628	76009415.44968267	86782263.63234015	87132494.01401855	89160796.91277131	83302928.11615399	112152361.64591944	91505512.36306338	88129062.72361873	78338742.70708679	73964266.50168392	0.983267260874911	-0.02434448754571056	0.881481866304325	0.5	0.416727517006597
Com_3948_pos	nor-6��-��xycodol	C17 H21 N O4	303.15052	5.98	304.15784	Invalid mass	No results	No results	Benzenoids	Phenanthrenes and derivatives	Not available	Phenanthrenes and derivatives	2982398.8090835745	3351495.4317776565	2696623.944636885	1793122.2872258849	2642073.995719492	2701868.928003996	1548749.324881163	3659031.312843652	838001.1912787986	1968126.6004179264	1138951.3805549135	2066303.8940313547	1.44106849877518	0.5271389132326695	0.0845026502120332	0.777777777777778	1.31019037896454
Com_3960_neg	Neopterin	C9 H11 N5 O4	253.08112	7.472	252.07388	No results	No results	Full match	Organoheterocyclic compounds	Pteridines and derivatives	Pterins and derivatives	Biopterins and derivatives	12045044.351042526	21954813.20280313	12597758.854219146	4828360.400219734	4144206.750349251	3671307.705825741	6139942.147558765	6318912.510994975	14355103.75795045	7507534.885338201	14753784.789262434	15766015.487090549	0.913638331305301	-0.13030491526366397	0.53060139040975	0.666666666666667	0.60778010484415
Com_3969_pos	5-Hydroxyindole	C8 H7 N O	133.05294	5.649	134.06018	No results	No results	Full match	Organoheterocyclic compounds	Indoles and derivatives	Hydroxyindoles	Hydroxyindoles	2945817.7472556992	3237396.321855284	3447629.58020257	2275913.269816508	4283577.863222663	4276332.511208259	1926052.736584464	3232149.377561119	1706882.0360684523	3096208.1643289896	3587374.2695376026	3474261.3560777563	1.20230006057175	0.265796997442578	0.250428441957429	0.666666666666667	0.913465307768928
Com_3979_pos	GNK	C12 H23 N5 O5	299.15551	6.926	300.16272	Invalid mass	No results	No results					368743.5415103168	827383.3576548127	500443.5158057016	1007130.5088355064	350000.39785232506	1193291.6087006675	436443.245942748	3601565.5791541166	239476.72061464723	356056.6443742853	168376.46750075894	421118.3541182878	0.813127098437519	-0.298447219888295	0.533833532559054	0.694444444444445	0.694298315334528
Com_398_pos	Acetophenone	C8 H8 O	120.05754	2.445	121.0648	Full match	Full match	No results	Organic oxygen compounds	Organooxygen compounds	Carbonyl compounds	Alkyl-phenylketones	77217619.42768688	112475579.79818235	91605904.97012348	109467807.4031304	77396558.57242355	22110773.430836268	74757492.61542398	104961776.20723614	90967120.35491487	87623059.37974966	76596867.22624132	61765429.24933929	0.987119256340828	-0.018703704087997906	0.674117993705032	0.638888888888889	0.611095197914818
Com_3997_pos	PC (16:2e/3:0)	C27 H52 N O7 P	533.34817	9.363	534.35577	No results	Full match	No results	Lipids and lipid-like molecules	Glycerophospholipids	Glycerophosphocholines	Phosphocholines	1842685.9380752111	1011036.476954083	407535.7556919048	768618.707991923	1030892.1241865088	494480.7795019548	849655.941398399	416868.4729603398	540410.7054489076	2189797.6282407176	4694088.416644003	1638783.4164214032	0.53779888075857	-0.8948613421416952	0.387966228947891	0.638888888888889	0.684403198515386
Com_39_neg	LPC 18:2	C26 H50 N O7 P	565.33842	9.166	564.33112	No results	Invalid mass	No results	Lipids and lipid-like molecules	Glycerophospholipids	Glycerophosphocholines	Phosphocholines	8115210286.8390045	6593020880.659362	4101462551.165678	8603250520.29141	7957663113.965925	6620033844.631321	8694517982.470928	4315879814.643007	4612510948.758606	8991998853.736387	9556656451.06968	8146427120.344756	0.947485210588869	-0.07782467062908768	0.861221887834661	0.694444444444444	0.365122818085866
Com_39_pos	Pipecolic acid	C6 H11 N O2	129.07901	1.12	130.08632	Full match	Full match	Full match	Organic acids and derivatives	Carboxylic acids and derivatives	Amino acids, peptides, and analogues	Alpha amino acids	3516077832.194352	4536603418.368816	3536639273.7730165	2056882936.124675	3342181756.908865	4206419624.544306	3902820432.9031897	3916172710.844397	3863512413.5949583	3502031994.9168453	2854201807.1304007	2738476695.477892	1.02009839941711	0.028708322298802845	0.990961402409914	0.444444444444444	0.131673272643117
Com_3_neg	Docosahexaenoic Acid	C22 H32 O2	328.24041	9.847	327.23312	Full match	Full match	No results	Lipids and lipid-like molecules	Fatty Acyls	Fatty acids and conjugates	Very long-chain fatty acids	58732739507.1979	52096319025.02973	60694127365.52252	54497686507.452126	55080882789.79816	49019798028.18455	39625031478.738914	66398568174.38952	83725891476.12506	53440607387.56644	59637303480.92172	54861448795.99784	0.922929390979393	-0.11570781665928971	0.609953770100047	0.611111111111111	0.628180826089155
Com_4007_neg	Geniposidic acid	C16 H22 O10	374.12336	5.382	373.11618	No results	Invalid mass	No results	Lipids and lipid-like molecules	Prenol lipids	Terpene glycosides	Iridoid O-glycosides	10192920.664608289	7124973.3358354345	18937001.928406373	21174022.6278563	14905632.830148509	7028575.583788413	18826947.83251025	16722303.681144727	18701984.85988744	7467483.10691272	11405590.652210409	14295584.563262189	0.907838281511225	-0.1394927701035658	0.575191688918349	0.555555555555556	0.713693128688508
Com_400_pos	4,7,8-trimethoxyfuro[2,3-b]quinoline	C14 H13 N O4	259.08229	5.711	260.08942	Invalid mass	No results	No results					43891435.71741572	69268348.25780514	28783546.2308623	31181381.494418696	38423276.09562967	68958755.87881778	25353846.471595004	22105649.863455955	19868855.18077575	101079937.45686164	45401587.132964335	36681747.43652027	1.11982484567083	0.16327309474422336	0.461856525285489	0.666666666666667	0.783410476159807
Com_401_pos	Caprolactam	C6 H11 N O	113.08428	5.363	114.09155	Full match	Full match	No results	Organoheterocyclic compounds	Lactams	Caprolactams	Caprolactams	65576031.815134384	37387552.39384972	48328124.90198293	14995835.405732216	33872418.35017791	35904180.83198648	21841853.913985908	32645919.0895776	16567763.283378609	53152125.27924015	78635708.12025045	111639683.7522068	0.750641858496593	-0.41380335254194706	0.678666985171497	0.555555555555556	0.352301608327925
Com_402_neg	4-amino-2-(4-chlorophenyl)-6-(methylthio)pyrimidine-5-carbonitrile	C12 H9 Cl N4 S	276.02501	1.349	275.0177	Full match	No match	No match					427442335.8364051	220422723.1194514	256099371.8667041	382100488.3784331	257820667.350564	168327068.7582809	403366381.4424816	122098816.27673844	219516132.72753385	100301161.2757113	355869271.9451683	281188676.33103377	1.15507383399145	0.20798507374417885	0.446699717756577	0.611111111111111	0.880072469895552
Com_403_pos	N3,N4-Dimethyl-L-arginine	C8 H18 N4 O2	202.14306	1.378	203.15033	Full match	Full match	Full match	Organic acids and derivatives	Carboxylic acids and derivatives	Amino acids, peptides, and analogues	Arginine and derivatives	95736960.92833284	102795080.8251726	103569744.05463274	72520510.30308573	63788536.55416322	107376042.78579517	92904662.25397922	80348954.33805785	69859829.29088436	93931058.75235976	90814230.1570294	53610471.472386114	1.13358625712633	0.18089417316402223	0.343892215638548	0.75	0.728170233664268
Com_4046_pos	C-8 Ceramide-1-phosphate	C26 H52 N O6 P	505.35301	9.764	506.36038	Full match	No results	No results	Lipids and lipid-like molecules	Sphingolipids	Phosphosphingolipids	Phosphosphingolipids	2481855.090403826	1061225.733774937	2606010.459539309	471613.7661084372	462872.4903896534	508814.3536707732	2228844.562508078	1862568.795565017	2889978.19287398	431451.6881277774	1705950.068494038	1927293.4969655848	0.687337699606907	-0.5409090033479803	0.259139073029341	0.611111111111111	1.00347078069846
Com_4051_pos	Normorphine	C16 H17 N O3	271.12437	5.351	272.13168	Invalid mass	Invalid mass	No results	Alkaloids and derivatives	Morphinans	Not available	Morphinans	1490030.9297603753	1666951.7174493838	1200802.775812488	2012457.470354589	2524682.4083462413	1411457.7365230874	1060015.8680597066	3473637.431950956	1693243.0741622034	1474485.4794008762	1385283.2125758398	989983.3409383012	1.02279871460005	0.032522252589638985	0.691204459409994	0.638888888888889	0.312621635899572
Com_405_neg	N-Oleoyl Glycine	C20 H37 N O3	339.27786	9.766	338.2706	No results	No results	Full match	Organic acids and derivatives	Carboxylic acids and derivatives	Amino acids, peptides, and analogues	N-acyl-alpha amino acids	429355895.5861708	310381006.9062995	370134786.0980928	354527817.23495734	271431979.37360287	336884504.82550216	328015164.19746727	381387937.53412765	432522902.8230751	166474715.08892506	155338756.52950257	233283725.7419904	1.22138341284054	0.288516157715459	0.20589310023915	0.638888888888889	1.12616955935523
Com_4063_neg	3-anilino-5-(4-chlorophenyl)cyclohex-2-en-1-one	C18 H16 Cl N O	297.08868	4.647	296.08136	Invalid mass	No results	No match					1401138.8631281871	4845685.705848695	3471346.362880505	1471644.899009392	6239023.114323759	1951810.323140735	7909179.651645426	504398.1181818914	2543955.449179348	19703733.59874705	4895159.869026912	3105118.959863055	0.501290078918864	-0.9962824130036706	0.578015928266348	0.638888888888889	0.449394204587682
Com_4063_pos	Diflorasone	C22 H28 F2 O5	410.19209	5.757	411.19934	No results	No results	Full match	Lipids and lipid-like molecules	Steroids and steroid derivatives	Hydroxysteroids	21-hydroxysteroids	1008381.860783661	2420929.017096027	1753436.1323240278	1394810.6554307914	927879.4538268846	2801427.739348097	2305010.483070411	419091.47938627866	589666.5983936401	3185377.0712136184	3186277.287546461	2047033.474365744	0.878491640003144	-0.1868995377184732	0.914249670147004	0.555555555555556	0.46709971832721
Com_4065_neg	PC (4:0/18:5)	C30 H50 N O8 P	629.33397	7.373	628.3266	No results	Invalid mass	No results	Lipids and lipid-like molecules	Glycerophospholipids	Glycerophosphocholines	Phosphocholines	9625918.399404034	12240619.98780797	5491225.850852174	21835839.68690244	13431561.691317318	9319220.67745043	10577386.27968818	9296053.067394791	10270837.209336476	12367711.504814634	22675882.9196106	11183778.640754027	0.942030015721799	-0.0861550660014326	0.680637708437182	0.444444444444444	0.439994551135427
Com_406_neg	Citric acid	C6 H8 O7	192.02743	1.316	191.02017	No results	Full match	Full match	Organic acids and derivatives	Carboxylic acids and derivatives	Tricarboxylic acids and derivatives	Tricarboxylic acids and derivatives	175098923.9672081	14455479.217105111	228820529.08776248	282760577.3701886	438895210.3970843	86674537.65223664	265436262.1396284	148942262.70561317	161794622.80322355	125342375.76003288	283390958.35234547	235137413.6430087	1.00545993657509	0.00785559735091765	0.516010640977891	0.472222222222222	0.630346767019241
Com_4075_neg	FAHFA (20:2/22:4)	C42 H70 O4	638.5261	10.847	637.5188	No results	Full match	No results	Lipids and lipid-like molecules	Fatty Acyls	Fatty acids and conjugates	Fatty acids	20212458.470924087	11613428.9000718	16912922.6262616	9715717.542508	16132667.453681707	11650203.357311418	13549073.718134977	1346407.285010716	3992599.870385021	7348244.601176845	13923105.973456886	15960591.364171246	1.53666007298562	0.6197980594618586	0.146227411942908	0.75	1.20281829328608
Com_4077_neg	N-[4-(diethylamino)phenyl]-N'-phenylurea	C17 H21 N3 O	319.14549	6.263	318.13785	Invalid mass	No results	No results					4565104.523368921	8197598.577357254	7664738.603406977	6209320.408982509	15429870.080681965	6086691.714360436	15183015.728267249	4460114.306324227	12397006.80263833	19645833.97481656	7895857.232771702	6186578.818478469	0.732164974107516	-0.4497593363911174	0.383801523451587	0.611111111111111	0.672397911357156
Com_4080_neg	Mevalonic acid	C6 H12 O4	148.07399	2.85	147.06671	No results	Full match	Full match	Lipids and lipid-like molecules	Fatty Acyls	Fatty acids and conjugates	Hydroxy fatty acids	8998542.578622594	5369210.067352015	3008692.3593922	10302798.974311708	11847841.06193948	4907901.437597708	6383551.127785458	15073386.683686208	3276522.705135464	19616272.33051998	8316984.171952717	7032718.807992973	0.744311664986708	-0.42602124858170237	0.499842033318671	0.611111111111111	0.721159871430872
Com_4082_pos	N-Formylkynurenine	C11 H12 N2 O4	236.07962	5.188	237.08704	No results	No results	Full match	Organic oxygen compounds	Organooxygen compounds	Carbonyl compounds	Alkyl-phenylketones	2345548.40442108	3598530.194537818	2728537.1995741683	2192423.667747798	2424507.846106363	3324672.785613447	2347217.841697009	2817487.3178957943	2050944.6992258043	2184740.145563198	1723619.9685192988	1565933.043784883	1.30924308140349	0.3887329809940635	0.0461087599152215	0.833333333333333	1.41662293741017
Com_408_neg	LPE 22:5	C27 H46 N O7 P	527.302	9.176	526.2948	No results	Full match	No results	Lipids and lipid-like molecules	Glycerophospholipids	Glycerophosphoethanolamines	1-acyl-sn-glycero-3-phosphoethanolamines	427274431.51821536	274524529.58905524	124330528.07984294	471416243.7464796	346902076.479807	351527404.9968431	290692781.8127813	166728277.243583	178999425.33019376	353893805.40958035	306707503.0894729	264673058.2546656	1.27808272720684	0.3539812214714086	0.408325135532209	0.694444444444444	0.704989322219285
Com_408_pos	Methyl-2-aminobenzoate	C8 H9 N O2	151.06352	5.591	152.07076	Full match	Full match	Full match	Benzenoids	Benzene and substituted derivatives	Benzoic acids and derivatives	Benzoic acid esters	55574514.69887117	61451073.72795399	81202171.01228262	130694684.82827169	78997632.03554459	41131260.96406824	24578963.576383345	103072626.24804038	78993393.05189492	64614480.65192836	72300570.96656924	80985847.52994958	1.05772157092975	0.08095990996290134	0.783530983865128	0.5	0.339565742179363
Com_409_neg	4-Aminobutyric acid	C4 H9 N O2	103.06352	1.303	102.05625	No results	No results	Full match	Organic acids and derivatives	Carboxylic acids and derivatives	Amino acids, peptides, and analogues	Gamma amino acids and derivatives	259350581.52694124	408228251.2472016	236715636.58713385	378679798.8281168	303570938.9454885	463763242.7051539	242368516.4313849	276218850.6072935	204223431.534562	254662854.93279	183752966.77101827	237403081.97742715	1.46594087522602	0.5518269174291979	0.0201242457969593	0.861111111111111	1.68408069852405
Com_40_neg	LPE 16:0	C21 H44 N O7 P	453.28565	9.347	452.27829	No results	Full match	Full match	Lipids and lipid-like molecules	Glycerophospholipids	Glycerophosphoethanolamines	1-acyl-sn-glycero-3-phosphoethanolamines	7205802477.34485	3611525125.32142	7797345742.709283	3027478616.9642134	6009540245.258688	2001129922.4015305	4326680168.791265	6356634164.197457	9374006238.52868	6092718056.347105	8935327331.365515	8525609251.966959	0.679939441537338	-0.5565218357072047	0.10431265510201	0.805555555555556	1.3361017046646
Com_40_pos	octadec-9-ynoic acid	C18 H32 O2	262.22963	9.355	263.23694	Invalid mass	No results	No results					2942792504.917865	2092392802.9718623	3810407371.96123	2557473556.7732315	1842653779.82054	284767092.3106799	2859258729.6642814	1788147839.8321483	3709593031.92762	3102800884.451184	2803219898.008889	3550016364.6922493	0.759583405105633	-0.39671970813788415	0.265676959355076	0.666666666666667	1.08160238999943
Com_4113_pos	11-Deoxy prostaglandin F1��	C20 H36 O4	362.24548	6.385	363.25287	Invalid mass	Invalid mass	No results	Lipids and lipid-like molecules	Fatty Acyls	Eicosanoids	Prostaglandins and related compounds	1618130.4661366525	2753208.246602	2546908.366988005	1668845.3330892478	4860056.558125096	845314.6939711567	267774.37631719647	342370.5645935788	208552.46795480128	282664.12595352496	293544.054215795	232019.8969288029	8.78495283786529	3.135034541127163	0.000214147297752309	1	2.33397115209111
Com_4115_pos	Lysopc 18:3	C26 H48 N O7 P	517.31439	8.992	1035.6377	No results	No results	Full match					426682.6726317251	3023198.5113640013	416650.4116700932	1924849.332310552	2560581.715936944	644147.0278508893	3269368.4920714144	2551602.1797642056	1133359.421955217	2660391.786227857	1910495.4603763155	2709423.261886773	0.631987130769016	-0.6620329139608607	0.118807722841338	0.722222222222222	1.34606649450738
Com_412_pos	N-Acetylneuraminic acid	C11 H19 N O9	309.1059	1.391	310.11316	Full match	Full match	Full match	Organic oxygen compounds	Organooxygen compounds	Carbohydrates and carbohydrate conjugates	N-acylneuraminic acids	63827033.64780814	47837165.77833203	39845009.15290696	80339718.01457137	60288585.32864376	46901282.40568415	62848429.33591461	106354580.45772338	55115780.172834896	64395764.60359577	54128611.51656347	68772052.2921191	0.823678958380924	-0.2798459606377612	0.209917970681896	0.722222222222222	1.01962058268244
Com_4134_neg	Lysopc 16:1	C24 H48 N O7 P	493.31744	9.316	492.31027	No results	No results	Full match	Lipids and lipid-like molecules	Glycerophospholipids	Glycerophosphocholines	Phosphocholines	17927881.45392218	20309495.50737007	8395502.464882368	14024556.955538964	8417540.441409992	10878478.444880154	15882227.466770228	5069900.953287042	5643179.113964629	8112631.6797320545	23893625.80804184	4855216.517696177	1.25996707252235	0.3333860314002405	0.270558482365541	0.722222222222222	0.858019217106372
Com_4145_pos	8-chloro-6-(trifluoromethyl)imidazo[1,2-a]pyridine-2-carbohydrazide	C9 H6 Cl F3 N4 O	278.0132	2.174	279.02048	Invalid mass	No results	No results					2172053.8239461035	2211754.6536847875	2205799.8845563647	2808084.964296076	2655150.3230810254	1819166.5030512123	2862324.996214341	2983865.119228873	2213627.1468369043	2505411.857504684	2691630.960575608	2515014.3204265586	0.879540998115189	-0.18517726716293156	0.118319163562065	0.805555555555556	1.16849683604457
Com_4155_pos	Cmp_172	C26 H45 N O7 S	475.27567	8.96	476.28253	Invalid mass	No results	No results					536154.1718325147	389299.0188898995	711755.5660598975	507806.4284792428	621410.9396552057	289477.90877086355	830790.7807134251	1247758.7145603192	2740763.065567171	930577.533037089	753687.2147357361	633946.7976365979	0.428146229448327	-1.2238244747344715	0.0165451993703003	0.972222222222222	1.68144186856992
Com_415_neg	(��)8(9)-DiHET	C20 H34 O4	338.24628	7.687	337.23901	Full match	Partial match	No results					210384963.3119684	282711807.74609166	224512861.7733856	462955547.28255713	345084982.88003665	240728898.0907655	77902873.44869904	219406419.0476158	168146084.82846385	247649129.9632733	169542842.37342137	156307938.23814967	1.70014925729456	0.7656614071313858	0.0244534183733539	0.888888888888889	1.57155307042078
Com_416_neg	Methionine	C5 H11 N O2 S	149.05145	1.824	148.04419	No results	No results	Full match	Organic acids and derivatives	Carboxylic acids and derivatives	Amino acids, peptides, and analogues	Methionine and derivatives	256165308.24160263	269247078.71918184	280698330.4502848	261465493.90858904	196961327.27566868	307694819.50846446	238513269.3708476	261142016.4575147	422167749.77548313	169487914.9761351	166570923.9633252	189391911.8793016	1.08634065845279	0.11947657938037576	0.434065649723587	0.75	0.717286010917557
Com_419_pos	Urocanic acid	C6 H6 N2 O2	138.04296	1.491	139.0502	Full match	Full match	Full match	Organoheterocyclic compounds	Azoles	Imidazoles	Imidazolyl carboxylic acids and derivatives	23822592.13879362	9410306.390834462	12447306.051312951	12543362.623296808	21801154.97861712	7240333.843951935	32210934.31696148	23495512.47795964	87446158.55797721	16196345.871324562	23289477.039011955	15253871.472960122	0.440972469081099	-1.1812395070410948	0.0560842987748223	0.833333333333333	1.44328739181725
Com_41_pos	L-Glutathione (reduced)	C10 H17 N3 O6 S	307.08362	1.858	308.09088	Full match	Full match	Full match	Organic acids and derivatives	Carboxylic acids and derivatives	Amino acids, peptides, and analogues	Peptides	444852979.3414649	3505942786.9607253	806111833.6648046	301900384.00146794	73959781.668365	1421044459.2995677	119098988.65405972	142666023.44578332	27172471.71469856	3501577493.454977	188841103.2692976	155505635.07569566	1.58501364149306	0.6644952570395704	0.215287537790641	0.75	1.0121251247398
Com_4202_pos	cis-Aconitic acid	C6 H6 O6	174.01658	1.462	175.02391	No results	No results	Full match	Organic acids and derivatives	Carboxylic acids and derivatives	Tricarboxylic acids and derivatives	Tricarboxylic acids and derivatives	1634265.966835981	3382729.188291461	1999978.9361335435	2767183.91673512	2046972.44651597	2478187.930497469	1239495.9342426015	2764022.2417541947	850663.4982825845	1188225.5252122227	1189673.129901097	1521340.902171292	1.63471150381882	0.7090360493413498	0.0225675149993048	0.888888888888889	1.6034692580598
Com_4208_pos	Papaverine	C20 H21 N O4	339.1505	6.299	340.15762	Invalid mass	No results	No results	Organoheterocyclic compounds	Isoquinolines and derivatives	Benzylisoquinolines	Benzylisoquinolines	828113.1900066399	1392536.4416484465	1429979.5402213	605985.2972991689	680110.9403303744	801916.2731458033	1012422.4811027716	3202525.494895578	269317.95477897784	511928.54448999	372990.4722844831	617420.7242479798	0.958580203417089	-0.061028949137564674	0.498916853433775	0.694444444444444	0.549058093528401
Com_4212_neg	(1R,2R)-trans-N-Boc-1,2-cyclohexanediamine	C11 H22 N2 O2	214.16859	6.669	213.16132	No results	No results	Full match	Organic nitrogen compounds	Organonitrogen compounds	Cyclohexylamines	Cyclohexylamines	484145.9674869206	415531.05394671817	484758.8201910444	433809.30363841634	402824.0898749331	410335.5544192748	17366256.06714484	656267.8879985571	534754.9568859207	385658.22690383793	408266.93796350015	433783.11460287625	0.133000075465698	-2.9105010305597143	0.312101999604993	0.611111111111111	0.814653549679331
Com_4219_pos	4-(4-methylbenzyl)-1lambda~6~,4-thiazinane-1,1-dione	C12 H17 N O2 S	239.09814	6.961	240.10538	Full match	No results	No results					276525.4324640632	322408.2383904877	252783.14162935497	310279.067343213	279742.3140884771	662673.8938345428	212468.7253548577	3185620.04433303	169348.91607083386	308465.16438870755	161043.77633727854	204706.55754245128	0.496130163511422	-1.0112094226286297	0.972241361269882	0.75	0.524371403586484
Com_4237_pos	5-Hydroxylysine	C6 H14 N2 O3	162.1005	1.116	163.10779	No results	No results	Full match	Organic acids and derivatives	Carboxylic acids and derivatives	Amino acids, peptides, and analogues	L-alpha-amino acids	2048258.464453275	2594426.045437894	2116664.85598652	2330664.1390502	2330393.891046418	2344374.577375998	2283787.5430541625	2318748.043980304	2620999.459258084	2108229.9888513465	1863266.4616249609	1844231.9631861176	1.05564106558806	0.07811937927803199	0.392676936906156	0.694444444444445	0.667555015398228
Com_423_pos	1-[(3S)-3-(1,3-Benzoxazol-2-yl)-1-pyrrolidinyl]-3-methoxy-1-propanone	C15 H18 N2 O3	274.13524	5.36	275.14252	Invalid mass	No results	No results	Organoheterocyclic compounds	Benzoxazoles	Not available	Benzoxazoles	115353011.83164412	72989915.46325465	53667310.01681166	64761569.81961362	141874326.4820931	77837680.99949452	67520430.46616408	48531728.8539948	23775937.65124698	56075471.53126271	71192004.62043859	67407270.8963009	1.57392926256365	0.6543707029534822	0.0711496329217646	0.805555555555556	1.30528425246428
Com_4251_pos	ENK	C15 H27 N5 O7	389.19472	10.611	390.202	Invalid mass	No results	No results					1502421.3802386094	1417590.984184962	1794594.2560291376	1304676.7068007078	1437942.595498133	1224236.784692878	2979708.3056548294	1704894.6986937865	2601762.6968299905	2515327.470648197	2813841.9126199163	2297805.178705694	0.582127313818113	-0.780593383459482	0.000443614783129453	0.972222222222222	2.09790563066769
Com_4252_pos	4-(4-methylphenyl)-2-phenyl-1,3-thiazole	C16 H13 N S	251.07717	5.283	252.08444	Full match	No results	No results					2016008.071234492	878075.823258357	1967599.9495350805	3820504.553849682	3768255.303846168	1679031.973313927	1961458.0232754368	2807732.823118575	2034605.916668903	800078.3775063982	1156733.6555450354	638178.916923997	1.50332958956364	0.588161339993627	0.224749336715142	0.694444444444444	1.04981618347332
Com_4254_pos	1-methyl-2-oxo-1,2-dihydroquinolin-4-yl N,N-dimethylcarbamate	C13 H14 N2 O3	246.10399	3.945	247.11119	Invalid mass	No results	No results					1421569.3542412163	3086458.5463185413	2244404.1426780224	1469612.765248587	1315186.4460502928	3223389.536653913	1789687.2946551095	1276556.233593995	1408376.1367137583	2513543.574202413	1191418.816352364	1071862.8336100872	1.37931111778948	0.46394790824207455	0.187271710742211	0.777777777777778	1.04018990587979
Com_4268_neg	8-Aminooctanoic acid	C8 H17 N O2	159.1263	5.705	158.11899	No results	No results	Full match	Organic acids and derivatives	Carboxylic acids and derivatives	Amino acids, peptides, and analogues	Alpha amino acids and derivatives	6469180.875080975	10811275.88201254	5456835.258709374	5603821.676844771	5495091.996147743	9933044.509356234	5219114.756719604	4440242.844780074	6395737.44054695	18149174.9024765	6282051.20065235	5104108.054612691	0.960053479785073	-0.05881332147886816	0.84149315183993	0.666666666666667	0.51418100661612
Com_4269_pos	di{4-[(2-hydroxyethyl)(methyl)amino]phenyl}methanone	C19 H24 N2 O3	328.18233	5.974	329.18948	Invalid mass	No results	No results					3419904.5887944982	1219947.7004452264	600351.1568915951	1088988.5984333882	3172436.278235337	1937450.6885205635	1810740.8644160728	794122.0744851718	331717.3691768829	1484296.1896791507	2164853.2605955307	1370014.6306665968	1.43783893146554	0.5239020723065788	0.399703799060952	0.611111111111111	0.670516703835489
Com_426_pos	N6,N6,N6-Trimethyl-L-lysine	C9 H20 N2 O2	188.1526	1.194	189.15994	Full match	Full match	No results	Organic acids and derivatives	Carboxylic acids and derivatives	Amino acids, peptides, and analogues	L-alpha-amino acids	70509490.72936226	109686255.85010342	67447622.00845031	86752391.51813439	83126047.96164578	107998316.1879734	74830038.3311774	89601432.85472198	62745876.489968665	70001411.38339265	54358369.7350859	56608504.04180667	1.28757992730167	0.3646619912416311	0.0522318704468847	0.805555555555556	1.43039760207928
Com_427_neg	LPE 16:1	C21 H42 N O7 P	451.27033	8.7	450.26321	No results	Full match	No results	Lipids and lipid-like molecules	Glycerophospholipids	Glycerophosphoethanolamines	1-acyl-sn-glycero-3-phosphoethanolamines	421959796.422285	238832185.424386	162993146.40498525	235221114.29867	336824254.7527417	188532622.42532367	184802167.34061512	163675269.39561418	218055040.92141905	265446861.06015235	471328555.7621048	363212547.679598	0.950701281332828	-0.07293599001430293	0.882829804931716	0.527777777777778	0.204636134471919
Com_4295_neg	13,14-dihydro-15-keto-tetranor Prostaglandin D2	C16 H26 O5	280.16783	6.907	279.16052	Invalid mass	No results	No results	Organic oxygen compounds	Organooxygen compounds	Alcohols and polyols	Cyclopentanols	11777929.84902101	13091688.971081914	13214754.600603685	16124772.551458089	13396755.909722803	14586024.295428054	7853279.860752026	18695537.96425038	10862932.473493908	15174730.82863082	10670053.33249328	15168408.124319509	1.04803297865783	0.06768411515544263	0.566531779328247	0.555555555555556	0.594395054654277
Com_429_neg	3-Oxo-7alpha,12alpha-hydroxy-5beta-cholanoic acid	C24 H38 O5	406.27249	6.757	405.26517	No results	No results	Full match	Lipids and lipid-like molecules	Steroids and steroid derivatives	Bile acids, alcohols and derivatives	Dihydroxy bile acids, alcohols and derivatives	182417955.45231324	31064824.199179105	405884573.5230988	152969732.23634237	93702020.8190538	94496087.7553335	25999177.312714536	104196010.25868048	115777218.5627997	6408953.287459566	12170343.4121549	203295257.09183025	2.05309700876968	1.0378017963527375	0.144180473960379	0.694444444444444	1.26954560751464
Com_42_neg	LPI 20:4	C29 H49 O12 P	620.29688	6.782	619.28961	No results	Full match	No results	Lipids and lipid-like molecules	Glycerophospholipids	Glycerophosphoinositols	Phosphatidylinositols	5572256992.127984	6102181593.335996	6011444469.181374	7426527264.710061	4836374251.258677	4277963766.375055	5260862845.457782	4654814793.336574	9060579856.93962	3902940291.892399	2615588689.3937583	6126259103.818348	1.08240406692085	0.1142391650807455	0.493744189338273	0.611111111111111	0.760000703037462
Com_4307_neg	6-(2-furyl)-2-hydroxy-4-(2-thienyl)nicotinonitrile	C14 H8 N2 O2 S	268.02813	5.069	267.02097	Invalid mass	No results	No results					15382854.432029754	14542554.425355775	11454977.58585701	17629030.87326287	14528290.532601884	14954544.82134194	13189735.137040809	18630884.869231187	15090657.732776444	13139321.62571128	14858503.063322136	14948807.633335387	0.984802034789874	-0.02209435217727089	0.83702812558808	0.5	0.380399603210282
Com_4316_pos	2-[(3S)-1-(4-Chlorobenzyl)-3-pyrrolidinyl]-1-methyl-1H-benzimidazole	C19 H20 Cl N3	325.13478	6.106	326.14206	Full match	No results	No results	Organoheterocyclic compounds	Benzimidazoles	Not available	Benzimidazoles	626507.5321529235	810445.677422367	973965.9861375126	587141.6238692201	911057.7232817784	596731.9106138876	452219.65284248383	3018194.240853449	408631.7142593834	822670.2196508457	316796.0551534309	608157.4062569423	0.800802432492927	-0.32048173842055766	0.788022972393112	0.666666666666667	0.26537908939182
Com_4326_pos	Stercobilin	C33 H46 N4 O6	594.34247	5.531	595.34967	Full match	Full match	No results	Organoheterocyclic compounds	Tetrapyrroles and derivatives	Bilirubins	Bilirubins	1430850.5277742029	877354.8243086794	2366246.701209402	304935.9485526868	864774.7015025041	2008870.014297782	2043687.5403218567	2785097.422084661	175272.31466058784	182483.56655604948	647642.0418856329	3073716.8765488137	0.881580723561186	-0.1818354162672261	0.703565892504285	0.5	0.314254648321638
Com_4328_pos	N1-(1H-indol-4-yl)cyclohexane-1-carboxamide	C15 H18 N2 O	280.09919	4.886	281.10648	Invalid mass	No results	No results					460190.1330437843	310385.4359287889	439010.0170981955	677566.5810075199	319802.0456374285	344127.3006611654	364278.58427385474	2356971.115592844	2492722.268442413	574454.6960420065	363439.38662824925	1102928.1129351086	0.351640784802142	-1.5078256847604175	0.0848310712143839	0.805555555555556	1.31952001704636
Com_4359_pos	N-Acetylsphingosine	C20 H39 N O3	363.277	9.585	364.28439	Invalid mass	No results	No results	Lipids and lipid-like molecules	Sphingolipids	Ceramides	Ceramides	1518824.0572534606	784531.2595423905	1710856.0343349767	855765.5266234356	1025291.5483464254	812622.0742580328	2437549.852459838	2221809.237940635	2453748.181147741	607719.6876872766	735448.0573298802	1542948.640055036	0.670841130342902	-0.575956949332409	0.321474421432625	0.638888888888889	0.88093128137236
Com_435_neg	LPC 16:1	C24 H48 N O7 P	539.32304	8.616	538.31567	No results	Invalid mass	No results	Lipids and lipid-like molecules	Glycerophospholipids	Glycerophosphocholines	Phosphocholines	173019214.6732943	226848141.5239011	44288853.27609795	191435729.00518712	125681022.40166932	153030873.92597458	67401232.11460537	93375596.34347723	95442384.0771894	399494137.70901215	163033410.46602508	57265045.48987991	1.04371177230137	0.06172335742264373	0.65190280409267	0.638888888888889	0.532969181914227
Com_4361_neg	D-Ala-D-Ala	C6 H12 N2 O3	160.08517	1.353	159.07794	No results	No results	Full match	Organic acids and derivatives	Carboxylic acids and derivatives	Amino acids, peptides, and analogues	Dipeptides	7612631.784355432	13357960.077606771	12498713.685572218	9781941.564673612	7373987.255165972	18303168.16987668	7498951.666283355	8335473.160946893	17707262.794592615	12394598.14896624	15510949.219755894	10383276.640361251	0.959597822321415	-0.0594982112552438	0.823269275937188	0.527777777777778	0.314198269080533
Com_4365_pos	XLR11 N-(2-fluoropentyl) isomer	C21 H28 F N O	329.22042	5.465	330.22769	Invalid mass	No results	No results	Organoheterocyclic compounds	Indoles and derivatives	N-alkylindoles	N-alkylindoles	2475589.234734668	2331551.901667708	1169327.0710643805	3123287.447933012	3280940.540957044	3148212.3387292926	1978827.5620348435	917237.8271311978	876327.8660825975	2394900.514184596	3872378.79268844	2913176.342910909	1.198879771465	0.26168698668523194	0.386218486586323	0.666666666666667	0.743320217288387
Com_4372_neg	LPC 18:4	C26 H46 N O7 P	561.30736	8.197	560.30017	No results	Invalid mass	No results	Lipids and lipid-like molecules	Glycerophospholipids	Glycerophosphocholines	Phosphocholines	13622782.430833325	7789836.868305613	4092654.94457603	8648661.509798223	6343792.981274943	4117695.1464914368	7678201.553666294	4825564.756155899	2646854.769452686	17403078.98196623	18139986.87834376	13940740.982232649	0.690273362289937	-0.5347602832591499	0.522450879253596	0.638888888888889	0.574235497774522
Com_4372_pos	Estriol	C18 H24 O3	305.19896	6.72	306.20627	Invalid mass	No results	No results	Lipids and lipid-like molecules	Steroids and steroid derivatives	Estrane steroids	Estrogens and derivatives	2824953.633815965	687240.185994304	504046.9698622644	762669.7342245578	302678.87091041764	1254264.6386699276	1364740.8830106216	2933222.6698610266	195200.74955041992	554478.3595213076	2505518.364500788	1530054.5454519943	0.697534257920821	-0.5196640212877756	0.586909976451412	0.638888888888889	0.605017243353372
Com_4438_neg	3-Methyl-2-oxobutanoic acid	C5 H8 O3	116.04765	6.208	115.04037	No results	No results	Full match	Organic acids and derivatives	Keto acids and derivatives	Short-chain keto acids and derivatives	Short-chain keto acids and derivatives	3359011.137039059	4450229.379737612	3985600.63086924	18849025.859356776	7654869.589086619	4381252.2786454605	5705293.891665964	3210030.1964727226	5576001.213842819	4049038.274057951	4972105.196003837	4272552.666247425	1.53607903342904	0.6192524466598609	0.413193400102963	0.444444444444444	0.666242286120742
Com_443_neg	Androsterone	C19 H30 O2	290.22493	9.625	289.21771	No results	No results	Full match	Lipids and lipid-like molecules	Steroids and steroid derivatives	Androstane steroids	Androgens and derivatives	82731751.64270677	141180607.86316583	240150435.7060549	140751346.65608332	131621166.59671178	86621163.90836643	117657847.27941296	345486753.3853864	396562895.4643627	85958777.63380806	104270191.1368924	116494558.64007466	0.705619497220882	-0.503037669826312	0.502182914935027	0.472222222222222	0.643347028719337
Com_4445_neg	N-{5-[(dimethylamino)sulfonyl]-2-methylphenyl}cyclohexanecarboxamide	C16 H24 N2 O3 S	324.15377	1.114	323.14645	Invalid mass	No results	No results					7576749.633102926	10628725.340835072	9833268.30009662	11409707.219835788	9438308.008163637	12444945.27784127	11094502.92986404	16664469.01671571	17182399.120563533	8835614.026406452	7120498.2268171655	9529824.75445137	0.870851172030028	-0.19950191075940593	0.56331714329836	0.527777777777778	0.501086869743622
Com_4456_neg	Lysopg 18:1	C24 H47 O9 P	510.29517	6.835	509.28857	No results	No results	Full match	Lipids and lipid-like molecules	Glycerophospholipids	Glycerophosphocholines	1-acyl-sn-glycero-3-phosphocholines	17294083.579053525	1426119.960431066	810039.2489594048	14907737.482258623	1852700.3974436035	8404927.842926946	798600.50369801	17505486.92001075	3933119.8948645215	478483.5420829471	1169867.3014941094	3433435.0173131875	1.63606353343476	0.7102287737023553	0.424873637903364	0.638888888888889	0.615572126241306
Com_4457_pos	R-1 Methanandamide phosphate	C23 H40 N O5 P	463.23937	6.65	464.24664	Invalid mass	No results	No results	Organic acids and derivatives	Organic phosphoric acids and derivatives	Phosphate esters	Phosphoethanolamines	263720.94161161315	211581.3546477409	294080.45814446884	195367.8057848905	140062.75478634425	297607.2915388964	123285.19281092889	2826149.8821987044	147648.08371319572	296827.3270366841	142389.39311046392	246816.139445788	0.370705154091021	-1.43165592111183	0.656791738464965	0.555555555555556	0.52923534448068
Com_446_neg	LPI 22:6	C31 H49 O12 P	322.1486	6.497	643.28992	No results	Invalid mass	No results	Lipids and lipid-like molecules	Glycerophospholipids	Glycerophosphoinositols	Phosphatidylinositols	348663854.642884	234159323.70278865	331912187.5614476	431091974.3966714	104432678.3951084	245880192.8991408	254346929.5958379	250383634.2057964	207175751.9938779	137498399.785514	70714419.90811208	131761612.9966725	1.61248336756771	0.6892842795118069	0.124866435122286	0.75	1.17498095105155
Com_4481_neg	Sebacic acid	C10 H18 O4	202.12099	7.36	201.11368	No results	No results	Full match	Lipids and lipid-like molecules	Fatty Acyls	Fatty acids and conjugates	Medium-chain fatty acids	10069323.251758669	11210622.714973817	9454928.47468142	17750502.42667099	17294252.297943197	11698308.263895867	6481864.261340812	9568677.272512278	6127824.887555678	11271255.33520799	5676650.174192433	7715112.675864345	1.65404883054814	0.7260018261354055	0.00928080309642414	0.888888888888889	1.72472769533999
Com_448_neg	(��)18-HEPE	C20 H30 O3	318.21976	7.679	317.21246	Full match	Invalid mass	No results					185019043.66339687	198843118.99468845	301014084.5935933	309426284.229221	326822439.6699797	166467199.4972366	141516901.37949955	335053779.4087874	393365059.0256532	304023985.998405	173173395.97451568	200928395.71657383	0.960938666731515	-0.05748374299975322	0.964419506143308	0.555555555555556	0.372712191573999
Com_4495_pos	2-cyano-N-(3-oxo-1,3-dihydro-2-benzofuran-5-yl)benzenesulfonamide	C15 H10 N2 O4 S	314.03328	5.073	315.0405	Invalid mass	No results	No results					1533573.0751187685	1548688.8670137469	999506.3722480766	1716584.446797626	1647825.0247213824	867748.2928477073	1826983.1145276604	2770503.138757047	2001548.89140102	1569057.0865113523	1772019.5316061242	1597681.2119132518	0.720582012258859	-0.47276545637389533	0.0436897112456808	0.888888888888889	1.44191716499189
Com_449_pos	5-Hydroxyindole-3-acetic acid	C10 H9 N O3	191.05834	4.775	192.0656	Full match	Not the top hit	Full match	Organoheterocyclic compounds	Indoles and derivatives	Indolyl carboxylic acids and derivatives	Indole-3-acetic acid derivatives	47290569.982802935	56601711.11229988	93145240.55536208	76142459.33821213	53106253.017963625	27663999.67445683	18879065.11213408	51372581.3275933	66788894.17678924	48068536.714476325	67624907.3701938	77007709.01395442	1.07341667865293	0.10221020986506424	0.745287902335888	0.472222222222222	0.589740158799033
Com_450_pos	Taurochenodeoxycholic acid	C26 H45 N O6 S	499.29709	11.521	522.28662	Full match	Full match	Full match	Lipids and lipid-like molecules	Steroids and steroid derivatives	Bile acids, alcohols and derivatives	Taurinated bile acids and derivatives	16003590.02320831	28377552.227568388	66600376.69744382	34923687.191160984	49038256.50951203	20544247.584264565	65718401.936201744	97152640.9292478	80030440.7683144	37381209.663277954	41775563.28391466	33294260.45072788	0.606405470357044	-0.7216453268312235	0.0876943807782581	0.777777777777778	1.25360027097554
Com_4531_pos	4-(1-adamantyl)-2-methyl-1,3-thiazole	C14 H19 N S	233.12673	5.369	234.13383	Invalid mass	No results	No results					2102346.115527214	2452256.867968322	1308091.736290111	1878750.7434082343	3505111.267293153	1917640.82914838	999808.4964990984	2040102.7364990497	2261641.8928008555	1411652.425867761	1190384.446997831	1148084.74004839	1.45433833402493	0.5403629336583248	0.0750889168154437	0.777777777777778	1.32469912382989
Com_4540_neg	N1-(3-amino-4-chlorophenyl)-2-[2,4-di(tert-pentyl)phenoxy]acetamide	C24 H33 Cl N2 O2	416.22422	8.947	415.21725	Full match	No results	No results					9241533.043252736	11321432.474132176	10831777.56287197	10231044.325001923	1883114.7776838604	2630985.031493056	1643575.7960954148	13261463.210568778	15657641.519003626	1906808.286863186	20472599.896923	2124182.590108522	0.837897430233347	-0.25515444517573527	0.845145125661673	0.444444444444444	0.492337010058637
Com_4555_neg	Adrenosterone	C19 H24 O3	300.17288	7.296	299.16559	No results	No results	Full match	Lipids and lipid-like molecules	Steroids and steroid derivatives	Androstane steroids	Androgens and derivatives	2954804.154692859	1408445.7451923692	4147690.930168136	1687964.2259630803	4805484.538700057	836510.6701765996	2601391.33202148	3724540.10119197	16544969.55961376	2132140.9472143687	10959858.016378226	3989225.7464037407	0.396497057070822	-1.3346179370667781	0.0929873403625752	0.722222222222222	1.34951471894993
Com_4557_neg	Methandrostenolone	C20 H28 O2	300.20918	9.317	299.2019	No results	No results	Full match	Lipids and lipid-like molecules	Steroids and steroid derivatives	Androstane steroids	Androgens and derivatives	5071782.48037064	3517362.2071056333	4692251.513088159	4786182.03002295	3767955.356876858	3726032.34456271	15303553.418303069	7532616.861638174	6702043.715507228	4268322.069523481	6483791.205193566	4556961.030082962	0.56996904162621	-0.8110445347420663	0.0518077025856702	0.833333333333333	1.46545762899456
Com_4559_neg	N-(5-Aminopentyl)acetamide	C7 H16 N2 O	144.12664	5.104	143.11935	No results	No results	Full match					6011053.843183308	9319074.157725476	16193286.644140592	3173595.480309709	3683606.464654799	10370565.897383308	5791497.749603031	3762869.104482217	11089725.604061743	12036040.4893827	9767213.56159537	5841940.41342034	1.00956517675634	0.013734052965403375	0.834408540694923	0.555555555555556	0.181393525535762
Com_4566_pos	Citicoline	C14 H26 N4 O11 P2	488.10906	5.903	489.11633	No results	No results	Full match	Nucleosides, nucleotides, and analogues	Pyrimidine nucleotides	Pyrimidine ribonucleotides	Pyrimidine ribonucleoside diphosphates	354980.82263353333	379651.3150928651	268693.25008173054	647288.6284987249	717855.500220272	380146.4629880457	2606568.908165524	301551.08179302834	138297.51130373526	262618.7311732557	302879.2122215156	306628.82328770607	0.701438031975275	-0.5116124392401624	0.747770643080019	0.75	0.28110027409998
Com_456_neg	LPE 18:3	C23 H42 N O7 P	475.27045	8.529	474.26312	No results	Full match	No results	Lipids and lipid-like molecules	Glycerophospholipids	Glycerophosphoethanolamines	1-acyl-sn-glycero-3-phosphoethanolamines	224701983.98226056	71889738.07160231	69336358.07764128	189043046.5294039	212099231.5016689	94708873.73755968	186885784.6461205	89961403.1063659	33241715.474059463	197839188.8817219	470840659.1204642	390796809.5190027	0.629235471889082	-0.668328092798742	0.586502249052257	0.583333333333333	0.498378818474629
Com_4575_neg	Hydrocortisone acetate	C23 H32 O6	404.21821	6.942	403.21075	No results	No results	Full match	Lipids and lipid-like molecules	Steroids and steroid derivatives	Pregnane steroids	Gluco/mineralocorticoids, progestogins and derivatives	6288746.655216463	10727489.426056547	16095845.216013066	5852536.336166392	8884165.260752473	8002369.881608037	9095554.162216865	5366412.326920283	10188704.7156854	7812614.220746249	10689626.958717812	8940616.15053889	1.07213226568969	0.10048289766483533	0.862171943954723	0.5	0.476751121242085
Com_457_neg	LPE 20:3	C25 H46 N O7 P	503.30205	9.328	502.29495	No results	Full match	No results	Lipids and lipid-like molecules	Glycerophospholipids	Glycerophosphoethanolamines	1-acyl-sn-glycero-3-phosphoethanolamines	385380760.0956493	216576890.467684	78825387.44546537	342762408.9212698	243539982.5256427	221984767.8619964	250563356.5700889	76073477.80050896	68264209.18967801	226157502.73838177	319283689.3893141	252777231.6096285	1.24804785952444	0.31967325901960647	0.464198642382738	0.416666666666667	0.605395387331973
Com_458_pos	Cysteinylglycine	C5 H10 N2 O3 S	161.0147	1.858	162.02199	Invalid mass	Invalid mass	No results	Organic acids and derivatives	Carboxylic acids and derivatives	Amino acids, peptides, and analogues	Dipeptides	10982806.710312542	92310304.59489372	21910922.492515203	8197286.098497285	2963380.653909185	42597896.70376196	3224268.355279383	3865786.4857964935	1198719.7352869853	86681711.88740395	3960992.293540192	3771270.90927292	1.74252975538517	0.801183291720731	0.160603360448819	0.75	1.10552727653701
Com_4596_neg	2-(1H-1,2,3-benzotriazol-1-yl)-N-(2,3-dihydro-1H-inden-2-yl)acetamide	C17 H16 N4 O	292.13152	6.302	291.12424	Full match	No results	No results					4761453.182205671	3994065.8420061935	16010954.427078586	7475566.563818317	3565062.9866705784	10306497.340603093	3708830.09858317	14977648.505059889	8707341.324065259	5913634.664848725	3113903.5153046665	10090225.980758302	0.99144334139471	-0.012397766633425246	0.972980823784421	0.472222222222222	0.0689404896434908
Com_459_pos	3-hydroxy-3-methylpentanedioic acid	C6 H10 O5	179.08082	4.827	180.08809	Invalid mass	No results	No results					14246200.82201852	3300384.239206701	4387396.4743324965	113838187.4268655	15227367.124281531	2602857.520183698	46511153.57570473	11115638.838355234	17909038.73793511	2962420.613595636	5699741.86953663	12831342.947232695	1.58305105463138	0.6627077842658444	0.857778707235373	0.555555555555556	0.3509177012471
Com_45_pos	Hexadecanamide	C16 H33 N O	255.2561	9.65	256.2634	Full match	Full match	No results	Lipids and lipid-like molecules	Fatty Acyls	Fatty amides	Fatty amides	1434081730.2806706	1324677099.7322254	2230290428.5909944	798256558.5234292	770330027.687094	768723739.2709512	1450295902.0425177	1462995427.172843	2415600613.608786	1950282910.020197	2033200602.481896	2381755420.606804	0.626498853297707	-0.6746162259519192	0.0316115895282024	0.888888888888889	1.5610411830461
Com_461_neg	15(S)-HpETE	C20 H32 O4	336.23068	7.444	335.22342	Full match	Partial match	Full match	Lipids and lipid-like molecules	Fatty Acyls	Eicosanoids	Hydroperoxyeicosatetraenoic acids	113381575.37979864	132015432.55526043	180725639.01980385	116440506.08386776	131921995.85044366	89479517.6644689	101249981.02023365	383334187.8019044	229625356.9697168	93980364.9718186	152444245.03350675	104697402.86057173	0.71711447453831	-0.47972465703932793	0.417583027159853	0.555555555555556	0.690981155903437
Com_461_pos	L-Hydroxyproline	C5 H9 N O3	131.05833	1.376	132.06558	No results	No results	Full match	Organic acids and derivatives	Carboxylic acids and derivatives	Amino acids, peptides, and analogues	Proline and derivatives	57186888.77223556	36354577.02085903	20670975.55514749	106818056.45273142	133840319.93962789	32759684.26870824	79224533.7876558	67978145.35542056	27211260.485859983	61588915.2262604	80742757.34019691	43819718.71843653	1.07506315437173	0.10442141313814025	0.827313011693254	0.555555555555556	0.244152789836257
Com_4621_neg	LPC 17:2	C25 H48 N O7 P	551.32287	8.513	550.31512	No results	Invalid mass	No results	Lipids and lipid-like molecules	Glycerophospholipids	Glycerophosphocholines	Phosphocholines	4423574.339182132	3807287.6961310897	1180890.2210692791	3939655.267902163	4194557.117440327	2049369.986508984	4440576.56062601	1161900.547515218	830365.9532548572	15682760.9550315	19961585.959591866	6449563.927084961	0.403804768548106	-1.3082701472687832	0.486642636239743	0.666666666666667	0.673493690025951
Com_466_pos	11(Z),14(Z),17(Z)-Eicosatrienoic acid	C20 H34 O2	306.25583	10.316	307.26306	Full match	Full match	Full match	Lipids and lipid-like molecules	Fatty Acyls	Fatty acids and conjugates	Long-chain fatty acids	100152023.93195388	59286613.277804285	64127924.430186935	32851037.20595815	43376151.39771588	42924899.70461629	69064432.62815174	55858813.31453405	47005057.1559397	61511107.903465845	85681766.47592123	85901580.56226714	0.84617134011554	-0.24097827255092932	0.294113874971466	0.694444444444444	0.817399825015177
Com_4687_neg	PG (27:0/18:1)	C51 H99 O10 P	902.68854	10.58	901.68188	No results	Invalid mass	No results	Lipids and lipid-like molecules	Glycerophospholipids	Glycerophosphoglycerols	Phosphatidylglycerols	16195823.706181508	16266623.560480218	10827478.16145224	14699862.634307532	10958474.704499478	10293350.01123605	7982362.78837333	11458770.250689505	10366056.02519432	8711270.50413524	11017201.937437205	10473595.760587778	1.32048981086961	0.4010731694606305	0.0326295496125771	0.777777777777778	1.57514024535267
Com_468_pos	2-(tert-butyl)-1,3-thiazolane-4-carboxylic acid	C8 H15 N O2 S	189.08259	5.501	190.08987	Full match	No results	No results					79219020.52358358	89803916.08004132	71896588.91045274	92187201.09506918	94979987.701849	113037030.63168427	58671787.5838841	46040315.53656862	12323797.77048472	68030807.17501287	21807852.298714265	76585250.72368509	1.90899635071732	0.9328143448544449	0.0391862177913242	0.972222222222222	1.58314481322523
Com_4692_pos	morpholino(quinolin-6-yl)methanone	C14 H14 N2 O2	242.10135	1.108	243.10876	Invalid mass	No results	No results					1265636.754317321	2239326.43221105	2419260.7950330195	1149528.8399496763	1013548.2957187154	1780519.400732319	2050672.568760492	1112867.098240137	1697441.7859467268	585798.2599318944	2366303.707246441	1483216.5592484928	1.06147828059077	0.08607485187959805	0.712346302487309	0.444444444444444	0.414065578274096
Com_469_pos	2,4-Dimethylbenzaldehyde	C9 H10 O	134.07316	6.42	135.08043	Full match	Full match	No results	Benzenoids	Benzene and substituted derivatives	Benzoyl derivatives	Benzoyl derivatives	86064814.56982912	76926124.41739473	85771829.74813612	109034273.76528278	110678125.79603352	102313583.26314948	86465186.0920627	67276207.76793438	68344950.86355762	65253234.24640172	115983671.29704516	77630729.87755021	1.18678454722066	0.24705804713703536	0.125248265574598	0.722222222222222	1.15772045694846
Com_46_pos	Acetanilide	C8 H9 N O	135.06848	2.447	136.07574	Full match	Full match	No results	Benzenoids	Benzene and substituted derivatives	Not available	Benzene and substituted derivatives	2084192744.6228	2876784832.264293	2434133925.88298	2645973980.2008667	1943895245.2647755	2730904458.7153897	1980192874.6979504	2892220485.0098715	2375181381.8224	2280248472.8184786	1957881016.59579	1848537072.7617404	1.10361457989884	0.14223642143485798	0.306126683830027	0.666666666666667	0.825419388676528
Com_4729_pos	1-adamantyl piperidino sulfoxide	C15 H25 N O S	285.17605	6.046	286.18347	Invalid mass	No results	No results					1590468.5748215602	2049601.9663423544	1781113.5037559173	1232481.5860211349	1297524.6063372607	1087083.241099921	1297799.487815652	848670.4937748645	582978.2830871694	1025352.849421467	1140842.5720073038	1317320.2656670054	1.45474423295152	0.5407655268187537	0.0377919267251107	0.805555555555556	1.49769906431627
Com_4733_neg	2-Deoxyuridine	C9 H12 N2 O5	228.07505	3.125	227.06792	No results	No results	Full match	Nucleosides, nucleotides, and analogues	Pyrimidine nucleosides	Pyrimidine 2'-deoxyribonucleosides	Pyrimidine 2'-deoxyribonucleosides	7046452.5729184	8475343.300413705	7576230.961798941	6605310.303403664	7679183.187127164	6856984.904820399	12912934.36644276	16018324.173616122	14359756.356161896	6333037.869662141	2363542.073350097	6594405.975764208	0.755172315984755	-0.40512221726861153	0.741931228444426	0.5	0.272577775408418
Com_4742_neg	Methyldopa	C10 H13 N O4	211.0851	4.924	210.07782	No results	No results	Full match	Phenylpropanoids and polyketides	Phenylpropanoic acids	Not available	Phenylpropanoic acids	12471551.56237924	14018673.120711468	15270330.313817382	11687784.883606058	11667761.127174798	16256868.697969224	10593333.35689512	13182575.93460824	14160327.20833536	10904385.842715204	8717340.217683686	12028091.813654965	1.16938617137901	0.22575143588496974	0.110427316843675	0.75	1.1850513483375
Com_4744_neg	Ethyl chrysanthemumate	C12 H20 O2	196.14665	7.938	195.13943	No results	No results	Full match	Lipids and lipid-like molecules	Prenol lipids	Monoterpenoids	Monocyclic monoterpenoids	6564891.043318011	7223340.305958718	15261665.232448492	4881873.2705561565	10045724.811340643	7210234.672016358	5656849.452941838	4945642.147992791	12269218.577388665	8649175.481771715	9317671.808543315	12694545.39377368	0.956188350733161	-0.06463326548482765	0.820388494487803	0.555555555555556	0.503475728728146
Com_4753_pos	(11E,15Z)-9,10,13-trihydroxyoctadeca-11,15-dienoic acid	C18 H32 O5	310.21422	5.87	311.2215	Invalid mass	No results	No match					443417.4362555656	436052.3027100156	488125.2179848281	711906.364399949	832716.8868162652	451138.7406462349	298473.50015775685	2479098.2147196364	754133.8176950216	446800.6760879356	347530.4428428294	408431.8843045628	0.710397993644928	-0.4933005877525532	0.873584242960711	0.638888888888889	0.128091596614809
Com_4760_neg	Dl-Indole-3-lactic acid	C11 H11 N O3	205.07425	5.629	204.06694	No results	No results	Full match	Organoheterocyclic compounds	Indoles and derivatives	Indolyl carboxylic acids and derivatives	Indolyl carboxylic acids and derivatives	6834671.74526014	7743335.591377517	2444860.603770262	7330547.210380494	8899245.535119202	6736404.67969645	14318277.286967948	2822902.725163384	1371115.65976485	9595501.130258406	3729641.964011414	3951796.545095188	1.11734897428841	0.16007984369533274	0.428209099297556	0.583333333333333	0.722736366637844
Com_4768_pos	cGMP	C10 H12 N5 O7 P	345.04864	9.553	346.05566	No results	No results	Full match	Nucleosides, nucleotides, and analogues	Purine nucleotides	Cyclic purine nucleotides	3',5'-cyclic purine nucleotides	1967480.1552426803	1545766.8650214246	1544618.7803588312	1024031.6970783576	1326127.304378037	510342.1512583604	2400015.391088276	1481790.790293234	1718653.087498278	1143437.2091027868	3097756.3770298134	1323440.167897066	0.70920743222561	-0.49572043967325574	0.1766735223116	0.666666666666667	1.13207776691413
Com_476_neg	D-Ribose	C5 H10 O5	150.05314	1.398	185.02263	No results	No results	Full match	Organic oxygen compounds	Organooxygen compounds	Carbohydrates and carbohydrate conjugates	Pentoses	319617248.33426267	315643116.0000662	298021870.294521	285090356.43612075	324488003.8394214	381694682.610276	332192925.34562856	298532216.47762245	311539511.69740003	222384233.44055048	237678841.5084473	326778616.9571041	1.11303465087896	0.1544985072109398	0.194292180236104	0.611111111111111	0.992160506098764
Com_4778_pos	Biotin	C10 H16 N2 O3 S	244.08839	5.391	245.0959	Full match	Full match	Full match	Organoheterocyclic compounds	Biotin and derivatives	Not available	Biotin and derivatives	1257087.43060563	2078638.279351272	2057812.1022263663	1792291.0248450944	2224269.3717725584	2042237.928544526	1251267.8829362246	1971980.305848588	2035122.2944219625	1801194.94204272	1226860.187732705	968207.068323028	1.23747063030169	0.3073942851753457	0.155884726806895	0.833333333333333	1.07481577148287
Com_477_neg	4-Hydroxyisoleucine	C6 H13 N O3	147.08987	5.065	146.08255	No results	No results	Full match	Organic acids and derivatives	Carboxylic acids and derivatives	Amino acids, peptides, and analogues	Isoleucine and derivatives	252614925.48683348	359417489.957624	251532799.31607017	308180883.97939044	325260728.06116384	356444163.30844265	241216357.5337396	365796218.002829	348915839.30037266	271807806.4599176	215557782.0478165	269109108.8392915	1.08236838447792	0.11419160453142933	0.436925906315094	0.611111111111111	0.66241467740786
Com_4780_pos	PC (18:5e/3:0)	C29 H50 N O7 P	555.33159	8.745	556.33905	No results	Full match	No results	Lipids and lipid-like molecules	Glycerophospholipids	Glycerophosphocholines	Phosphocholines	701870.3510578368	405740.1341033747	84511.62520912386	542375.4794310093	580479.2826858087	202437.53745281915	629695.3268883489	157903.18167731215	133156.3194219695	2265748.925358368	640702.2867748166	734860.528193231	0.551814484125405	-0.8577447695813745	0.513201352396628	0.666666666666667	0.644038047832158
Com_478_pos	Isoquinoline	C9 H7 N	129.05794	5.187	130.06519	Full match	No results	No results	Organoheterocyclic compounds	Isoquinolines and derivatives	Not available	Isoquinolines and derivatives	79606179.28317252	90649039.45492314	78575436.07811715	85356762.75729385	96117455.0441921	113285048.62909672	57928242.05987107	84936682.52179101	70116899.55826727	75634517.19580987	66289120.61590505	54199399.04967533	1.32873004714809	0.41004802771375926	0.00888579512780692	0.944444444444444	1.73959113409632
Com_47_neg	Taurochenodeoxycholic Acid (sodium salt)	C26 H45 N O6 S	499.2973	10.865	498.28995	Full match	Partial match	Full match					5806854878.299188	5806567772.787584	4839187602.362041	4577186754.265097	4627066294.548937	3847396999.556513	7788423329.857309	3506100920.456768	3136974403.2620096	7650462267.388014	4725771601.623027	3638188472.684895	0.969071039315943	-0.04532566628291861	0.880333953199173	0.583333333333333	0.124077167876727
Com_4804_neg	15-OxoEDE	C20 H34 O3	322.25097	9.346	321.24362	Full match	Partial match	No results	Lipids and lipid-like molecules	Fatty Acyls	Fatty acids and conjugates	Long-chain fatty acids	8697996.073684242	6315296.674694706	4690206.009825732	12235901.387621185	12764941.667802438	10317322.094346303	8246041.809700559	2606104.0444858926	1697529.3593954623	10337365.528049558	18787014.386062216	5527139.845058879	1.16568370651922	0.2211763846462693	0.357035269921149	0.638888888888889	0.749604882558605
Com_4817_neg	Prostaglandin K1	C20 H32 O5	334.21501	6.283	333.20773	Invalid mass	Invalid mass	No match	Lipids and lipid-like molecules	Fatty Acyls	Eicosanoids	Prostaglandins and related compounds	5424111.062750632	5686769.72731329	14891478.52924199	5072565.30980425	2865244.4281722885	2652494.9746915363	3698873.2201000266	5416127.929351599	6360969.979566211	1611106.1586316144	3281040.2409204366	2754991.7965215486	1.5825148563505	0.6622190434656776	0.273372680459379	0.638888888888889	1.19493407948027
Com_4834_pos	8-chloro-7-methyl-5-(2-pyridyl)[1,2,3,4]tetraazolo[1,5-c]pyrimidine	C10 H7 Cl N6	246.03626	5.377	247.04353	Invalid mass	No results	No results					1863155.6675959176	1246944.6526321429	1184083.5801324083	2247722.42908004	2915892.322028701	1442807.8685760545	1214241.036139276	689820.0641210448	533444.340955462	1420712.847285202	1732207.1944554995	2436735.653361251	1.35796532982589	0.4414466466468862	0.203014249724773	0.694444444444444	0.968809345033386
Com_483_neg	12-epi Leukotriene B4	C20 H32 O4	318.2197	8.508	317.2124	Invalid mass	Invalid mass	No results					34660020.98015629	23539821.60581352	60608086.05739032	41990962.0441721	33219464.208545804	17285285.991467517	50709734.1065915	358465389.3606836	155978070.9519703	14621741.770915678	42303271.26404787	39018286.75871338	0.319626019404499	-1.6455432381299573	0.218888975275883	0.722222222222222	0.989719154159486
Com_4845_pos	5,6-dimethyl-4-oxo-4H-pyran-2-carboxylic acid	C8 H8 O4	168.03983	1.179	169.04707	Invalid mass	Invalid mass	No results					966872.9943958456	1747702.9694339477	1558334.8764677532	1237281.053410385	1642140.8155541874	1408939.8644895295	897375.4740058836	1862375.542361092	1584468.6645971732	1241318.9595556916	3115253.1352605484	2127484.556258911	0.790640385526557	-0.338906445686307	0.39947358295624	0.666666666666667	0.684512162361056
Com_4849_neg	4-Pregnen-17alpha,20alpha-Diol-3-One	C21 H32 O3	332.2353	7.965	331.2283	No results	No results	Full match					4363137.5661074165	8677978.6835887	14767460.26650735	7285054.890892821	13949804.04557236	5810496.888813248	4653062.048160191	4491716.592975889	7838507.057852099	13408959.4216001	9413852.37714219	10096678.002665984	1.09921606146027	0.13647498970877991	0.78016130050083	0.472222222222222	0.332248591584872
Com_4856_pos	PC (20:3/20:4)	C48 H82 N O8 P	831.57512	10.587	832.5824	No results	Full match	No results	Lipids and lipid-like molecules	Glycerophospholipids	Glycerophosphocholines	Phosphocholines	1624739.2086696858	1258910.063596037	1529841.5709777875	1697841.0166762895	1295397.7975310294	697674.9791947469	1199912.7495377962	1757171.0294426975	1956351.222722825	2022323.821254369	1311742.63726425	1396542.8806106504	0.840353315499782	-0.2509320772930137	0.262607635163801	0.694444444444444	0.957814141697557
Com_4874_pos	MMH	C16 H27 N5 O4 S2	395.16964	5.433	396.17688	Invalid mass	No results	No results					637791.5831536738	560041.8619754554	791348.3319056645	749839.7123118411	753127.6387985684	625513.4106515553	459982.9287845209	288918.6668785996	496226.4449054359	2155943.723770536	1746145.8792961375	1474621.7400058554	0.621830627449109	-0.6854064184130115	0.558592609864132	0.5	0.506083959323829
Com_4887_pos	��-Nicotinamide mononucleotide	C11 H15 N2 O8 P	334.05644	1.442	335.06372	Full match	Full match	Full match	Nucleosides, nucleotides, and analogues	Pyridine nucleotides	Nicotinamide nucleotides	Nicotinamide nucleotides	424538.7999435232	303844.84679047106	318193.76434071007	2818112.2682700567	385755.4047173003	328828.4831455265	335899.15676517296	343163.3214921503	268422.3093864112	480511.9726671474	915997.501344624	485974.9534212984	1.61813547045363	0.6943323953885187	0.745345859912352	0.583333333333333	0.263949429288862
Com_488_neg	Azelaic acid	C9 H16 O4	188.10526	5.825	187.09801	No results	Full match	Full match	Lipids and lipid-like molecules	Fatty Acyls	Fatty acids and conjugates	Medium-chain fatty acids	122007160.72027469	158430353.01201022	184710850.2542729	139992838.92442068	185928767.50076607	155675553.8538106	319530088.2439344	177428659.01378337	121312808.24940243	95669205.33908153	141194577.859807	133700025.1525182	0.957434936965914	-0.06275364367839575	0.893230160392484	0.638888888888889	0.127135432280168
Com_4903_neg	FAHFA (16:0/20:2)	C36 H66 O4	562.49664	10.38	561.48956	No results	Full match	No results	Lipids and lipid-like molecules	Fatty Acyls	Fatty acids and conjugates	Fatty acids	14021988.07743294	13299943.218012668	11262017.815014442	7907024.87966664	10200839.363433974	8518381.035206692	6409994.635668834	8654023.762955064	9045092.411139844	10874636.51059178	6827015.139542971	8081014.910661533	1.30703289851619	0.38629545477437915	0.0608367207075161	0.777777777777778	1.43929436537398
Com_4918_neg	JNJ-1661010	C19 H19 N5 O S	365.13273	5.21	364.12546	No results	No results	Full match	Organoheterocyclic compounds	Diazinanes	Piperazines	N-arylpiperazines	787430.2010093365	3568738.3183184336	1594493.510595609	1668472.8685180617	4800745.221688248	2148825.0654883934	5014140.423600185	662354.6067727328	1180890.5145419382	14585730.591946792	4515418.94927737	3684771.0775111103	0.491466947215316	-1.0248337010926267	0.445300318085984	0.638888888888889	0.759506427496676
Com_491_pos	2-Methylnicotinamide	C7 H8 N2 O	136.06369	1.282	137.07091	Full match	Partial match	No results	Organoheterocyclic compounds	Pyridines and derivatives	Pyridinecarboxylic acids and derivatives	Nicotinamides	27346094.14560144	55151627.689065605	11252061.21030913	59565272.421789154	84152332.23161882	46049924.74291322	83276385.97254364	9773635.926344136	31313359.38551209	56607456.34469278	52606624.50001583	32278339.43322272	1.06643267054989	0.09279288369999278	0.856994685156564	0.555555555555556	0.303139585609188
Com_4924_pos	ACar 16:1	C23 H44 N O4	397.31948	6.994	398.3266	No results	Invalid mass	No results	Lipids and lipid-like molecules	Fatty Acyls	Fatty acid esters	Acyl carnitines	1361441.5264325903	896580.4523912655	2168044.3556538345	1051341.8013817547	1174141.1302391686	653357.9547579053	949581.8731695822	1133401.238557784	1732949.7568800568	841725.915440321	376499.938099715	902251.3133652416	1.23052605483065	0.2992752053596775	0.400279391073764	0.638888888888889	1.0521609041445
Com_4929_neg	Phe-Pro	C14 H18 N2 O3	262.13207	5.393	261.12466	No results	No results	Full match	Organic acids and derivatives	Carboxylic acids and derivatives	Amino acids, peptides, and analogues	Dipeptides	1591265.453215944	5845943.116443608	8867822.789265137	1528433.3025705728	2421035.776127845	4103846.099136274	5337264.648880825	6636907.389412502	14725371.990683705	13153985.392473953	7665968.020513494	3987109.626728149	0.472916930914775	-1.0803413021939123	0.0414046754152904	0.805555555555556	1.46965512663449
Com_495_pos	Linoleoyl ethanolamide	C20 H37 N O2	323.28244	9.203	324.28958	Full match	No results	No results	Organic nitrogen compounds	Organonitrogen compounds	Amines	N-acylethanolamines	90347771.7823058	33548261.6693932	80607986.87828273	54403750.92219637	54630656.12560471	46305739.27302387	64153276.829354696	79429575.45837075	60447448.10752946	34613464.08540408	43954741.87848113	74359257.92939605	1.00808611732546	0.011618888571443206	0.976621859080218	0.5	0.584181896171136
Com_4981_neg	Cyclic ADP-ribose	C15 H21 N5 O13 P2	541.06172	1.433	540.05438	No results	Full match	No results	Organic oxygen compounds	Organooxygen compounds	Carbohydrates and carbohydrate conjugates	Pentose phosphates	3389018.5651612715	4771733.112365535	3128572.82407231	15856679.048409613	3065318.5782232727	2805273.10336113	1936969.5903013248	5120179.193992351	4333054.7341303965	1575978.4163076952	5908337.742226704	1836106.7882718449	1.59418621580677	0.6728201593972594	0.324912974303786	0.611111111111111	0.795597211412446
Com_49_neg	LPC 16:0	C24 H50 N O7 P	541.33854	9.545	540.33136	No results	Invalid mass	No results	Lipids and lipid-like molecules	Glycerophospholipids	Glycerophosphocholines	Phosphocholines	8244822028.863714	7362655650.681312	7958862850.184543	5229260960.460607	6036147668.101299	3906230826.435208	6937162005.855387	6112792616.433705	7014506115.819649	5369917938.136901	8894636493.19357	4776325593.932861	0.990605866833681	-0.013616929571411914	0.886515091037785	0.5	0.799157848472141
Com_49_pos	Pantothenic acid	C9 H17 N O5	219.1107	5.069	220.11792	Full match	Full match	Full match	Organic oxygen compounds	Organooxygen compounds	Alcohols and polyols	Secondary alcohols	1654177307.7173023	2145533434.9174736	1485633625.3713186	2204215605.828665	2324129660.500239	2238686129.876897	1740671748.9778335	2605916626.182931	2036413721.4398985	1678670334.7214	1515161303.8111134	1779138603.8584926	1.06132486100103	0.08586631847643687	0.583741794228602	0.583333333333333	0.571420984045239
Com_4_pos	L-Phenylalanine	C9 H11 N O2	165.07903	4.928	166.0863	Full match	Full match	Full match	Organic acids and derivatives	Carboxylic acids and derivatives	Amino acids, peptides, and analogues	Phenylalanine and derivatives	15861489622.1623	20807268332.207363	17425390565.92533	17738311066.115013	18890752149.778618	22693146177.560707	15238039274.234217	18820494957.087154	17326366433.14896	16699567858.796484	13348266112.561348	14175437355.32658	1.18626217353305	0.24642289239339935	0.0453776635681576	0.861111111111111	1.43021987189576
Com_500_pos	9-Oxo-10(E),12(E)-octadecadienoic acid	C18 H30 O3	294.21923	7.944	295.22537	Full match	Full match	Full match	Lipids and lipid-like molecules	Fatty Acyls	Lineolic acids and derivatives	Lineolic acids and derivatives	14962717.378220662	8553024.769966297	28473672.03423755	11910268.924178692	17437701.35561517	7816152.914895006	18073926.06522405	83562946.63368537	60238117.06804316	16752954.34545744	27399842.17745057	29220696.52454763	0.378976035511558	-1.3998214721947762	0.0239606885237182	0.888888888888889	1.58094083142501
Com_5016_pos	4,4'-(Isopropylidenebis(4,1-phenyleneoxy))dianiline	C27 H26 N2 O2	410.19484	9.349	411.20212	Invalid mass	No results	No results					888310.6702788842	606651.9970950274	998890.1356227674	309752.4742040885	471932.1693754083	492696.29632454895	725025.70509911	877485.8275156486	1567553.274806627	2025354.2289193685	1194806.445165158	937669.09923787	0.514231434606453	-0.959510291085513	0.0172290013438677	0.861111111111111	1.62235236532391
Com_501_neg	Tetrahydroaldosterone	C21 H32 O5	364.22322	7.945	363.21603	No results	No results	Full match	Organoheterocyclic compounds	Oxepanes	Not available	Oxepanes	180948908.09192872	191842622.726834	326949351.70253026	132145391.0903532	291469263.0249348	204158548.78686044	172911356.35194263	144999943.015997	260275695.55423152	204510210.6326309	275722272.6675041	317442876.82038623	0.964859660966775	-0.05160897753354009	0.810901727134066	0.527777777777778	0.438150638266036
Com_5021_neg	Homo-Gamma-Linolenic Acid (C20:3)	C20 H34 O2	306.25619	9.138	305.2489	No results	No results	Full match	Lipids and lipid-like molecules	Fatty Acyls	Fatty acids and conjugates	Long-chain fatty acids	13478265.740688387	8895332.749407481	4236673.381367845	12036403.59765424	8684222.815361116	7551709.846171075	7750933.286234373	3578061.644367066	2830962.593473498	14110058.76018514	9251812.601161132	7395635.171841536	1.22185455663043	0.2890725642760465	0.375592504184904	0.638888888888889	0.718266730883483
Com_5027_neg	2-Isopropylmalic acid	C7 H12 O5	176.06899	5.46	175.06161	No results	Full match	Full match	Lipids and lipid-like molecules	Fatty Acyls	Fatty acids and conjugates	Hydroxy fatty acids	4321810.038165565	5104969.402298311	3759868.804452505	3797519.822698401	7359295.736195318	5407100.358525135	3343209.4896051995	3347323.1337363	2312671.604769413	14096462.616389208	4232824.984367814	7828147.681765266	0.846132623763517	-0.24104428420163376	0.984034058610177	0.611111111111111	0.503740963635383
Com_5050_neg	alpha-Ketoglutaric acid	C5 H6 O5	146.02188	1.386	145.01462	No results	No results	Full match	Organic acids and derivatives	Keto acids and derivatives	Gamma-keto acids and derivatives	Gamma-keto acids and derivatives	5231980.296491674	7250056.065077376	5941924.430135115	12764305.43480486	7010538.609320674	5781603.695490898	3490077.458359776	14516235.3205143	5545611.164764608	2305898.3276138552	1818419.9481856348	4292305.455768826	1.37573996098138	0.4602078011039654	0.155529820538047	0.805555555555556	1.10387368473378
Com_505_pos	Phenylacetylglycine	C10 H11 N O3	193.0742	5.495	194.08147	Full match	Full match	Full match	Organic acids and derivatives	Carboxylic acids and derivatives	Amino acids, peptides, and analogues	N-acyl-alpha amino acids	27522948.356815904	21598378.031994663	78826210.69009566	29085275.902650192	50916418.39523855	59001858.75746609	30202490.764693502	47356379.6153266	24149056.237927858	10522026.680885298	16647982.49095136	38115303.12714208	1.59857424088325	0.6767857472256777	0.149636265964212	0.722222222222222	1.11333966172363
Com_5066_neg	N-Acetyl-Asp-Glu	C11 H16 N2 O8	304.09119	4.79	303.08395	No results	No results	Full match	Organic acids and derivatives	Carboxylic acids and derivatives	Amino acids, peptides, and analogues	Dipeptides	8442368.213284405	10102291.4160779	11306125.115988022	10866475.40815899	8779268.291787215	8152698.076691984	9604699.003664788	14448876.699095	11004862.276388122	9514101.024858257	6284341.717933043	10765037.238543017	0.93553119458175	-0.0961423350417537	0.727445809285376	0.583333333333333	0.276352276861823
Com_5069_pos	N-Acetyl-L-tyrosine	C11 H13 N O4	223.08494	5.227	224.09232	No results	No results	Full match	Organic acids and derivatives	Carboxylic acids and derivatives	Amino acids, peptides, and analogues	Tyrosine and derivatives	923183.1747112604	1412170.498903888	1254745.2895498814	1474295.872049328	1244671.2593961118	1575435.895121399	1221945.980248566	2133305.5887151947	1071083.6065074853	1398812.8367349426	1255363.8910664637	1221924.863074636	0.949661191240931	-0.07451519712783171	0.759394725354276	0.583333333333333	0.822236971015077
Com_508_pos	Adenine	C5 H5 N5	135.05454	1.452	136.0618	Full match	No results	Full match	Organoheterocyclic compounds	Imidazopyrimidines	Purines and purine derivatives	6-aminopurines	71075088.81702776	63763563.72037692	46897645.22742495	100402562.04127929	87698803.37692763	94188482.16022798	65584038.92423565	79843228.41021122	35279605.36689514	43674319.2000896	32241749.296526987	76560681.12595743	1.39270394537024	0.477888609023006	0.103280306822005	0.777777777777778	1.23063026430028
Com_5090_pos	Cannabidivarin	C19 H26 O2	286.18854	7.099	287.19592	Invalid mass	No results	No results	Lipids and lipid-like molecules	Prenol lipids	Monoterpenoids	Aromatic monoterpenoids	78914.609783796	68126.6001278102	75088.83652565062	72388.13045103202	94648.6576229443	77159.8279455261	2055758.1334729064	91516.90113916232	78040.74540578628	88367.32073699358	108847.33039222144	87244.70577511218	0.185804160538713	-2.42814528788496	0.253298196553634	0.861111111111111	0.926025652970524
Com_50_neg	L-(-)-Malic acid	C4 H6 O5	134.02182	1.637	133.01451	No results	Full match	Full match	Organic acids and derivatives	Hydroxy acids and derivatives	Beta hydroxy acids and derivatives	Beta hydroxy acids and derivatives	7433788169.622577	3408431246.155805	5203505946.447754	8144607965.415645	8124574355.947773	2121443691.117331	5782536428.104777	4903402302.065998	6583507956.137299	4495143129.610654	1291008745.9051237	7942276656.299729	1.11092618872706	0.15176296551645477	0.720586306920087	0.611111111111111	0.594074656773316
Com_50_pos	Ornithine	C5 H12 N2 O2	132.08991	1.119	133.09717	Full match	Full match	Full match	Organic acids and derivatives	Carboxylic acids and derivatives	Amino acids, peptides, and analogues	Alpha amino acids	1959746920.22308	2427604779.3191333	1860079193.014562	2176605606.62171	1948475761.1257863	2360062634.661196	1980711528.1330936	1893131727.0344183	2047294777.5252683	1859023259.2359245	1565050299.7302375	1453506187.0389867	1.17908210547759	0.23766418400131026	0.0434175889420426	0.805555555555556	1.43385162704039
Com_5103_neg	4-Guanidinobutanoic acid	C5 H11 N3 O2	145.08545	1.698	144.07811	No results	No results	Full match	Organic acids and derivatives	Carboxylic acids and derivatives	Amino acids, peptides, and analogues	Gamma amino acids and derivatives	8927915.228768822	9012065.713094268	8228763.865678254	12466127.422228118	9773719.765298843	12660746.588582972	6592776.010463357	2547158.4868235406	1526067.6502094432	9030459.046924207	17150101.215560745	13950693.545652457	1.20221727403916	0.26569765466109907	0.273574067380951	0.583333333333333	0.89676566235953
Com_5108_pos	Benzoylecgonine	C16 H19 N O4	289.13481	5.791	290.14209	Invalid mass	No results	No results	Benzenoids	Benzene and substituted derivatives	Benzoic acids and derivatives	Benzoic acid esters	645721.8819657392	658763.4154611521	707378.2035234005	793744.2089906003	857361.7206515757	787269.2487109499	437791.20537992	2088753.156706246	269564.48253194505	623043.0766937394	406667.2478652395	665654.1250548807	0.990819356539088	-0.013306041694513741	0.469471229450348	0.777777777777778	0.669106414245962
Com_5129_pos	Inosine 5'-Monophosphate	C10 H13 N4 O8 P	348.04632	1.229	349.05353	No results	No results	Full match	Nucleosides, nucleotides, and analogues	Purine nucleotides	Purine ribonucleotides	Purine ribonucleoside monophosphates	1073043.3442391907	2178942.87218544	525632.0165747597	1625826.3168657883	1766005.1197316037	1196695.2934935277	459911.0302896889	921715.0638616604	281030.54647851567	812324.8447073874	937858.4271398636	810714.9247691282	1.98083019766	0.9861052136481786	0.0398189745656379	0.888888888888889	1.46822351006867
Com_514_neg	LPI 18:1	C27 H51 O12 P	598.31276	11.82	597.30548	No results	Full match	No results	Lipids and lipid-like molecules	Glycerophospholipids	Glycerophosphoinositols	Phosphatidylinositols	167861925.93764096	162654017.35732487	317866545.7524739	207970877.66193688	310250911.2299185	182204101.48401785	93127782.26185778	117232832.72433588	157951550.87487516	53313314.15959417	80851053.93456392	58797886.37317768	2.40311749577705	1.264907187972924	0.00174320379129458	1	2.10874445185546
Com_5152_neg	cis-2-Decenoic acid	C10 H18 O2	170.13114	5.659	169.12393	No results	Full match	No results	Lipids and lipid-like molecules	Fatty Acyls	Fatty acids and conjugates	Medium-chain fatty acids	5676809.27053919	1835173.7219833648	2973798.033630792	7819605.465281044	6898203.883601829	2651730.0780885904	9828382.268696334	10631886.083481248	13750596.136438312	1611867.4547769742	2719763.2899798094	6127124.788624592	0.623585345910882	-0.6813410694015456	0.414894018401928	0.666666666666667	0.708864057751011
Com_5206_pos	T-2 Triol	C20 H30 O7	404.1809	7.002	405.18829	Invalid mass	No results	No results	Lipids and lipid-like molecules	Prenol lipids	Sesquiterpenoids	Trichothecenes	658743.0567197066	1044618.37955613	630796.0411314229	427365.032854909	249945.30658566885	258492.79033328168	195136.9366533276	433406.6232410796	536566.0363507558	1398889.9346749545	2636916.752899569	1129673.7198602965	0.516533309735788	-0.9530667075760941	0.331792815174134	0.666666666666667	0.755309042600507
Com_521_neg	O-Phospho-L-serine	C3 H8 N O6 P	185.00918	1.28	184.00218	No results	No results	Full match	Organic acids and derivatives	Carboxylic acids and derivatives	Amino acids, peptides, and analogues	L-alpha-amino acids	230715908.55560973	134287802.83445853	246999377.1454976	207088937.31377804	159972134.94097897	192918937.9136621	211025045.13736308	176274785.82712466	316676916.6638526	138176636.82180166	130310396.6354134	212985115.52614647	0.988640760520166	-0.016481706528167626	0.937112910648126	0.527777777777778	0.612301795543433
Com_5242_pos	1-(4-benzylpiperazino)-2-(pyridin-2-ylamino)propan-1-one	C19 H24 N4 O	346.17576	6.241	347.18301	Invalid mass	No results	No results					2175712.377711438	946162.8819597756	1071059.1828413713	695696.8555369475	598915.0628319413	632804.4507356259	438972.5471363404	647978.7620380173	477256.41035731207	661688.5479152928	361516.5834559554	381713.8537703783	2.06133029014353	1.0435756886589658	0.0219264367093363	0.888888888888889	1.73001764104263
Com_5250_neg	19(R)-hydroxy Prostaglandin A2	C20 H30 O5	332.19928	7.349	331.19202	Invalid mass	No results	No results	Lipids and lipid-like molecules	Fatty Acyls	Eicosanoids	Prostaglandins and related compounds	1467184.9153125444	5951113.996223752	1547623.8281515916	1497844.2342358704	7365173.824456668	724369.4934433639	12318719.738983536	2053801.0207248689	1299075.5085279543	5146375.907387466	723536.922311559	1133615.6888138005	0.818223073359487	-0.2894338740242036	0.943111390769581	0.444444444444444	0.056020611216281
Com_5260_pos	Fisetin	C15 H10 O6	286.05024	1.1	287.05756	Invalid mass	Invalid mass	No results	Phenylpropanoids and polyketides	Flavonoids	Flavones	Flavonols	1038769.0219754968	1185350.3481763303	445254.2360683152	957846.0463082258	1253374.8748635603	1094780.9311211929	689074.4637944067	1297931.7859583448	376541.7651296065	1639443.418733113	838573.7323833533	938108.468406563	1.0338603589903	0.048041337493367794	0.754210611888766	0.583333333333333	0.749259804761932
Com_5277_neg	2-[6-(1H-benzo[d]imidazol-2-yl)-2-pyridyl]-1H-benzo[d]imidazole	C19 H13 N5	312.12136	5.888	311.11404	Invalid mass	No results	No results					1962230.6184800968	2671023.0709444326	3051721.4767609336	4704499.638759883	5952525.783982408	3108137.3473187927	1865878.773857684	8482499.083509397	2959255.500121556	13002859.894756362	15520766.362067591	4004624.516204505	0.467976964841947	-1.0954905768867595	0.194971421317354	0.666666666666667	1.10119228286652
Com_5279_pos	Isovanillic acid	C8 H8 O4	186.0504	1.185	187.05794	No results	Invalid mass	No results	Benzenoids	Benzene and substituted derivatives	Benzoic acids and derivatives	P-methoxybenzoic acids and derivatives	857176.8967161753	1842029.8854570496	1443584.4150967093	1372777.7879330216	1163308.7972397034	1402292.1144697007	812122.1001022935	1590235.3074287656	1306403.3800847372	1060930.6567732547	2541703.110040357	1795662.9497837971	0.887352461887252	-0.17242082912676848	0.697243068650088	0.527777777777778	0.411675809598823
Com_527_neg	Nonanoic acid	C9 H18 O2	158.13104	6.397	157.12375	No results	No results	Full match	Lipids and lipid-like molecules	Fatty Acyls	Fatty acids and conjugates	Medium-chain fatty acids	275627.8618019476	275591.34157063527	297164.56279237696	286117.08289856324	256160.12625853787	249004.2422544824	287017391.95110935	298425.65716056176	366631.843580364	271569.3889541411	479555.1358082297	256056.79514964725	0.0056796817162888	-7.459974199861298	0.301425631455529	0.75	0.834483607626065
Com_5281_neg	LPE 16:2	C21 H40 N O7 P	449.25484	8.458	448.24768	No results	Full match	No results	Lipids and lipid-like molecules	Glycerophospholipids	Glycerophosphoethanolamines	1-acyl-sn-glycero-3-phosphoethanolamines	13348487.254526995	2935991.7700590305	1050688.8794313886	2475959.2187774424	6772917.628342641	2438084.634302404	3288467.5703922985	861182.635808618	779309.484188292	5809875.588576783	12322212.090257743	10571970.976468338	0.862905882759025	-0.2127248818115822	0.998335835312233	0.5	0.0902558320601503
Com_52_neg	LPE 20:4	C25 H44 N O7 P	501.28612	8.947	500.27905	No results	Full match	No results	Lipids and lipid-like molecules	Glycerophospholipids	Glycerophosphoethanolamines	1-acyl-sn-glycero-3-phosphoethanolamines	5769258349.085495	4849138314.54221	4046692212.775675	8549207854.800328	7256104357.387162	4915426484.45348	7196313275.113543	4595758843.471019	6531401499.602972	6801011592.08215	7377728149.672252	5657830404.54431	0.92730049764713	-0.10889116572996002	0.497834106279063	0.583333333333333	0.528957840213721
Com_534_neg	MAG (18:3)	C21 H36 O4	352.26198	10.342	351.25479	No results	No results	Full match	Lipids and lipid-like molecules	Glycerolipids	Monoradylglycerols	Monoacylglycerols	310606079.9519139	238756508.42631707	232361829.993685	166577045.87228617	230737647.2396488	246315796.12935227	183503472.9008667	160972410.33407828	154483741.7050369	223054406.095258	216002069.97625503	237510779.39505857	1.21252429984438	0.27801366021827484	0.114360579251075	0.833333333333333	1.17454967422671
Com_5359_pos	(2R,3S,4S,5R,6R)-2-(hydroxymethyl)-6-(2-phenylethoxy)oxane-3,4,5-triol	C14 H20 O6	301.15257	5.004	302.16003	Invalid mass	No results	No results					876252.6016224815	529272.9666330351	612931.3113595417	1268638.3036018915	1472046.8734362556	1090060.9807624668	1367622.6183865424	587913.9598943597	439976.4543202812	1458078.9675739694	1049168.4716077507	1914774.9756545243	0.857964448078413	-0.22101022763297304	0.741581089742674	0.555555555555556	0.51094416297428
Com_5374_neg	Dithranol	C14 H10 O3	226.06343	6.331	225.05615	No results	No results	Full match	Benzenoids	Anthracenes	Not available	Anthracenes	3465432.365557453	831476.9904671911	1256749.5709173451	346732.96453628945	371760.1173458014	204470.9102679719	848683.6479394379	2400303.851154553	721153.2750421021	1581243.3150158497	1852297.398714404	13133542.06341431	0.315360199635563	-1.6649275001096326	0.105752734126716	0.777777777777778	1.18583399010552
Com_5379_neg	Feruloyl Putrescine	C14 H20 N2 O3	264.14803	5.275	263.14084	No results	No results	Full match	Phenylpropanoids and polyketides	Cinnamic acids and derivatives	Hydroxycinnamic acids and derivatives	Coumaric acids and derivatives	10741514.861576054	9592392.140041752	12540904.947189976	7595332.495832496	9538099.93020556	11008629.972144844	6401696.556133223	6398179.136874448	7137270.354884539	9069392.489741717	9199891.219177203	6768565.844617409	1.3566843872032	0.4400851378710161	0.0106958974544571	0.944444444444444	1.75651289879691
Com_5386_pos	LysoPC 20:2	C28 H54 N O7 P	547.36363	10.346	548.37091	No results	No results	Full match					1124083.5694800017	355571.49554679927	323340.0227994781	320187.61195224966	271010.6207201563	209045.4130389804	1796414.0276607582	286491.23997895897	721743.5877081051	362266.2071686573	1209898.198411912	1226171.5124621035	0.464616421215506	-1.1058879498075558	0.0829095012120488	0.833333333333333	1.2752018246939
Com_538_pos	Styrene	C8 H8	104.06268	9.83	105.06998	No results	No results	Full match	Benzenoids	Benzene and substituted derivatives	Styrenes	Styrenes	35828031.676715724	36346974.21892777	34231423.972049735	25579643.61532776	43138310.21297767	32951061.49888484	33544905.13184224	50027806.0256731	62300470.17430223	35312782.45829825	34311809.00878463	37902260.33077712	0.821134246215354	-0.28430998918594613	0.178832045530908	0.694444444444444	1.03013905165085
Com_5394_pos	Prostaglandin F2��-1-glyceryl ester	C23 H40 O7	468.26589	9.355	469.2731	Invalid mass	No results	No results	Lipids and lipid-like molecules	Fatty Acyls	Eicosanoids	Prostaglandins and related compounds	283613.4245360668	206191.3133081656	467343.8179565514	190494.3495567233	199005.72761263992	157032.94838488317	284015.79736722773	418223.944970425	1523317.0052186723	394159.83174521057	354531.9815518984	406525.2392128794	0.444774383108842	-1.1688543968126786	0.0428049600014988	0.861111111111111	1.49545367647801
Com_5408_pos	Norverapamil	C26 H36 N2 O4	418.28351	8.829	419.2908	Invalid mass	No results	No results	Benzenoids	Benzene and substituted derivatives	Phenylbutylamines	Phenylbutylamines	662189.3033335026	723017.188268845	1273503.2800172626	723277.3807786509	655454.7902214032	484299.7676423648	832136.3164255711	1048756.938334928	1511365.9387762002	800575.9532265789	1227008.1569444614	770399.8648236052	0.730462695431531	-0.45311749809428287	0.0832750726567884	0.861111111111111	1.34010303165101
Com_5426_pos	Alanyltyrosine	C12 H16 N2 O4	252.11113	3.949	253.11844	Full match	Full match	No results	Organic acids and derivatives	Carboxylic acids and derivatives	Amino acids, peptides, and analogues	Peptides	952295.2271033946	834549.7339043622	1597901.373457766	661505.9830453562	633982.7863869369	901565.6571911871	1350752.2529732147	516811.67006053263	1309188.1381209511	1667316.0093222167	1415049.656386366	1127727.6498649055	0.755640666132546	-0.40422774989871224	0.24326627382331	0.722222222222222	0.895370931271548
Com_542_pos	Eicosapentaenoic acid	C20 H30 O2	302.22442	8.176	303.23163	Full match	Full match	Full match	Lipids and lipid-like molecules	Fatty Acyls	Fatty acids and conjugates	Long-chain fatty acids	45409436.050336026	36581538.74753102	58856213.02824871	30739739.217201307	23646098.76377032	22039461.44883256	58732749.89883383	51490619.71137872	61286719.6950416	25982760.52729595	73507270.69947897	39552690.44198693	0.699631365674868	-0.5153331256832159	0.124074303656594	0.777777777777778	1.21895173254461
Com_5434_neg	S-Lactoylglutathione	C13 H21 N3 O8 S	379.10529	4.848	378.0979	No results	Full match	Full match	Organic acids and derivatives	Carboxylic acids and derivatives	Amino acids, peptides, and analogues	Oligopeptides	1738036.7273984123	13366410.939899316	2572197.709864913	1437348.673579186	1038523.5930646	9403058.013399431	978617.8104731792	1697729.7604124174	892219.060719603	8068415.204839159	881210.1248659559	1834957.0406184464	2.05917012728247	1.042063029410352	0.281677352867689	0.75	0.985635009206762
Com_544_neg	D-��-Hydroxyglutaric acid	C5 H8 O5	148.03751	1.968	147.03035	No results	Full match	Full match	Organic acids and derivatives	Hydroxy acids and derivatives	Short-chain hydroxy acids and derivatives	Short-chain hydroxy acids and derivatives	85780896.39911006	245082690.3043002	61068332.38746198	164491914.87876162	88620422.31299713	320911731.39359695	53608125.97810015	75674416.13125828	38082512.26922661	111694728.44801864	58472637.30104301	64176439.84821916	2.40461708445828	1.265807174936779	0.0396360816658655	0.861111111111111	1.58197239257145
Com_5455_pos	Obscurolide A1	C15 H17 N O5	251.11585	5.889	252.12332	Invalid mass	No results	No results	Benzenoids	Benzene and substituted derivatives	Benzoic acids and derivatives	Aminobenzoic acids	667068.5055787762	1868249.412492072	810054.7352079197	977340.8689189288	1065343.474740293	2098309.74362027	480010.4885101444	809156.7439884143	384373.8895211798	779771.1759049732	449492.1224057778	797392.7985048813	2.02323451908182	1.0166635566270967	0.0187523135268238	0.916666666666667	1.67015077301269
Com_5461_pos	Fludrocortisone acetate	C23 H31 F O6	422.21009	6.455	423.21735	Full match	No results	No results	Lipids and lipid-like molecules	Steroids and steroid derivatives	Pregnane steroids	Gluco/mineralocorticoids, progestogins and derivatives	1064557.305165765	405828.83468032186	391051.1825033351	1109443.4061576112	590180.0146218454	561170.4381292575	858549.7066334609	1120756.372203348	1469104.029626475	459404.8586796681	784630.7777655515	642551.5682847296	0.77267727409422	-0.37206212871057065	0.293217564800512	0.722222222222222	0.819229050190521
Com_5468_neg	MGDG (22:1/18:2)	C49 H88 O10	896.64218	10.058	895.63367	No results	Invalid mass	No results	Lipids and lipid-like molecules	Glycerolipids	Glycosylglycerols	Glycosyldiacylglycerols	8054206.909667284	10761941.845517311	8391685.894577423	11311103.681018276	9804189.285485504	12566112.841343928	7570884.0339173665	9884247.31269999	11112427.803714843	12361459.422185592	14562684.90369101	7606004.488661289	0.964999243578072	-0.05140028337357907	0.883874959444855	0.5	0.464111768574252
Com_5472_pos	Glycitin	C22 H22 O10	446.12761	5.907	447.13489	Invalid mass	No results	No results	Phenylpropanoids and polyketides	Isoflavonoids	Isoflavonoid O-glycosides	Isoflavonoid O-glycosides	309551.0436850013	331064.252856002	234306.3926013265	564449.8455739547	625195.0503709953	331496.0326535546	1715265.5432190306	237763.84009051445	120598.45556024514	229009.27921347585	264117.29951522266	267387.0423997567	0.845428025227194	-0.24224615760010434	0.613895906834642	0.75	0.410877497289365
Com_5506_neg	10-Undecenoic acid	C11 H20 O2	184.14668	7.264	183.13933	No results	No results	Full match	Lipids and lipid-like molecules	Fatty Acyls	Fatty acids and conjugates	Medium-chain fatty acids	7117972.752103661	8416757.201013766	7058977.183771591	9965334.695028145	9225281.541898577	6281217.613025607	3989492.337124717	8796833.985433286	5494829.940885687	12245359.038401844	7815622.620617948	8218490.997613564	1.03232155797009	0.045892426022405924	0.66494981959256	0.444444444444444	0.405616604128813
Com_553_neg	Suberic acid	C8 H14 O4	174.0896	5.676	173.08232	No results	Full match	Full match	Lipids and lipid-like molecules	Fatty Acyls	Fatty acids and conjugates	Medium-chain fatty acids	60353877.33473577	40693938.20949783	284643033.41228163	46067468.32066272	216420601.6694686	140079088.01571774	260569989.5987366	172101561.15810832	79716295.7802679	148192908.82275105	51851157.54952457	170532462.51245132	0.892740442201613	-0.16368731167909947	0.545924269276333	0.611111111111111	0.475398470132761
Com_553_pos	PC (14:0e/3:0)	C25 H52 N O7 P	509.34844	9.902	510.35559	No results	Full match	Full match	Lipids and lipid-like molecules	Glycerophospholipids	Glycerophosphocholines	Phosphocholines	32783092.22346797	29287753.093162816	55959959.74404687	16607411.421888487	17905824.14823241	8511061.22431809	36576430.56901635	20708171.142882187	38233478.74946914	12643067.475252902	64972997.44384315	73434670.29218818	0.653185202742489	-0.6144359864308592	0.291715487673563	0.722222222222222	0.960737997086506
Com_554_pos	Inosine	C10 H12 N4 O5	268.08081	3.618	269.08801	Full match	Full match	Full match	Nucleosides, nucleotides, and analogues	Purine nucleosides	Not available	Purine nucleosides	28321939.999259744	65815622.80763176	40628293.351702034	27304982.00451165	23280216.45704186	92430619.25578108	26956039.850237507	19520851.50610247	8684664.057798922	30182824.78588834	19125002.28023957	18582686.90625188	2.25743195755114	1.1746825033283088	0.0263638727813455	0.888888888888889	1.58361018067894
Com_555_pos	Phenylacetaldehyde	C8 H8 O	120.05754	4.929	121.06487	No results	Full match	No results	Benzenoids	Benzene and substituted derivatives	Phenylacetaldehydes	Phenylacetaldehydes	57554758.160759725	75513983.48404974	57151793.12423431	56553459.19105899	63484454.22242473	72867050.52756919	49698152.07575953	58345233.22444688	53257749.02621352	52006667.747936025	48967089.20970412	44327586.89241966	1.24958382916126	0.3214476888263564	0.00792944660135209	0.916666666666667	1.76972565791371
Com_5570_pos	ethyl 2-[(6-oxo-6H-benzo[c]chromen-3-yl)oxy]acetate	C17 H14 O5	320.06787	4.823	321.07501	Invalid mass	No results	No results					461746.9513317039	236807.24890396305	269512.13373253366	276254.1873499975	454032.3085202446	184644.93925747176	427957.9105034084	373624.37090458674	1400531.1367524376	1144490.444211563	1537892.112485911	723619.2899142803	0.335763029145302	-1.5744847109647921	0.00809644863308243	0.888888888888889	1.78923630985351
Com_558_neg	LPC 20:2	C28 H54 N O7 P	593.37018	10.054	592.36292	No results	Invalid mass	No results	Lipids and lipid-like molecules	Glycerophospholipids	Glycerophosphocholines	Phosphocholines	198606112.40479144	105418453.14504927	86990781.14148834	135151512.79091647	180839281.1292112	110033842.1208542	265072906.9383993	25262319.514742427	26245021.45993636	55974400.50538201	313097238.8304135	209173343.5392585	0.913072133664235	-0.13119925574153649	0.519909125120427	0.5	0.520763452942443
Com_559_pos	Dibutyl sebacate	C18 H34 O4	314.24549	7.353	315.25287	No results	No results	Full match	Lipids and lipid-like molecules	Fatty Acyls	Fatty acid esters	Fatty acid esters	63787469.0267698	38583804.40762053	44601579.27957391	80610643.43612829	71635064.60799867	37790112.43329048	23497824.310716663	53571426.10329636	28532531.90757186	50796477.26246616	37031394.873555824	44853072.017445095	1.41432271728965	0.5001113489390345	0.100553918269581	0.75	1.22372437542786
Com_5602_pos	16��-Hydroxydehydroepiandrosterone	C19 H28 O3	299.24517	8.758	322.2341	Invalid mass	No results	No results	Lipids and lipid-like molecules	Steroids and steroid derivatives	Androstane steroids	Androgens and derivatives	797954.4879888766	523399.47705344576	639038.3052501681	384770.9202771509	512862.6059319055	474564.3471595925	356709.7173552552	1122916.335712923	1378078.157126761	849573.6405242537	422102.7803446378	804261.5030713041	0.675482747441985	-0.5660091728534258	0.24154779870883	0.694444444444444	0.915394543845284
Com_5605_neg	Pyridoxal-5'-phosphate	C8 H10 N O6 P	247.02499	2.444	246.01772	No results	Full match	Full match	Organoheterocyclic compounds	Pyridines and derivatives	Pyridine carboxaldehydes	Pyridoxals and derivatives	7255287.781753163	4758902.229793937	8745240.70668968	13265879.665395908	10209758.744830305	4769922.44242791	9626583.401259867	4737789.508171155	6591353.088633128	3683900.507629936	6828517.327115723	6636278.077486823	1.28607098898537	0.3629702792370247	0.321887877625704	0.722222222222222	1.04565562617668
Com_562_neg	Thromboxane B2	C20 H34 O6	370.23616	6.216	369.22891	Full match	No results	Full match	Lipids and lipid-like molecules	Fatty Acyls	Eicosanoids	Thromboxanes	69061347.6789221	83135212.74903671	155133997.297275	63069087.597747326	85336725.53891103	58249160.2136987	106147747.66718958	104824782.58350798	285125454.2452194	58671045.69288626	117810127.6224198	89809886.854837	0.674177488083824	-0.5687996407661684	0.236691811704135	0.75	1.07402309931584
Com_5650_pos	1,2-dihydroxyheptadec-16-yn-4-yl acetate	C19 H34 O4	348.22763	7.35	349.23489	Invalid mass	No results	No results					420756.18062930775	1716800.6226705555	318098.8892067592	236176.286130592	344482.05855806416	200574.3043551625	362958.7799362168	585718.2269403777	581970.5938027633	271369.96070576616	499681.3640412464	419958.1316881692	1.1893079376364	0.25012230850802786	0.764684911608582	0.694444444444444	0.264820544960558
Com_5651_pos	ACar 18:0	C25 H50 N O4	427.36639	7.881	428.37366	No results	Invalid mass	No results	Lipids and lipid-like molecules	Fatty Acyls	Fatty acid esters	Acyl carnitines	735162.0356731375	405071.1988326733	626817.6785027893	433601.75440379	601286.4850421373	236591.3239307904	971392.97706423	754802.8584596767	1352649.4808885949	475201.4673437354	663012.830902205	608264.4888087036	0.629704950637831	-0.6672520852579551	0.0652369049862285	0.833333333333333	1.45092895469399
Com_5653_pos	N-Acetyl-D-tryptophan	C13 H14 N2 O3	246.10078	5.601	247.10808	No results	No results	Full match	Organic acids and derivatives	Carboxylic acids and derivatives	Amino acids, peptides, and analogues	N-acyl-alpha amino acids	1365649.4295314236	1193524.5108180807	747015.6505609693	1985425.1397361853	2193371.924486608	1719934.1268226267	862075.997707147	1413930.7330158902	826701.4946112635	1151030.2815048774	926550.5007892336	1195156.723913588	1.44380819311429	0.5298790959489298	0.113858330458656	0.75	1.21825568745322
Com_565_pos	13-Hpotre(R)	C18 H30 O4	310.21427	6.274	311.2215	No results	No results	Full match					6448588.067722031	3723331.147380407	7782782.600046452	6866570.6280841725	6500972.25523016	5120240.122065306	3157582.328761087	70566468.09991553	21854673.48651031	4134672.294918805	4482542.976785842	10411355.74528309	0.317977008724405	-1.653005639435624	0.347062751395971	0.555555555555556	0.748661955348393
Com_5678_pos	3-(allylsulfanyl)-4-[4-(benzyloxy)phenyl]-5-methyl-4H-1,2,4-triazole	C19 H19 N3 O S	337.1249	5.042	338.13217	Full match	No results	No results					1158031.3914508002	1298556.1067816988	1153405.84027746	1169064.901961269	1178217.529147404	1348883.3868547336	1446928.3915033557	1224894.372835892	994842.9969261502	1492790.7573345012	1173372.9899286192	1179020.9754175069	0.972617755383676	-0.04005516630667254	0.770631774449763	0.638888888888889	0.83226497548882
Com_5691_neg	Guanosine	C10 H13 N5 O5	283.09211	3.577	282.08481	No results	Full match	Full match	Nucleosides, nucleotides, and analogues	Purine nucleosides	Not available	Purine nucleosides	5037070.971242968	12507173.14693122	5774004.479235192	10392748.95865894	7982389.067682931	10252652.83078911	3937527.113894759	4243075.733397768	2182546.6294511217	4651021.7544411365	3153393.5530188507	3382323.499394043	2.41050156599086	1.2693333669863984	0.00107876269910705	1	2.00617611674585
Com_569_pos	2-hydroxy-6-[(8Z,11Z)-pentadeca-8,11,14-trien-1-yl]benzoic acid	C22 H30 O3	342.21703	8.429	343.2244	Invalid mass	Invalid mass	No results					29638914.183875844	33871406.3965863	59712657.328322805	23815417.678865	26475107.22293772	16184208.201961096	37767579.07033967	58983425.64701873	58081623.51124336	19955748.269418426	56229891.09977197	28215357.040273234	0.731763525188522	-0.4505505886679867	0.241995917343227	0.666666666666667	1.03225695721519
Com_570_neg	FAHFA (20:4/18:1)	C38 H64 O4	584.48133	10.018	583.474	No results	Full match	No results	Lipids and lipid-like molecules	Fatty Acyls	Fatty acids and conjugates	Fatty acids	207597795.90711063	178795563.78652608	274120488.58754265	161185753.19606563	167990131.10395613	155227074.8813881	176436385.3797808	238415200.1511137	257673768.89306813	125834517.8649332	198860608.42194444	176742688.21729577	0.97525785967198	-0.03614437480943257	0.891539079316073	0.555555555555556	0.755165418764679
Com_571_pos	Nicotinic Acid	C6 H5 N O2	123.03213	1.891	124.03944	No results	No results	Full match	Organoheterocyclic compounds	Pyridines and derivatives	Pyridinecarboxylic acids and derivatives	Pyridinecarboxylic acids	47199798.2457554	51295499.19332611	36718957.53174012	75227459.16067545	94874069.21594676	54124801.51925576	42286961.56908248	60231084.443164535	33445478.216872107	39853347.41719776	33911500.80255579	60739144.41755209	1.32896027231328	0.4102979776063454	0.165799002354846	0.722222222222222	1.04622649805499
Com_5721_pos	RNK	C16 H32 N8 O5	208.1259	6.254	209.13318	Invalid mass	No results	No results					1748088.6223411483	211546.94983207152	141209.8906852833	577471.2617864705	421234.1842305013	698811.7633569672	101874.66578608708	393302.073021983	94888.51874891158	99288.43288813224	167538.4415237014	112396.08234667902	3.918713357012	1.9703800476679822	0.023534619132406	0.916666666666667	1.60232040651505
Com_5756_pos	Cyclocytidine	C9 H11 N3 O4	225.07482	1.721	226.08209	No results	No results	Full match	Organic oxygen compounds	Organooxygen compounds	Ethers	Alkyl aryl ethers	417523.3996613412	933478.1529157518	683743.5096745415	646996.5832067766	837440.9889974983	362955.5098199347	505576.5247656983	1045783.6653188682	1295690.7472071678	575506.4773293404	1430447.6877522017	459713.84087166167	0.73072530012376	-0.4525989358115042	0.325839033792978	0.666666666666667	0.792412467536816
Com_5759_neg	Phenylacetylglutamine	C13 H16 N2 O4	264.11162	5.24	263.10434	No results	No results	Full match	Organic acids and derivatives	Carboxylic acids and derivatives	Amino acids, peptides, and analogues	N-acyl-alpha amino acids	6043739.343361086	5083708.175053811	6432230.671722199	11936062.427027056	7872007.084463184	4800251.978063088	6330978.2423657	6252085.832443386	11638079.79122518	5669977.148259304	2679873.781672768	2688549.3123785444	1.19593150581066	0.25813476490644366	0.362197739097117	0.638888888888889	0.874861131161991
Com_5795_pos	4-decyl-3-hydroxy-5-oxooxolane-2,3-dicarboxylic acid	C16 H26 O7	352.15504	7.982	353.16241	Invalid mass	No results	No results					583402.0407318547	397848.6123835585	881535.7608623203	440197.316682911	584264.1557378486	308894.04120872746	947018.9650381462	614301.9633950695	1273185.7773836376	652781.2502369487	919800.6060164968	1013998.4923320324	0.589575835166069	-0.7622507007130592	0.0154639982046013	0.944444444444444	1.70267990724545
Com_579_neg	LPI 20:3	C29 H51 O12 P	622.31282	9.405	621.30554	No results	Full match	No results	Lipids and lipid-like molecules	Glycerophospholipids	Glycerophosphoinositols	Phosphatidylinositols	199833656.14761013	186796943.62549025	266956451.57616267	287025121.2320965	101265696.34877358	159832406.207815	148194987.29099786	164780015.52825022	131430612.65964852	95055871.08118977	17839013.67808103	160601443.0461784	1.67391979695753	0.7432304052457351	0.128079332524363	0.833333333333333	1.18984651191323
Com_57_pos	Oleoyl ethylamide	C20 H39 N O	309.30302	10.682	310.31027	Full match	No results	No results	Lipids and lipid-like molecules	Fatty Acyls	Fatty amides	N-acyl amines	1198579029.7880952	1043675481.1172467	1462581078.4386098	893819379.2895317	516558447.00079465	784497615.7688475	1372478403.0813258	1009276225.2284513	1717407227.9589589	1399392061.271156	1529313721.5098872	1807616231.7545943	0.667729251467245	-0.5826648525861342	0.0333599898252538	0.861111111111111	1.52611269071506
Com_581_neg	LPE 20:2	C25 H48 N O7 P	505.31753	9.812	504.31006	No results	Full match	No results	Lipids and lipid-like molecules	Glycerophospholipids	Glycerophosphoethanolamines	1-acyl-sn-glycero-3-phosphoethanolamines	188574808.67786404	49794357.62416739	91866560.68016692	73303360.98032613	197881750.06701145	58380251.710867815	202495925.10438	26437387.33765979	33510564.42124553	54861790.292123936	305227876.6438979	278189614.1818253	0.732523732618657	-0.44905259354142707	0.966140498565797	0.527777777777778	0.250201418867099
Com_582_neg	methyl 5-{[2-(ethoxycarbonyl)-3-oxohex-1-enyl]amino}-2-furoate	C15 H19 N O6	309.12502	5.364	308.11771	Invalid mass	No results	No results					27330434.857672986	142067184.52521878	69227984.13230364	40339458.38589568	154660516.36454123	51048500.25882962	138104640.4428053	15254802.263133086	26571542.67362581	267704568.9489829	121192362.49662116	137293120.25820765	0.686389518327343	-0.5429005728957996	0.747222205641056	0.5	0.376225957902708
Com_5840_neg	LPA 18:1	C21 H41 O7 P	436.26101	6.193	435.25378	No results	Full match	No results	Lipids and lipid-like molecules	Glycerophospholipids	Glycerophosphates	1,2-diacylglycerol-3-phosphates	1428220.7086995975	3076666.830945174	2643603.1345981387	1543130.1419805903	3773391.387766704	2481416.7542025032	10107467.130872993	1130185.6466285307	2199412.8289147667	11213397.868868858	5621862.177731908	3126331.004773996	0.447515872010561	-1.1599892436504653	0.202189601869244	0.694444444444444	1.04812632990725
Com_5862_pos	AKB48 N-(5-Fluoropentyl) analog	C23 H30 F N3 O	383.24114	9.745	384.24841	Invalid mass	No results	No results	Organoheterocyclic compounds	Benzopyrazoles	Indazoles	Indazole-3-carboxamides	645545.7291141553	491149.7187467111	643890.8337730858	314534.7035724791	357496.8387104476	388951.3982994557	391538.3684883952	1101726.950395673	1229980.6343741743	522028.2310256347	230922.48153364964	339247.8989548181	0.744754424806033	-0.42516330490969406	0.636444729926589	0.555555555555556	0.478021037047517
Com_5869_neg	Glycolithocholic acid	C26 H43 N O4	433.31927	8.054	432.31223	No results	No results	Full match	Lipids and lipid-like molecules	Steroids and steroid derivatives	Bile acids, alcohols and derivatives	Glycinated bile acids and derivatives	11446632.205955684	3055694.32784508	3241546.166327167	9716224.965897974	1934607.692949971	2781185.24717866	1887347.8611013964	10265464.387103608	7037847.6695655845	791462.9475259036	1672530.068212022	1400167.306099786	1.3956253083629	0.4809116648107241	0.323335382198432	0.75	0.900813764156874
Com_5870_neg	LPG 15:0	C21 H43 O9 P	470.26579	7.019	469.25851	No results	Full match	No results	Lipids and lipid-like molecules	Glycerophospholipids	Glycerophosphoglycerols	Phosphatidylglycerols	10369664.49523001	8060681.406103079	8417593.303545969	4486703.679960818	5020231.8438925855	4581686.31490941	7472069.217289812	6805143.440344402	6210631.3891863255	8538560.264118565	6926240.870501414	8173473.844052939	0.927717232961076	-0.1082429541565747	0.456888456510028	0.583333333333333	0.647087648689165
Com_587_pos	Lithocholic acid	C24 H40 O3	393.32434	9.898	394.33154	Invalid mass	No results	No results	Lipids and lipid-like molecules	Steroids and steroid derivatives	Bile acids, alcohols and derivatives	Monohydroxy bile acids, alcohols and derivatives	26404306.60691819	11906135.46557602	40784560.18080135	21158797.838305168	15274286.48045748	12295499.299693111	35262715.26362176	47703422.0830181	55634098.965651214	4325587.598409813	9499430.08004432	18330622.125764284	0.748575034598137	-0.41778116054483394	0.908422118248048	0.555555555555556	0.611292585598676
Com_5883_neg	LPE 19:1	C24 H48 N O7 P	493.31685	9.966	492.30957	No results	Full match	Full match	Lipids and lipid-like molecules	Glycerophospholipids	Glycerophosphoethanolamines	1-acyl-sn-glycero-3-phosphoethanolamines	11399502.92027532	3136547.159111185	5595464.575196957	3069492.9261351023	6559851.09248216	1885463.760897953	7075571.01524347	2750843.2980726343	4662890.033302644	2752406.611515263	9571314.242529036	7585906.867302006	0.919979793895119	-0.12032592020405851	0.681021305318838	0.555555555555556	0.768585129841937
Com_5885_pos	Safrole	C10 H10 O2	162.06797	9.824	163.07526	No results	Full match	No results	Organoheterocyclic compounds	Benzodioxoles	Not available	Benzodioxoles	1033494.1442047294	878780.7660704755	884304.1153411511	522922.9993479372	722752.5773318302	1070625.8556971713	743420.8696884245	1103915.638305867	1219472.053697974	715081.4689682209	1816741.969156492	985361.95569263	0.776562143365083	-0.36482671588030424	0.229399914045307	0.694444444444444	0.912725706183765
Com_5889_pos	1-(3,4-dihydroxyphenyl)-7-(4-hydroxyphenyl)heptan-3-one	C19 H22 O4	331.18201	5.695	332.18927	Invalid mass	No results	No results					285787.31820367416	299370.6090697304	748683.8968151789	870778.9927599484	714539.1511313429	553711.8350755523	407769.57222159766	1465537.0517650484	907268.8475800984	236616.53055009127	200159.15372797573	229847.44244813465	1.007447556046	0.010704739396784861	0.588290812617892	0.611111111111111	0.493048534830815
Com_589_pos	3-Methoxybenzaldehyde	C8 H8 O2	136.05247	2.447	137.05975	No results	Full match	Full match	Benzenoids	Benzene and substituted derivatives	Benzoyl derivatives	Benzoyl derivatives	36047926.16192327	60458497.226328135	45742426.002205	47650285.3718362	34355661.147791736	65734308.22776593	37856897.91954111	66813171.24250193	46106421.4828516	42231664.25305015	37680389.08753176	30101325.48447239	1.11196460478794	0.15311086602039087	0.493696531613958	0.583333333333333	0.680633575709091
Com_58_neg	4-Oxoproline	C5 H7 N O3	129.04289	2.269	128.03563	No results	Full match	Full match	Organic acids and derivatives	Carboxylic acids and derivatives	Amino acids, peptides, and analogues	Proline and derivatives	3845107723.875963	2982290783.3663635	3314370961.194691	5944612727.942161	5554063560.253119	5845470146.152161	4117972059.705955	7118054712.982537	3849053970.158098	2559957953.4845486	2842339674.3533583	5211701327.577541	1.06952919036409	0.09697585811662973	0.662611216469749	0.583333333333333	0.410475793222221
Com_590_pos	4-(2,3-dihydro-1,4-benzodioxin-6-yl)butanoic acid	C12 H14 O4	244.06961	1.36	245.07678	Invalid mass	No results	No match					57674940.330247335	49456615.54721043	42877857.72901896	71557056.39721467	63531650.89081228	72006708.01245908	65074022.71696288	38874501.1582424	46146738.22703326	35273563.84095271	37102853.47382595	47426622.24746154	1.32310884027308	0.4039317440531699	0.0462171913628279	0.833333333333333	1.41715426014457
Com_5929_pos	Pazufloxacin	C16 H15 F N2 O4	318.09932	1.124	319.1066	No results	Invalid mass	No results	Organoheterocyclic compounds	Quinolines and derivatives	Quinoline carboxylic acids	Quinoline carboxylic acids	696041.3674927108	1044108.7122813136	971394.3990162662	709072.7526693097	452422.4960127996	369025.3375565233	654756.5629540004	838918.5239715638	1194631.8940926236	759354.8450480144	749246.7038401613	561887.8770701097	0.891415539191798	-0.1658299845991838	0.45969932376723	0.611111111111111	0.741759770155064
Com_5994_neg	13,14-dihydro Prostaglandin E1	C20 H36 O5	356.2567	7.213	355.2493	Full match	Partial match	No results	Lipids and lipid-like molecules	Fatty Acyls	Eicosanoids	Prostaglandins and related compounds	5939289.064631525	6575449.953655703	6941543.58537457	8484518.029475996	4145416.7375908806	8958769.081791118	2965059.6792711723	11169589.520289326	821537.6853908156	6942171.297638689	9130668.70187254	3900262.2063956033	1.17508794255026	0.23276873086129202	0.339680625475665	0.555555555555556	0.869900993155011
Com_599_neg	Cmp_257	C20 H32 O5	334.2149	7.903	333.20758	Invalid mass	No results	No match					106487741.96097793	30470701.39291559	54307250.83408575	290009475.85285866	58582658.161915705	41322907.1414154	122522182.21974592	76294501.41371077	21756413.985330265	31757277.99011147	110358231.47675043	67670140.94999173	1.35045642268677	0.43344708687536976	0.725217757834143	0.527777777777778	0.293069235203504
Com_59_neg	(��)13-HODE	C18 H32 O3	296.23532	7.947	295.22809	Full match	Invalid mass	Full match					3424061569.2169843	2955555195.585548	6685036011.262184	2912716816.9051304	4761916028.471768	3534238138.61204	3330192659.0195227	3033121739.7090526	5838464973.625944	4311800517.304592	4594705226.181367	5177385799.242967	0.923450797146092	-0.11489300060372407	0.562929400288405	0.611111111111111	0.696651615396478
Com_59_pos	Cytosine	C4 H5 N3 O	111.04331	1.454	112.05059	Full match	Full match	Full match	Organoheterocyclic compounds	Diazines	Pyrimidines and pyrimidine derivatives	Pyrimidones	1666885769.5447416	1554441436.54309	1498171334.1351674	1941849838.6753352	2227041218.076548	1508807817.6589785	1812634704.97493	2026812506.232188	1516506271.2484543	1517601836.4313505	1356953999.509841	1624227125.4485934	1.05504571064681	0.07730550613137684	0.573459758541786	0.555555555555556	0.448561369860669
Com_6015_neg	Levodopa	C9 H11 N O4	197.06938	5.227	196.06203	No results	No results	Full match					4362330.975821047	10005408.358291073	3617544.5425414825	4376032.387307385	4631774.39151269	11684558.962184336	1599593.148762816	9215189.567996703	2279914.0684114704	5934476.9515113495	3272221.6920805774	4870392.082006412	1.42344884753454	0.5093906499230243	0.245452503027632	0.666666666666667	1.06762731249361
Com_602_neg	Dehydroepiandrosterone	C19 H28 O2	288.20954	7.777	287.20279	No results	No results	Full match	Lipids and lipid-like molecules	Steroids and steroid derivatives	Androstane steroids	Androgens and derivatives	106429000.51473255	48070745.36130869	23082711.6552472	289791382.0945046	39412052.92111363	41007772.13609869	121547612.4062208	38693558.50201775	29461143.386803582	48395448.38487635	109201277.41993548	66983686.22322709	1.32227010656439	0.4030169133033856	0.964435047998777	0.555555555555556	0.121239936413311
Com_6040_pos	JWH 250 N-pentanoic acid metabolite	C22 H23 N O4	365.16609	6.594	366.17337	Invalid mass	No results	No results	Organoheterocyclic compounds	Indoles and derivatives	Phenylacetylindoles	Phenylacetylindoles	260285.47715036312	420490.2000467901	328409.6164977965	172718.5864684428	152872.50561162614	267496.30889773427	243269.56978201828	1367248.8845892188	209744.23642173872	294411.75900782266	140720.18560234635	309614.4266837002	0.624665510292261	-0.678844218423893	0.571562599887867	0.5	0.588860497124792
Com_604_neg	3-Phosphoglyceric acid	C3 H7 O7 P	185.99324	1.347	184.98596	No results	Full match	Full match	Organic oxygen compounds	Organooxygen compounds	Carbohydrates and carbohydrate conjugates	Sugar acids and derivatives	223052588.6682676	141227540.16242385	223485096.4834729	159955766.32372114	208957742.150684	97758973.04890506	174794859.57982147	169226287.3436199	124337290.07957909	168795378.41267753	246452891.08514464	269716663.0504068	0.914260245370515	-0.1293232061209215	0.59382426289348	0.388888888888889	0.598861218365576
Com_605_neg	DL-4-Hydroxyphenyllactic acid	C9 H10 O4	136.05296	5.213	135.04556	No results	Invalid mass	No match	Phenylpropanoids and polyketides	Phenylpropanoic acids	Not available	Phenylpropanoic acids	105978785.80791284	234269258.65256208	52788430.33657861	171528598.98264834	142598832.9916615	183041009.47596323	66863453.77605667	69134354.69746383	29589145.54302446	259396645.8607709	110100386.2712188	121287402.72692868	1.35625185883328	0.4396251148678761	0.282171194801933	0.666666666666667	1.02466151406151
Com_6070_pos	ERH	C17 H28 N8 O6	440.21767	7.556	441.22495	Invalid mass	No results	No results					348043.0733818319	240153.2648641159	159657.99915368966	215995.39994471936	118799.61531209416	133190.67824916425	1320412.7250629766	125074.62569115746	185162.3969446688	157102.11963800632	376978.8071981279	256124.1719123494	0.502235824956591	-0.9935631538051928	0.34941501402087	0.638888888888889	0.731438998219293
Com_6079_neg	PG (23:0/16:1)	C45 H87 O10 P	818.59446	9.747	817.5874	No results	Invalid mass	No results	Lipids and lipid-like molecules	Glycerophospholipids	Glycerophosphoglycerols	Phosphatidylglycerols	10794908.00837814	11163132.986260206	3882656.713648049	6648338.55237905	6253909.103971536	7507633.915940301	3904209.584682977	6732031.777361633	6315666.018510387	9180778.661448313	7318098.701946173	6222092.86467961	1.16579845144678	0.22131839039786905	0.543963995080785	0.611111111111111	0.544414840830498
Com_6097_neg	L-Alanyl-L-Lysine	C9 H19 N3 O3	217.14306	1.111	216.13576	No results	No results	Full match	Organic acids and derivatives	Carboxylic acids and derivatives	Amino acids, peptides, and analogues	Dipeptides	4905719.846124377	9916328.979141831	10343499.604249565	4255478.212076436	2572595.704565358	9070714.865774157	4437269.835254232	3853289.4885404753	9071652.786305351	8617279.941534726	2863786.7667828063	4152448.4929161496	1.24453499159046	0.31560679398655755	0.537384671358033	0.666666666666667	0.479627779117952
Com_610_pos	Indole	C8 H7 N	117.0579	4.928	118.06516	Full match	Full match	No results	Organoheterocyclic compounds	Indoles and derivatives	Indoles	Indoles	43820487.38442553	63503445.50966469	51596941.82178642	51120587.964074485	60798883.31497537	74898136.0424955	57611072.67074806	64572946.76632548	49577577.174421	50299280.92639185	50720463.461291976	41306769.22693338	1.10076908606482	0.1385118591577032	0.385123817919975	0.694444444444445	0.831750109226847
Com_6125_neg	4-Methylvaleric Acid	C6 H12 O2	116.08404	5.822	115.07678	No results	No results	Full match	Lipids and lipid-like molecules	Fatty Acyls	Fatty acids and conjugates	Hydroxy fatty acids	2576184.1596860774	1055957.159281876	3801779.068090234	730631.1177766079	9880496.08425426	6148636.208829859	9699365.094881317	3265494.1751112607	1467421.4987384612	7115770.845991476	989922.1289019516	6039785.730508367	0.846591343867172	-0.24026235726309583	0.670700735696721	0.555555555555556	0.425054547624311
Com_612_neg	3-[4-methyl-1-(2-methylpropanoyl)-3-oxocyclohexyl]butanoic acid	C15 H24 O4	268.16784	6.923	267.16064	Full match	No results	No results					71754773.03562105	270181166.96963733	133733815.0857591	271328871.53248066	160202382.01654658	130528240.68064502	49596866.015901655	51112025.21637666	218701575.7682164	250435040.769447	89482348.88081656	127697252.63024075	1.31854655853195	0.39894851437823553	0.317896810542731	0.722222222222222	0.769500659298555
Com_6134_pos	5-heptyl-4-hydroxy-6H-pyrido[3,2,1-jk]carbazol-6-one	C22 H23 N O2	333.17882	5.058	334.1861	Invalid mass	No results	No results					265112.9243447924	197642.2199519784	741653.5050324145	192625.19192303103	1790462.7410254003	633592.3956700375	1273132.1988459928	283632.97185369674	167392.53971826695	942311.079542904	160635.75850320674	1038068.7476943549	0.988594478220528	-0.01654924653845329	0.972767530507148	0.5	0.155885761047368
Com_6144_neg	trans-Petroselinic Acid	C18 H34 O2	328.2618	7.571	327.25455	Invalid mass	No results	No results	Lipids and lipid-like molecules	Fatty Acyls	Fatty acids and conjugates	Long-chain fatty acids	8879501.473281838	5699449.739830596	8338794.518689336	9016693.520059364	10615463.456692671	5205476.069703949	7925865.890439143	6190420.146050226	5560998.00150208	6081334.365154752	7794662.167131983	7986121.02967511	1.14964050850245	0.2011828023166999	0.398039781055156	0.694444444444444	0.941220076213666
Com_6168_pos	2-[(2-amino-6-methylpyrimidin-4-yl)thio]-4,6-dimethylnicotinonitrile	C13 H13 N5 S	271.08779	5.513	272.09506	Invalid mass	No results	No results					754354.7377842919	436570.7292391915	499981.95265432366	1060743.7389084648	1342685.27346297	793435.6574086798	533795.343050088	1286817.4382207985	295900.47173454415	618043.9983415244	542859.9724668926	418085.4505816756	1.322627128191	0.4034063978750812	0.266822292520913	0.694444444444444	0.857501875448652
Com_616_neg	(��)8,9-DiHETE	C20 H32 O4	168.11526	7.307	335.22324	Invalid mass	Invalid mass	No results					230749514.9939808	211572518.25819096	209861831.4122934	159714790.63404676	141289099.24864185	191253210.3191605	102364461.97768632	124148119.53190713	231451247.5124865	114869952.9471872	228147743.94819084	175211127.7921798	1.17235154404954	0.2294052445115343	0.265992285727457	0.638888888888889	1.02640887457851
Com_6179_neg	11-trans Leukotriene C4	C30 H47 N3 O9 S	625.30372	6.558	624.29645	Full match	No results	No results					5642119.922122254	9740525.81840177	9174720.520484038	11309555.141460262	6246336.413896774	6363403.03454838	3674053.0169071546	5844397.751980674	2692921.666266995	6433361.94909703	3282211.415197151	3304561.308913836	1.9212748823413	0.9420639443131547	0.00479358329783852	0.888888888888889	1.83081789503787
Com_61_pos	DL-Carnitine	C7 H15 N O3	161.10517	1.282	162.11246	Full match	Full match	Full match	Organic nitrogen compounds	Organonitrogen compounds	Quaternary ammonium salts	Carnitines	1465855965.0171745	1644228968.8459542	762648782.2665329	1794400176.6052728	1751300115.0647397	1602606397.518942	1422522060.819156	1019600224.7710534	1026468278.6872824	1781246053.9882865	1421813912.2277048	1562180404.991663	1.09560670798338	0.13173000425626705	0.650815096389056	0.694444444444445	0.644922166792609
Com_620_pos	Acetyl-L-carnitine	C9 H17 N O4	203.11589	1.486	204.12317	Full match	Full match	Full match	Lipids and lipid-like molecules	Fatty Acyls	Fatty acid esters	Acyl carnitines	13515656.805957286	8474758.63116763	5348424.8980889255	11942864.004006974	18213882.31697823	5472055.884004645	24241789.041603714	5990615.431685419	17406207.43912913	58587176.56162096	67837515.37667061	19268975.89840477	0.325696477701066	-1.6183999773355615	0.0564770378632477	0.861111111111111	1.40751155622465
Com_6214_neg	UDP-galactose	C15 H24 N2 O17 P2	566.05665	1.505	565.04938	No results	No results	Full match	Nucleosides, nucleotides, and analogues	Pyrimidine nucleotides	Pyrimidine nucleotide sugars	Pyrimidine nucleotide sugars	8418700.236451892	5859620.014501198	3049227.883625104	11192562.386394452	8372210.232782253	9894795.96988455	5154461.3741998775	3300587.816508256	849949.4872759066	1493215.0048009593	3779643.582375216	3117936.9456846835	2.64396817493311	1.4027048114361846	0.0120374598845021	0.888888888888889	1.70333417378804
[truncated: 217 more rows]
