# Supplementary material for: Integration of Proteomic and Metabolomic Data Reveals the Lipid Metabolism Disorder in the Liver of Rats Exposed to Simulated Microgravity
Source: Biomolecules. 2024 Jun 12;14(6):682. doi: 10.3390/biom14060682 (PMC11201887; doi:10.3390/biom14060682)
Supplement: Supplementary file 1 [file biomolecules-14-00682-s001.zip › Table S6-The results of the pathway annotation of all metabolites.xls]

Compound_ID	Name	Other_name(Kegg_name)	Formula	Molecular Weight	RT [min]	m/z	Kegg_ID	KEGG_pathway	HMDB_ID	Lipidmaps_ID	SuperClass(HMDB)	Class(HMDB)	SubClass(HMDB)	CATEGORY(Lipidmaps)	MAIN_CLASS(Lipidmaps)	SUB_CLASS(Lipidmaps)	mzCloud_Results	mzVault_Results	MassList_Results	Class_I	Class_II	Class_III	Class_IV	FC	log2FC	Pvalue	ROC	VIP	Up.Down	all_Con_1	all_Con_2	all_Con_3	all_Con_4	all_Con_5	all_Con_6	all_TS_1	all_TS_2	all_TS_3	all_TS_4	all_TS_5	all_TS_6
Com_2916_pos	Dehydrocholic acid	Dehydrocholic acid; 3,7,12-Triketo-5beta-cholanoic acid	C24 H34 O5	402.2384	6.385	403.24557	cpd:C13154	--	--	LMST04010106	--	--	--	Sterol Lipids [ST]	Bile acids and derivatives [ST04]	C24 bile acids, alcohols, and derivatives [ST0401]	Invalid mass	No results	No results	Lipids and lipid-like molecules	Steroids and steroid derivatives	Bile acids, alcohols and derivatives	Bile acids, alcohols and derivatives	10.1190701546193	3.339004821189115	3.345249095979e-05	1	2.32157872487784	up	3071395.272610464	5036908.411494997	4632175.976028589	3222319.9636031515	9387935.30380422	1604187.4140105506	342156.4874267777	785281.5285141838	548593.6145214973	335962.6480047681	238276.4204077253	413503.9295919899
Com_1628_pos	Gatifloxacin	Gatifloxacin; AM 1155	C19 H22 F N3 O4	375.16286	10.019	376.17007	cpd:C07661	--	HMDB0015178	--	Organoheterocyclic compounds	Quinolines and derivatives	Quinoline carboxylic acids	--	--	--	Invalid mass	No results	No results	Organoheterocyclic compounds	Quinolines and derivatives	Quinoline carboxylic acids	Quinoline carboxylic acids	0.518718964790525	-0.9469749781085557	9.15831166434682e-05	1	2.25424210408287	down	10406275.657887183	7585906.890110472	8021024.114297365	6176148.284258654	7324461.164638757	6297471.753530123	16084469.094200095	16668500.817838958	13475501.194352455	13338281.293862054	14850764.677281749	13898682.973531948
Com_1540_pos	7-(3,4-dihydroxyphenyl)-5-hydroxy-1-(4-hydroxyphenyl)heptan-3-one	--	C19 H22 O5	330.14856	9.512	331.15588	--	--	--	--	--	--	--	--	--	--	Invalid mass	No results	No results					0.427645913656168	-1.2255113404068798	9.35396871849281e-05	1	2.21081525899064	down	5130445.950838041	5452463.810609968	8653769.445973648	3995456.075484386	6657024.806322817	5584100.55915856	10445871.171342626	18001499.0973462	14672861.21936841	13434594.06455341	12384775.119796516	14010474.414498262
Com_4113_pos	11-Deoxy prostaglandin F1��	--	C20 H36 O4	362.24548	6.385	363.25287	--	--	--	--	--	--	--	--	--	--	Invalid mass	Invalid mass	No results	Lipids and lipid-like molecules	Fatty Acyls	Eicosanoids	Prostaglandins and related compounds	8.78495283786529	3.135034541127163	0.000214147297752309	1	2.33397115209111	up	1618130.4661366525	2753208.246602	2546908.366988005	1668845.3330892478	4860056.558125096	845314.6939711567	267774.37631719647	342370.5645935788	208552.46795480128	282664.12595352496	293544.054215795	232019.8969288029
Com_1014_pos	Fluprostenol serinol amide	--	C26 H36 F3 N O7	553.2164	7.847	554.22357	--	--	--	--	--	--	--	--	--	--	No results	Invalid mass	No results	Lipids and lipid-like molecules	Fatty Acyls	Eicosanoids	Prostaglandins and related compounds	0.312528876010945	-1.6779386015824505	0.000401644299550475	0.944444444444444	2.08340566221757	down	11478796.821573984	6202846.030009394	10491686.351197096	4547554.382293597	5736483.846767888	7136702.684444383	26888121.657145	31402495.954735428	26822625.02026125	25562728.177380662	25050340.523983225	10161232.557605384
Com_4251_pos	ENK	--	C15 H27 N5 O7	389.19472	10.611	390.202	--	--	--	--	--	--	--	--	--	--	Invalid mass	No results	No results					0.582127313818113	-0.780593383459482	0.000443614783129453	0.972222222222222	2.09790563066769	down	1502421.3802386094	1417590.984184962	1794594.2560291376	1304676.7068007078	1437942.595498133	1224236.784692878	2979708.3056548294	1704894.6986937865	2601762.6968299905	2515327.470648197	2813841.9126199163	2297805.178705694
Com_661_neg	(��)5(6)-DiHET	--	C20 H34 O4	338.24629	7.962	337.23892	--	--	--	--	--	--	--	--	--	--	Full match	Partial match	No results					1.89152912841179	0.9195529931949386	0.00051022125580436	1	2.09535975055186	up	159637875.70475757	167506885.08679497	134699181.45177656	191821016.21765685	236231048.75876364	176170528.3423284	56918212.13460569	100482339.70422272	111712567.32141042	101213926.30302349	96593337.12143137	96679997.41960196
Com_5691_neg	Guanosine	Guanosine	C10 H13 N5 O5	283.09211	3.577	282.08481	cpd:C00387	map00230 Purine metabolism;map01100 Metabolic pathways	HMDB0000133	--	Nucleosides, nucleotides, and analogues	Purine nucleosides	-	--	--	--	No results	Full match	Full match	Nucleosides, nucleotides, and analogues	Purine nucleosides	Not available	Purine nucleosides	2.41050156599086	1.2693333669863984	0.00107876269910705	1	2.00617611674585	up	5037070.971242968	12507173.14693122	5774004.479235192	10392748.95865894	7982389.067682931	10252652.83078911	3937527.113894759	4243075.733397768	2182546.6294511217	4651021.7544411365	3153393.5530188507	3382323.499394043
Com_11217_neg	LPS 18:0	--	C24 H48 N O9 P	525.31194	6.669	524.30536	--	--	--	LMGP03050006	--	--	--	Glycerophospholipids [GP]	Glycerophosphoserines [GP03]	Monoacylglycerophosphoserines [GP0305]	No results	Invalid mass	No results	Lipids and lipid-like molecules	Glycerophospholipids	Glycerophosphoserines	Phosphatidylserines	2.89459158846487	1.533359805947895	0.00108376060229249	1	2.06380419670156	up	3422315.530029396	1368160.497368842	1790618.1068610817	2618800.70925752	1526277.5357083264	1828818.6893572884	439178.676336088	1189313.8236471866	760214.8330607606	436045.4947961033	453809.9072139355	1058833.641904561
Com_6849_neg	Chenodeoxycholic acid-3-beta-D-glucuronide	--	C30 H48 O10	568.32517	6.271	567.31818	--	--	--	--	--	--	--	--	--	--	No results	No results	Full match					3.15720540987817	1.6586481264007282	0.00126548367810687	0.944444444444444	2.04038654899792	up	5646273.561817436	2700090.239862117	8477391.287802916	4952366.748755023	3729829.4431478414	6490742.859281166	1529738.439762512	3783009.149676166	1473725.1442979546	790049.1985090752	1275822.8245641086	1282153.9490888307
Com_1556_pos	Coenzyme Q2	Ubiquinone; Coenzyme Q; CoQ; Q	C19 H26 O4	318.18726	10.019	319.19455	cpd:C00399	map00130 Ubiquinone and other terpenoid-quinone biosynthesis;map00190 Oxidative phosphorylation;map01100 Metabolic pathways	HMDB0006709	--	Lipids and lipid-like molecules	Prenol lipids	Quinone and hydroquinone lipids	--	--	--	Invalid mass	No results	No results	Lipids and lipid-like molecules	Prenol lipids	Quinone and hydroquinone lipids	Ubiquinones	0.555187384369159	-0.8489533092385466	0.00163330855245594	1	2.16469821251663	down	5143093.496190792	8179389.765007778	11250684.987125505	7366152.312405666	8170523.421031897	7490130.366718104	13265435.040663328	14925457.805544274	14740489.47656151	13797568.001245648	14388584.350600822	14619237.609153165
Com_514_neg	LPI 18:1	--	C27 H51 O12 P	598.31276	11.82	597.30548	--	--	--	LMGP06050005	--	--	--	Glycerophospholipids [GP]	Glycerophosphoinositols [GP06]	Monoacylglycerophosphoinositols [GP0605]	No results	Full match	No results	Lipids and lipid-like molecules	Glycerophospholipids	Glycerophosphoinositols	Phosphatidylinositols	2.40311749577705	1.264907187972924	0.00174320379129458	1	2.10874445185546	up	167861925.93764096	162654017.35732487	317866545.7524739	207970877.66193688	310250911.2299185	182204101.48401785	93127782.26185778	117232832.72433588	157951550.87487516	53313314.15959417	80851053.93456392	58797886.37317768
Com_2435_pos	L-(-)-alpha-Amino-epsilon-Caprolactam	--	C6 H12 N2 O	128.09514	5.395	129.10243	--	--	--	--	--	--	--	--	--	--	No results	No results	Full match	Organoheterocyclic compounds	Azepines	Not available	Azepines	2.61673241181778	1.3877664013131388	0.00187772181089357	0.972222222222222	1.9745184313304	up	6175555.566244894	5342810.310603277	8486664.611213757	3818936.764091872	3600624.297713648	10482303.716261324	1755793.601570274	1630069.343433607	2101588.889076124	2715658.4446911174	3640507.337687765	2642729.9729745165
Com_635_pos	DLK	--	C16 H30 N4 O6	374.21991	10.12	375.22714	--	--	--	--	--	--	--	--	--	--	Invalid mass	No results	No results					0.619699279850295	-0.6903598031261882	0.00189344308380745	1	1.98840430275067	down	33566511.84062009	23823561.428674176	34065049.36648961	19260877.089991115	22822392.75250364	22994966.311601687	38485572.4988889	39078295.26245183	50073305.96996898	48848960.55320624	38471679.74439264	37637862.42192613
Com_6666_pos	benzoylecgonine-d3	--	C16 H16 [2]H3 N O4	292.15138	5.533	293.15857	--	--	--	--	--	--	--	--	--	--	Full match	No results	No results					3.99217203608926	1.997173892585234	0.00210054724968456	1	2.0201718794472	up	350861.1374637084	291355.64670083084	960033.8168763452	191079.564354054	319209.37052151904	701372.5061543856	115377.87385618022	104547.66214666188	64447.82545620567	126483.5504206397	154311.06155283298	139689.43667732898
Com_1144_pos	Desthiobiotin	Dethiobiotin; Desthiobiotin	C10 H18 N2 O3	214.13194	5.692	215.13913	cpd:C01909	map00780 Biotin metabolism;map01100 Metabolic pathways	HMDB0003581	--	Lipids and lipid-like molecules	Fatty Acyls	Fatty acids and conjugates	--	--	--	Full match	Full match	No results	Organoheterocyclic compounds	Azoles	Imidazoles	Imidazolyl carboxylic acids and derivatives	16.5935867070999	4.052553853710891	0.00246600954150779	1	2.09613850917184	up	10385660.539065884	10190774.881346883	26057104.58593116	2869049.2263552765	2175375.405431391	30699209.105021164	610819.559348608	1156576.482505559	657905.4932653503	738200.1854150473	1002446.7603230568	798449.8253810677
Com_380_pos	Dihydrothymine	5,6-Dihydrothymine; Dihydrothymine; 5,6-Dihydro-5-methyluracil	C5 H8 N2 O2	128.05862	1.359	129.06589	cpd:C00906	--	HMDB0000079	--	Organoheterocyclic compounds	Diazines	Pyrimidines and pyrimidine derivatives	--	--	--	Full match	No results	No results	Organoheterocyclic compounds	Diazines	Pyrimidines and pyrimidine derivatives	Hydropyrimidines	2.48237071134893	1.3117185802096412	0.00260754961133483	0.944444444444444	1.91332245471038	up	59933482.82220019	38871907.58085745	111838886.67974456	71161042.86018823	98685901.03123474	99598011.75835983	34983200.768431164	22496846.72685157	16069224.906691449	39821033.99381452	37035788.9348612	42993395.945051685
Com_277_neg	17-AAG	--	C31 H43 N3 O8	567.28492	7.994	566.2774	--	--	HMDB0244762	--	Phenylpropanoids and polyketides	Macrolactams	-	--	--	--	Invalid mass	No results	No results					0.504853279431747	-0.9860639224515783	0.00268521159025013	0.916666666666667	1.92727260531449	down	346104986.0649844	238816963.33085835	369722095.571358	199127331.9574438	275911891.0236165	359242460.6180192	556055856.2880241	671577956.6797488	645591288.7438976	734428161.7291242	632534020.6328404	303269402.1538152
Com_20_pos	Proline	Proline	C5 H9 N O2	115.06337	1.409	116.07066	cpd:C16435	--	HMDB0003411	--	Organic acids and derivatives	Carboxylic acids and derivatives	Amino acids, peptides, and analogues	--	--	--	Full match	Full match	Full match	Organic acids and derivatives	Carboxylic acids and derivatives	Amino acids, peptides, and analogues	Proline and derivatives	1.28135180385498	0.35766663180407837	0.00278203882343242	0.944444444444444	1.88978860915546	up	7629754199.595815	9318969688.541862	7586621986.90579	8867153655.591167	8802121318.5256	10164302655.498598	6841417818.367902	8091055339.567139	7102419344.177399	6364213803.864059	6244638909.3336	6226313536.00678
Com_94_pos	D-Serine	D-Serine	C3 H7 N O3	105.04267	1.241	106.04994	cpd:C00740	map00260 Glycine, serine and threonine metabolism;map01100 Metabolic pathways;map04742 Taste transduction	HMDB0003406	--	Organic acids and derivatives	Carboxylic acids and derivatives	Amino acids, peptides, and analogues	--	--	--	Full match	Full match	Full match	Organic acids and derivatives	Carboxylic acids and derivatives	Amino acids, peptides, and analogues	Serine and derivatives	1.23433563159945	0.3037347350109433	0.00427072954572855	1	1.9791900792569	up	785626369.7022011	807575928.4486301	725542636.6087985	818298271.5466768	764097632.3049847	829045898.2246103	719472569.3158786	585766433.8630004	706502541.6344239	615670664.9111844	669007569.1419307	535752456.7406227
Com_15009_neg	1,4-Dihydro-1-Methyl-4-Oxo-3-Pyridinecarboxamide	--	C7 H8 N2 O2	152.05804	4.923	349.11429	--	--	HMDB0004194	--	Organoheterocyclic compounds	Pyridines and derivatives	Pyridinecarboxylic acids and derivatives	--	--	--	No results	No results	Full match					1.25123307081112	0.3233505495231518	0.00450614711115609	0.944444444444444	1.85950785290366	up	1270231.08112092	1533133.5731376968	1194811.7217239006	1179443.9582257168	1078298.6234197882	1271686.823391226	935642.55433671	929378.2880419577	980235.5164593292	1116277.8882741986	1102136.220074493	952479.4865061468
Com_6179_neg	11-trans Leukotriene C4	--	C30 H47 N3 O9 S	625.30372	6.558	624.29645	--	--	HMDB0254188	--	Benzenoids	Benzene and substituted derivatives	Diphenylmethanes	--	--	--	Full match	No results	No results					1.9212748823413	0.9420639443131547	0.00479358329783852	0.888888888888889	1.83081789503787	up	5642119.922122254	9740525.81840177	9174720.520484038	11309555.141460262	6246336.413896774	6363403.03454838	3674053.0169071546	5844397.751980674	2692921.666266995	6433361.94909703	3282211.415197151	3304561.308913836
Com_3110_neg	FAHFA (20:3/18:2)	--	C38 H64 O4	584.47993	10.378	583.47388	--	--	--	--	--	--	--	--	--	--	No results	Full match	No results	Lipids and lipid-like molecules	Fatty Acyls	Fatty acids and conjugates	Fatty acids	1.37164616890739	0.45590837057948663	0.0052014029645806	0.972222222222222	1.87242294020699	up	27748307.27959629	25285724.33006684	25066897.895746768	22661930.320242062	30091645.272544056	28247390.682868924	16206538.974439131	17240332.332548365	15329794.383825062	23328720.47582368	22320870.829207085	21567137.939091567
Com_1986_pos	1-Methylhistidine	N(pi)-Methyl-L-histidine; N-pros-Methyl-L-histidine; 3-Methylhistidine; 1-Methylhistidine	C7 H11 N3 O2	169.0852	1.229	170.09245	cpd:C01152	map00340 Histidine metabolism	HMDB0000001	--	Organic acids and derivatives	Carboxylic acids and derivatives	Amino acids, peptides, and analogues	--	--	--	No results	No results	Full match	Organic acids and derivatives	Carboxylic acids and derivatives	Amino acids, peptides, and analogues	Histidine and derivatives	1.41524476402878	0.5010515861405694	0.00522048688639826	0.972222222222222	1.80998278326588	up	10016477.336312044	11904343.44883075	11337152.623131312	12189546.813592505	12111071.687499853	16330655.949942391	8364253.305553739	7726033.907506084	9992310.043689571	11194330.335459786	6880858.630178107	8051732.397535375
Com_1694_pos	DL-5-Methoxytryptophan	--	C12 H14 N2 O3	217.07381	5.189	218.08098	--	--	--	--	--	--	--	--	--	--	Invalid mass	Invalid mass	No results	Organoheterocyclic compounds	Indoles and derivatives	Tryptamines and derivatives	Serotonins	1.32320890657854	0.40404085049958044	0.00666566600963436	0.944444444444444	1.78882088884102	up	12447757.490064517	16551511.248198358	12781365.475978872	13646249.03039077	17061712.08383155	17566938.798915252	11898003.029984996	11488860.21954956	11410842.917392874	13009462.919093352	11134287.067659188	9116983.960843146
Com_652_neg	2-({[4-(6-methyl-1,3-benzothiazol-2-yl)phenyl]imino}methyl)phenol	--	C21 H16 N2 O S	344.09893	1.385	343.09171	--	--	--	--	--	--	--	--	--	--	Full match	No results	No results					1.69633167162495	0.7624182773459979	0.00675407007042866	0.916666666666667	1.78185944376825	up	140616629.3328797	222681620.1512692	158162251.72537312	189859128.51159185	142796019.98642683	256654909.6441193	98632333.49111898	152137916.32243338	142662221.41494003	72870219.95961724	81080772.54737344	107423952.72195353
Com_3493_pos	1-methyl-3,5-di(1-naphthylmethylidene)piperidin-4-one	--	C28 H23 N O	389.17976	5.192	390.18707	--	--	--	--	--	--	--	--	--	--	Full match	No results	No results					1.83812015557156	0.8782310768453031	0.00683177457017619	0.916666666666667	1.83377118385341	up	3503552.875731948	4771276.003450197	4409908.83686399	5417783.640811283	3059033.4199716123	4472930.384740492	2025846.100350708	3736989.632348531	1576483.5406586642	1438398.3095991253	1939187.2612214703	3229128.598667101
Com_815_pos	4-butyl-4-(hydroxymethyl)-1,2-diphenylpyrazolidine-3,5-dione	--	C20 H22 N2 O3	360.13954	9.433	361.14688	--	--	--	--	--	--	--	--	--	--	Invalid mass	No results	No results					0.5535621370051	-0.8531828271711551	0.00688055656636751	0.916666666666667	1.77474397071617	down	19396098.59630533	13312082.267681004	21140460.62693688	11869701.529988796	12767819.13357922	11111899.454876477	18543584.302625883	43646627.20067862	31607748.08638487	25262318.508918792	20573885.422444727	22223116.122591216
Com_3154_pos	Methyl dihydrojasmonate	--	C13 H22 O3	226.1569	7.228	227.1642	--	--	HMDB0031740	--	Lipids and lipid-like molecules	Fatty Acyls	Lineolic acids and derivatives	--	--	--	Full match	No results	No results	Lipids and lipid-like molecules	Fatty Acyls	Lineolic acids and derivatives	Jasmonic acids	0.478063989048484	-1.0647243584714394	0.00716004288730807	0.916666666666667	1.76618810148496	down	1450304.9328319994	1350047.6410959538	2629573.538029346	1158859.9031262535	1895044.1899133048	892799.5560275294	2217689.616114948	5527854.88916205	4371906.185476624	2629922.36112752	2562912.5117847016	2303469.029494763
Com_2366_pos	9-HOTrE	--	C18 H30 O3	294.21906	8.518	295.22531	--	--	--	LMFA02000024	--	--	--	Fatty Acyls [FA]	Octadecanoids [FA02]	Other Octadecanoids [FA0200]	No results	No results	Full match	Lipids and lipid-like molecules	Fatty Acyls	Lineolic acids and derivatives	Lineolic acids and derivatives	0.471294074237047	-1.0853005529836426	0.00733640276596813	1	1.95740294784606	down	2778296.7982057524	2847095.00007568	2622727.611469302	2438756.012025536	2353669.3452421315	2500862.001950837	4380584.88039991	9339442.829802616	6045202.813296991	4025074.022615026	6157323.683065972	3028400.1542197834
Com_1087_pos	1,3-Dimethyluracil	--	C6 H8 N2 O2	140.05859	1.46	141.06584	--	--	HMDB0002144	--	Organoheterocyclic compounds	Diazines	Pyrimidines and pyrimidine derivatives	--	--	--	No results	No results	Full match	Organoheterocyclic compounds	Diazines	Pyrimidines and pyrimidine derivatives	Pyrimidones	2.74017077801057	1.4542658103066375	0.00760809441124405	1	1.88398123188202	up	21049621.87767316	14244384.833124476	27941219.93943084	27008426.732842486	23088103.755768843	28405936.993489288	5964814.771136426	2727662.2018819936	3951878.961461629	13821462.064852266	11083699.29768994	14176344.196630413
Com_555_pos	Phenylacetaldehyde	Phenylacetaldehyde; alpha-Tolualdehyde	C8 H8 O	120.05754	4.929	121.06487	cpd:C00601	map00360 Phenylalanine metabolism;map01100 Metabolic pathways	HMDB0006236	--	Benzenoids	Benzene and substituted derivatives	Phenylacetaldehydes	--	--	--	No results	Full match	No results	Benzenoids	Benzene and substituted derivatives	Phenylacetaldehydes	Phenylacetaldehydes	1.24958382916126	0.3214476888263564	0.00792944660135209	0.916666666666667	1.76972565791371	up	57554758.160759725	75513983.48404974	57151793.12423431	56553459.19105899	63484454.22242473	72867050.52756919	49698152.07575953	58345233.22444688	53257749.02621352	52006667.747936025	48967089.20970412	44327586.89241966
Com_5570_pos	ethyl 2-[(6-oxo-6H-benzo[c]chromen-3-yl)oxy]acetate	--	C17 H14 O5	320.06787	4.823	321.07501	--	--	--	--	--	--	--	--	--	--	Invalid mass	No results	No results					0.335763029145302	-1.5744847109647921	0.00809644863308243	0.888888888888889	1.78923630985351	down	461746.9513317039	236807.24890396305	269512.13373253366	276254.1873499975	454032.3085202446	184644.93925747176	427957.9105034084	373624.37090458674	1400531.1367524376	1144490.444211563	1537892.112485911	723619.2899142803
Com_985_pos	TQH	--	C15 H24 N6 O6	384.1751	10.304	385.18234	--	--	--	--	--	--	--	--	--	--	Full match	No results	No results					0.444936325832395	-1.1683292059514017	0.00830155787942035	0.944444444444444	1.80573914159995	down	7451042.312935886	6475417.184262011	9066924.775194436	5132590.207565304	5146280.366204096	5159359.660927622	8488556.682940232	15470326.84566039	28367385.31175024	13582015.984722994	12189280.562609425	8277972.584386657
Com_478_pos	Isoquinoline	Isoquinoline; 2-Benzazine; Benzo[c]pyridine	C9 H7 N	129.05794	5.187	130.06519	cpd:C06323	--	HMDB0034244	--	Organoheterocyclic compounds	Isoquinolines and derivatives	-	--	--	--	Full match	No results	No results	Organoheterocyclic compounds	Isoquinolines and derivatives	Not available	Isoquinolines and derivatives	1.32873004714809	0.41004802771375926	0.00888579512780692	0.944444444444444	1.73959113409632	up	79606179.28317252	90649039.45492314	78575436.07811715	85356762.75729385	96117455.0441921	113285048.62909672	57928242.05987107	84936682.52179101	70116899.55826727	75634517.19580987	66289120.61590505	54199399.04967533
Com_318_neg	LPG 18:1	--	C24 H47 O9 P	510.29607	9.883	509.28873	--	--	--	LMGP04050006	--	--	--	Glycerophospholipids [GP]	Glycerophosphoglycerols [GP04]	Monoacylglycerophosphoglycerols [GP0405]	No results	Full match	Full match	Lipids and lipid-like molecules	Glycerophospholipids	Glycerophosphoglycerols	Phosphatidylglycerols	0.610786847217892	-0.7112590996449193	0.00904317256005482	0.944444444444444	1.77470145477511	down	312602978.0812571	331907665.62171584	366049264.51874775	266476287.30450925	175803130.5263149	181413334.05574524	425664643.35012	415284294.2943497	321636876.18237734	472533560.9826205	431122046.4863377	609409941.4541314
Com_4481_neg	Sebacic acid	Sebacic acid; Decanedioic acid	C10 H18 O4	202.12099	7.36	201.11368	cpd:C08277	--	HMDB0000792	LMFA01170006	Lipids and lipid-like molecules	Fatty Acyls	Fatty acids and conjugates	Fatty Acyls [FA]	Fatty Acids and Conjugates [FA01]	Dicarboxylic acids [FA0117]	No results	No results	Full match	Lipids and lipid-like molecules	Fatty Acyls	Fatty acids and conjugates	Medium-chain fatty acids	1.65404883054814	0.7260018261354055	0.00928080309642414	0.888888888888889	1.72472769533999	up	10069323.251758669	11210622.714973817	9454928.47468142	17750502.42667099	17294252.297943197	11698308.263895867	6481864.261340812	9568677.272512278	6127824.887555678	11271255.33520799	5676650.174192433	7715112.675864345
Com_342_pos	EPK	--	C16 H28 N4 O6	372.20409	9.838	373.21146	--	--	--	--	--	--	--	--	--	--	Invalid mass	No results	No results					0.615450931747802	-0.7002842557990847	0.010245698574884	0.888888888888889	1.78309783589814	down	70779442.01941563	46947506.31897218	56978602.51170835	50123678.21681205	65548567.44251828	64450682.47514692	60645999.32006709	120787191.00911292	116222990.9938805	110255525.029027	100621340.52701937	68001101.79283707
Com_22_pos	L-Glutamic acid	L-Glutamate; L-Glutamic acid; L-Glutaminic acid; Glutamate	C5 H9 N O4	147.05313	1.29	148.06042	cpd:C00025	map00220 Arginine biosynthesis;map00250 Alanine, aspartate and glutamate metabolism;map00330 Arginine and proline metabolism;map00340 Histidine metabolism;map00430 Taurine and hypotaurine metabolism;map00480 Glutathione metabolism;map00524 Neomycin, kanamycin and gentamicin biosynthesis;map00630 Glyoxylate and dicarboxylate metabolism;map00650 Butanoate metabolism;map00860 Porphyrin and chlorophy…	HMDB0000148	--	Organic acids and derivatives	Carboxylic acids and derivatives	Amino acids, peptides, and analogues	--	--	--	Full match	Full match	Full match	Organic acids and derivatives	Carboxylic acids and derivatives	Amino acids, peptides, and analogues	Glutamic acid and derivatives	1.36297583623344	0.44675998528677424	0.0103956746313411	0.916666666666667	1.73080345510399	up	7138986621.274844	8177104161.711359	6530316605.898638	9102413231.359753	7425152591.280395	10866288185.123896	7304383189.162092	6738218636.814496	5712347812.317231	6037657920.993269	4991236787.417918	5343180129.916348
Com_5379_neg	Feruloyl Putrescine	Feruloylputrescine; Subaphyllin	C14 H20 N2 O3	264.14803	5.275	263.14084	cpd:C10497	map00330 Arginine and proline metabolism	--	--	--	--	--	--	--	--	No results	No results	Full match	Phenylpropanoids and polyketides	Cinnamic acids and derivatives	Hydroxycinnamic acids and derivatives	Coumaric acids and derivatives	1.3566843872032	0.4400851378710161	0.0106958974544571	0.944444444444444	1.75651289879691	up	10741514.861576054	9592392.140041752	12540904.947189976	7595332.495832496	9538099.93020556	11008629.972144844	6401696.556133223	6398179.136874448	7137270.354884539	9069392.489741717	9199891.219177203	6768565.844617409
Com_632_pos	Azetidine-2-carboxylic acid	L-Azetidine 2-carboxylic acid; Azetidyl-2-carboxylic acid; (S)-(-)-Azetidine-2-carboxylic acid	C4 H7 N O2	101.04773	1.922	102.055	cpd:C08267	--	HMDB0248797	--	Organoheterocyclic compounds	Azetidines	Azetidinecarboxylic acids or derivatives	--	--	--	No results	No results	Full match	Organic acids and derivatives	Carboxylic acids and derivatives	Amino acids, peptides, and analogues	Alpha amino acids	1.28598402747752	0.36287272383065255	0.0109555901188541	0.944444444444444	1.70572022773945	up	50742152.0796442	63655644.7719699	50086279.4027486	61981055.68562555	68167213.39773765	61500426.47790477	46247798.19424224	60065987.85758261	45318799.97420232	44387071.09133519	43433780.28812625	37480617.92192595
Com_6580_neg	3,3'-Thiopropionic acid	--	C6 H10 O4 S	178.03061	5.284	177.02336	--	--	--	--	--	--	--	--	--	--	No results	Full match	No results	Organic acids and derivatives	Carboxylic acids and derivatives	Dicarboxylic acids and derivatives	Dicarboxylic acids and derivatives	0.471986595715398	-1.0831822068458397	0.0111637903961844	0.916666666666667	1.70587849842696	down	2377605.7025978537	4241201.666107008	2722399.331983716	2081969.3306390536	2001083.6031845084	1529861.308804846	3397681.821530614	3069412.948691681	9289069.506053217	4025540.4311864567	4539412.585760907	7362242.105259172
Com_2671_neg	Pentadecanoic Acid	Pentadecanoic acid; Pentadecylic acid; n-Pentadecanoic acid	C15 H30 O2	288.23043	7.024	287.22314	cpd:C16537	--	HMDB0000826	LMFA01010015	Lipids and lipid-like molecules	Fatty Acyls	Fatty acids and conjugates	Fatty Acyls [FA]	Fatty Acids and Conjugates [FA01]	Straight chain fatty acids [FA0101]	Invalid mass	No results	No results	Lipids and lipid-like molecules	Fatty Acyls	Fatty acids and conjugates	Long-chain fatty acids	2.08901690079221	1.0628241643008933	0.0117806376914644	0.916666666666667	1.70639663063849	up	29541439.387934893	37055294.94217986	13681340.515428064	26550749.43574891	36998787.22760823	27534566.085714653	5735400.94377334	21441242.09830056	16497724.869503042	17867003.249864943	9576251.907901224	10912434.959210873
Com_6214_neg	UDP-galactose	UDP-alpha-D-galactose; UDP-D-galactose; UDP-galactose; UDP-D-galactopyranose; UDP-alpha-D-galactopyranose	C15 H24 N2 O17 P2	566.05665	1.505	565.04938	cpd:C00052	map00052 Galactose metabolism;map00520 Amino sugar and nucleotide sugar metabolism;map01100 Metabolic pathways	HMDB0012305	--	Nucleosides, nucleotides, and analogues	Pyrimidine nucleotides	Pyrimidine nucleotide sugars	--	--	--	No results	No results	Full match	Nucleosides, nucleotides, and analogues	Pyrimidine nucleotides	Pyrimidine nucleotide sugars	Pyrimidine nucleotide sugars	2.64396817493311	1.4027048114361846	0.0120374598845021	0.888888888888889	1.70333417378804	up	8418700.236451892	5859620.014501198	3049227.883625104	11192562.386394452	8372210.232782253	9894795.96988455	5154461.3741998775	3300587.816508256	849949.4872759066	1493215.0048009593	3779643.582375216	3117936.9456846835
Com_9785_neg	2,4-dichloro-N-{2-[(2-furylmethyl)amino]-1-methyl-2-oxoethyl}benzamide	--	C15 H14 Cl2 N2 O3	376.01392	3.606	375.00665	--	--	--	--	--	--	--	--	--	--	Invalid mass	No results	No results					2.67104360110106	1.4174035261710276	0.0124260893008683	0.944444444444444	1.73357624536926	up	1452428.6298544004	2997428.778990501	2503056.430754599	1307744.772940287	1061405.956781829	4879754.659256986	1127887.0019944091	704945.0634396763	479535.4263100696	1087561.2748524237	998001.6917202258	919024.7657477868
Com_250_pos	(+/-)12(13)-DiHOME	12,13-DHOME; 12,13-DHOA; (9Z)-12,13-Dihydroxyoctadec-9-enoic acid	C18 H34 O4	296.23503	8.078	297.24228	cpd:C14829	map00591 Linoleic acid metabolism	--	--	--	--	--	--	--	--	Invalid mass	Invalid mass	No match	Lipids and lipid-like molecules	Fatty Acyls	Fatty acids and conjugates	Long-chain fatty acids	0.444088728060814	-1.1710801418600787	0.0126521073642691	0.888888888888889	1.69397577293869	down	56661723.7195607	33853467.55971609	85456370.71856807	30781342.734986447	50890370.20213322	34648012.52966777	45931769.91983832	135463668.94887885	81146118.56312227	194127495.73142967	91289787.34622344	110223340.20238832
Com_273_neg	L-Cysteinesulfinic acid	3-Sulfino-L-alanine; L-Cysteinesulfinic acid; 3-Sulphino-L-alanine; 3-Sulfinoalanine	C3 H7 N O4 S	153.00988	1.305	152.00261	cpd:C00606	map00270 Cysteine and methionine metabolism;map00430 Taurine and hypotaurine metabolism;map01100 Metabolic pathways	HMDB0000996	--	Organic acids and derivatives	Carboxylic acids and derivatives	Amino acids, peptides, and analogues	--	--	--	No results	Full match	Full match	Organic acids and derivatives	Carboxylic acids and derivatives	Amino acids, peptides, and analogues	L-alpha-amino acids	7.57429292701581	2.9211112168628235	0.0131412921762753	0.888888888888889	1.69135231563714	up	71674998.89623678	268256886.4790465	49971205.12011176	824704561.2157109	72474851.92272937	363891528.955322	52565436.86413985	15570466.305148242	4999764.570658326	78375202.4618003	25804648.096164145	40655195.07396074
Com_212_pos	PC (14:0e/2:0)	--	C24 H50 N O7 P	495.33231	9.302	496.33957	--	--	--	--	--	--	--	--	--	--	No results	Full match	Full match	Lipids and lipid-like molecules	Glycerophospholipids	Glycerophosphocholines	Phosphocholines	0.524620241044182	-0.930654623748965	0.0132860659560442	0.944444444444444	1.79864206796272	down	181278663.68470973	50838627.750474855	141188514.36359572	89848327.11948954	108545412.98484293	58672841.48524815	208323861.5924364	180843692.9990056	221886883.45163244	147266066.71217686	213800674.2905075	229457292.52387363
Com_2249_neg	Methyl-2-hydroxyisobutyric acid	--	C5 H10 O3	118.05047	2.62	117.0432	--	--	--	--	--	--	--	--	--	--	No results	Invalid mass	No results	Organic oxygen compounds	Organooxygen compounds	Alcohols and polyols	Tertiary alcohols	1.99686845288026	0.9977392959124445	0.0137732501312504	0.888888888888889	1.70081848960088	up	22172441.955824696	48686460.90968814	21876036.079799183	33215479.92268964	25500684.872590613	49118471.49243631	17753190.380427435	14555580.21548838	8138915.740787613	24540473.495277103	10783584.650258884	24670312.65163419
Com_3000_pos	Meperidine-d5	--	C15 H16 [2]H5 N O2	252.18777	6.259	253.19505	--	--	--	--	--	--	--	--	--	--	Full match	No results	No results					4.1227120306474	2.043593693225459	0.0138329340226735	0.888888888888889	1.66076423449203	up	6732728.391801417	1483199.617918399	574327.1780597415	3169218.164491843	1989121.3175603943	3527510.7749075294	329369.0459906742	1827901.2768572825	220445.6000820476	226033.1093004231	782544.5768379122	852689.2048719847
Com_2394_pos	2-(cyclopropylcarbonyl)-3-(4-fluoroanilino)acrylonitrile	--	C13 H11 F N2 O	268.03981	6.334	269.04709	--	--	--	--	--	--	--	--	--	--	Invalid mass	No results	No results					0.615528039165078	-0.7001035175553063	0.0143879363129698	1	1.67554416357355	down	4921925.505287914	2816381.750772733	4979084.883054339	4986004.269295326	5006927.313484189	2436985.910787732	8936914.213379478	5269539.355974994	5210999.230617934	5871182.02530248	7181219.866917628	8385001.679245676
Com_13_pos	Choline	Choline; Bilineurine	C5 H13 N O	103.09971	1.248	104.10698	cpd:C00114	map00260 Glycine, serine and threonine metabolism;map00564 Glycerophospholipid metabolism;map01100 Metabolic pathways;map02010 ABC transporters;map04725 Cholinergic synapse;map04976 Bile secretion;map05231 Choline metabolism in cancer	HMDB0000097	--	Organic nitrogen compounds	Organonitrogen compounds	Quaternary ammonium salts	--	--	--	Full match	Full match	No results	Organic nitrogen compounds	Organonitrogen compounds	Quaternary ammonium salts	Cholines	1.61838228583542	0.6945524339329214	0.0149384609227274	0.916666666666667	1.66433348341002	up	7184272257.834907	11691755659.640549	9786262822.224606	7527569897.883264	6441138981.108421	10668128315.271368	6128025665.996047	8585815372.455057	3271678926.210631	4069829976.249863	5277770126.854716	5600463301.536107
Com_6850_pos	3,4,10,11-tetramethoxy-7,8,12b,13-tetrahydro-5H-6-azatetraphene	--	C21 H25 N O4	355.17281	10.313	356.17981	--	--	--	--	--	--	--	--	--	--	Invalid mass	No results	No results					0.679873955360459	-0.5566607909240289	0.0150741828019166	0.916666666666667	1.66678463040606	down	802277.6494072764	532681.2641998898	514497.9897136375	434968.7464973243	378548.0376782525	433228.0395473661	817934.8499853568	654616.7566392937	573826.8462867336	682167.1055968739	998148.4439069108	827387.9750334139
Com_5795_pos	4-decyl-3-hydroxy-5-oxooxolane-2,3-dicarboxylic acid	--	C16 H26 O7	352.15504	7.982	353.16241	--	--	--	--	--	--	--	--	--	--	Invalid mass	No results	No results					0.589575835166069	-0.7622507007130592	0.0154639982046013	0.944444444444444	1.70267990724545	down	583402.0407318547	397848.6123835585	881535.7608623203	440197.316682911	584264.1557378486	308894.04120872746	947018.9650381462	614301.9633950695	1273185.7773836376	652781.2502369487	919800.6060164968	1013998.4923320324
Com_3163_pos	AKK	--	C15 H31 N5 O4	327.22767	9.404	328.23499	--	--	--	--	--	--	--	--	--	--	Invalid mass	No results	No results					0.521659795631256	-0.9388188458776314	0.0155376973732526	1	1.77843760561865	down	2635327.0145187173	2058130.051410224	664929.59883458	1776965.1818886534	2549399.670558145	1630860.0183816743	2732007.742846021	4407723.333554503	4572378.369597803	2954018.7866060003	3560092.9248987795	3465332.668106698
Com_111_pos	all-cis-4,7,10,13,16-Docosapentaenoic acid	--	C22 H34 O2	330.2558	10.304	331.26309	--	--	--	--	--	--	--	--	--	--	Full match	Full match	Full match	Lipids and lipid-like molecules	Fatty Acyls	Fatty acids and conjugates	Very long-chain fatty acids	0.500545743681202	-0.9984261753437662	0.0158067627342716	0.916666666666667	1.69300648729046	down	160065556.2492038	139313297.71244183	189363326.93855965	108831783.82370768	111549208.74820532	104926111.15150888	158836996.0014675	261550175.29551268	543915144.0036778	249448976.49947816	242536912.4907865	170035253.45502
Com_232_neg	(��)9(10)-DiHOME	--	C18 H34 O4	314.24602	7.361	313.23877	--	--	--	--	--	--	--	--	--	--	Full match	Partial match	Full match					1.868637121875	0.9019864335557531	0.0162923937730257	0.944444444444444	1.66195027222219	up	557388756.8275363	431980184.3417609	362986473.3029765	986136114.2892828	875632882.3730458	472835152.9842577	204131059.9536588	386002370.7716312	260544494.82257283	430253779.2748656	341425165.6431035	350717259.8497114
Com_4155_pos	Cmp_172	--	C26 H45 N O7 S	475.27567	8.96	476.28253	--	--	--	--	--	--	--	--	--	--	Invalid mass	No results	No results					0.428146229448327	-1.2238244747344715	0.0165451993703003	0.972222222222222	1.68144186856992	down	536154.1718325147	389299.0188898995	711755.5660598975	507806.4284792428	621410.9396552057	289477.90877086355	830790.7807134251	1247758.7145603192	2740763.065567171	930577.533037089	753687.2147357361	633946.7976365979
Com_13847_neg	dCDP	dCDP; 2'-Deoxycytidine diphosphate; 2'-Deoxycytidine 5'-diphosphate	C9 H15 N3 O10 P2	387.02133	1.224	423.96994	cpd:C00705	map00240 Pyrimidine metabolism;map01100 Metabolic pathways	HMDB0001245	--	Organic oxygen compounds	Organic oxoanionic compounds	Organic pyrophosphates	--	--	--	No results	No results	Full match	Organic oxygen compounds	Organic oxoanionic compounds	Organic pyrophosphates	Organic pyrophosphates	1.25416605983233	0.3267283830963531	0.0165804606865386	0.888888888888889	1.63795207294293	up	1378093.2555095155	1863477.144903662	1548459.3761173787	1774461.9398120272	1532455.4544623864	2061109.550427002	1466395.4912462493	1400445.6100590895	1421384.6347316217	1106051.4185492168	1471281.4667220863	1233892.5172355417
Com_16034_neg	L-Glutamate	L-Glutamate; L-Glutamic acid; L-Glutaminic acid; Glutamate	C5 H9 N O4	147.05351	9.746	146.04626	cpd:C00025	map00220 Arginine biosynthesis;map00250 Alanine, aspartate and glutamate metabolism;map00330 Arginine and proline metabolism;map00340 Histidine metabolism;map00430 Taurine and hypotaurine metabolism;map00480 Glutathione metabolism;map00524 Neomycin, kanamycin and gentamicin biosynthesis;map00630 Glyoxylate and dicarboxylate metabolism;map00650 Butanoate metabolism;map00860 Porphyrin and chlorophy…	HMDB0060475	--	Organic acids and derivatives	Carboxylic acids and derivatives	Amino acids, peptides, and analogues	--	--	--	No results	No results	Full match	Organic acids and derivatives	Carboxylic acids and derivatives	Amino acids, peptides, and analogues	Glutamic acid and derivatives	1.52370115626004	0.6075799745775003	0.0166609243720615	0.972222222222222	1.72891718250792	up	820371.2137332865	949931.727140026	811892.8231506868	845921.540949851	810142.8361228066	1121977.652450237	396594.1997053289	681306.3666453186	811048.1761650628	763542.7955604662	457536.1567177928	407878.537359665
Com_1142_pos	N'1-(6-methylpyridazin-3-yl)-4-chlorobenzene-1-carbohydrazide	--	C12 H11 Cl N4 O	262.06243	4.69	263.0697	--	--	--	--	--	--	--	--	--	--	Full match	No results	No results					0.26136951075351	-1.935837237037018	0.0168741067319965	0.888888888888889	1.62970451217427	down	5630074.497225086	1117663.0760989909	2441045.1169608296	3933320.007371288	8756718.286935452	2214356.032286286	4837902.967987162	4389004.888140895	11370272.354009846	20165544.999748565	35997942.163870394	15419851.10913334
Com_807_neg	Dulcitol	Galactitol; Dulcitol; Dulcose	C6 H14 O6	182.07899	1.319	181.0722	cpd:C01697	map00052 Galactose metabolism;map01100 Metabolic pathways	HMDB0011632	--	Organic oxygen compounds	Organooxygen compounds	Carbohydrates and carbohydrate conjugates	--	--	--	No results	No results	Full match	Organic oxygen compounds	Organooxygen compounds	Carbohydrates and carbohydrate conjugates	Sugar alcohols	1.48033211883517	0.565920886964507	0.0172073718824788	0.861111111111111	1.64923783033976	up	112449438.58165967	166803092.1931843	130754848.99800332	193214565.01072204	156804324.8952917	152416173.63145348	165710152.19487146	84653005.77968805	86199585.36044975	113399042.34265782	73746483.08180878	92668577.82836016
Com_5016_pos	4,4'-(Isopropylidenebis(4,1-phenyleneoxy))dianiline	--	C27 H26 N2 O2	410.19484	9.349	411.20212	--	--	--	--	--	--	--	--	--	--	Invalid mass	No results	No results					0.514231434606453	-0.959510291085513	0.0172290013438677	0.861111111111111	1.62235236532391	down	888310.6702788842	606651.9970950274	998890.1356227674	309752.4742040885	471932.1693754083	492696.29632454895	725025.70509911	877485.8275156486	1567553.274806627	2025354.2289193685	1194806.445165158	937669.09923787
Com_14344_neg	Dl-3-Hydroxynorvaline	--	C5 H11 N O3	133.07362	1.882	168.04295	--	--	--	--	--	--	--	--	--	--	No results	No results	Full match	Organic acids and derivatives	Carboxylic acids and derivatives	Amino acids, peptides, and analogues	Alpha amino acids	2.04880412464661	1.0347820624804769	0.0173195716595604	0.916666666666667	1.66674672365467	up	1087323.7355745996	1820329.3621203224	780224.62829042	1616706.9193676508	1538212.7236927603	1583413.7046537567	872653.8295792871	360129.7700380263	263182.95193380135	611477.1443912545	997065.5960100075	1008236.7594315816
Com_2721_pos	Dehydroepiandrosterone (DHEA)	Dehydroepiandrosterone; 3beta-Hydroxyandrost-5-en-17-one; Dehydroisoandrosterone; DHA; DHEA	C19 H28 O2	270.19841	6.257	271.20538	cpd:C01227	map00140 Steroid hormone biosynthesis;map01100 Metabolic pathways;map04913 Ovarian steroidogenesis;map05200 Pathways in cancer;map05215 Prostate cancer	--	--	--	--	--	--	--	--	Invalid mass	No results	No results	Lipids and lipid-like molecules	Steroids and steroid derivatives	Androstane steroids	Androgens and derivatives	4.21067007193694	2.074049837219683	0.0175344363790517	0.861111111111111	1.61730844806461	up	8037923.207152597	1557842.6042781523	570585.4621747317	3283055.6513267267	2125699.4857252515	4433299.767309592	338862.2196495827	2295331.5626425715	228248.8882326804	239879.8572755108	727298.764611556	922212.93732699
Com_1781_pos	7-(2-aminophenyl)heptanoic acid	--	C13 H19 N O2	243.12192	1.43	244.12926	--	--	--	--	--	--	--	--	--	--	Invalid mass	No results	No results					1.87285332734658	0.905237919231041	0.0180653560270747	0.888888888888889	1.62467545977148	up	8087571.245751599	15534529.586627765	7217138.282933927	8868326.348507807	6992391.625727436	13706215.39882119	5426034.820292981	4392803.217335947	5644469.361732627	9753756.23971173	4618856.865087475	2417631.659452565
Com_5455_pos	Obscurolide A1	--	C15 H17 N O5	251.11585	5.889	252.12332	--	--	--	--	--	--	--	--	--	--	Invalid mass	No results	No results	Benzenoids	Benzene and substituted derivatives	Benzoic acids and derivatives	Aminobenzoic acids	2.02323451908182	1.0166635566270967	0.0187523135268238	0.916666666666667	1.67015077301269	up	667068.5055787762	1868249.412492072	810054.7352079197	977340.8689189288	1065343.474740293	2098309.74362027	480010.4885101444	809156.7439884143	384373.8895211798	779771.1759049732	449492.1224057778	797392.7985048813
Com_1586_pos	Prostaglandin A3	--	C20 H28 O4	314.18588	8.243	315.19308	--	--	--	LMFA03010140	--	--	--	Fatty Acyls [FA]	Eicosanoids [FA03]	Prostaglandins [FA0301]	Invalid mass	No results	No results	Lipids and lipid-like molecules	Fatty Acyls	Eicosanoids	Prostaglandins and related compounds	0.328438307877547	-1.606305687132821	0.0188560322908088	0.916666666666667	1.67254625165467	down	2489567.606434724	2103773.630484476	4433208.44367093	1684047.937469444	2727473.857280441	2134042.364040023	4084661.888328452	16051096.540108662	14380902.116973588	5595777.517339963	3087972.8127425183	4212188.28205045
Com_185_pos	Adrenic acid	7,10,13,16-Docosatetraenoic acid; (7Z,10Z,13Z,16Z)-Docosa-7,10,13,16-tetraenoic acid; Adrenic acid	C22 H36 O2	332.27145	10.599	333.27881	cpd:C16527	map01040 Biosynthesis of unsaturated fatty acids;map04216 Ferroptosis	HMDB0002226	LMFA04000050	Lipids and lipid-like molecules	Fatty Acyls	Fatty acids and conjugates	Fatty Acyls [FA]	Docosanoids [FA04]	Other Docosanoids [FA0400]	Full match	Full match	No results	Lipids and lipid-like molecules	Fatty Acyls	Fatty acids and conjugates	Very long-chain fatty acids	0.640260220553342	-0.6432697169608597	0.0192374111140482	0.861111111111111	1.62473492214251	down	164127797.1270578	121042794.49297978	190875858.83866483	97643608.05214946	127154120.13429114	106013686.62323712	246809238.8014277	118443322.0823974	263149395.63971	189956661.5337292	234954313.5696197	206890091.0926233
Com_409_neg	4-Aminobutyric acid	4-Aminobutanoate; 4-Aminobutanoic acid; 4-Aminobutyrate; 4-Aminobutyric acid; gamma-Aminobutyric acid; GABA	C4 H9 N O2	103.06352	1.303	102.05625	cpd:C00334	map00250 Alanine, aspartate and glutamate metabolism;map00330 Arginine and proline metabolism;map00410 beta-Alanine metabolism;map00650 Butanoate metabolism;map00760 Nicotinate and nicotinamide metabolism;map01100 Metabolic pathways;map04024 cAMP signaling pathway;map04080 Neuroactive ligand-receptor interaction;map04721 Synaptic vesicle cycle;map04723 Retrograde endocannabinoid signaling;map0472…	HMDB0000112	--	Organic acids and derivatives	Carboxylic acids and derivatives	Amino acids, peptides, and analogues	--	--	--	No results	No results	Full match	Organic acids and derivatives	Carboxylic acids and derivatives	Amino acids, peptides, and analogues	Gamma amino acids and derivatives	1.46594087522602	0.5518269174291979	0.0201242457969593	0.861111111111111	1.68408069852405	up	259350581.52694124	408228251.2472016	236715636.58713385	378679798.8281168	303570938.9454885	463763242.7051539	242368516.4313849	276218850.6072935	204223431.534562	254662854.93279	183752966.77101827	237403081.97742715
Com_6795_neg	Demethylwedelolactone	--	C15 H8 O7	300.03031	1.11	299.02301	--	--	--	LMPK12090041	--	--	--	Polyketides [PK]	Flavonoids [PK12]	Coumestan flavonoids [PK1209]	No results	Invalid mass	No results					1.81989861155124	0.863858078618118	0.0201856250254102	0.916666666666667	1.62750754669903	up	5871359.891477555	3718270.7139979945	6946154.647208854	8717991.353957208	8960032.509348996	7751505.384252954	5037287.486741921	5435706.429556388	3627605.844642306	3318002.439308224	1593269.168319608	4047278.319156832
Com_135_pos	6-Methylquinoline	--	C10 H9 N	143.07355	5.185	144.08081	--	--	HMDB0033115	--	Organoheterocyclic compounds	Quinolines and derivatives	-	--	--	--	Full match	Full match	No results	Organoheterocyclic compounds	Quinolines and derivatives	Not available	Quinolines and derivatives	1.31154917147337	0.39127189689833547	0.0202682187341095	0.888888888888889	1.61091609593879	up	384558948.9538796	487009642.094239	397508505.7315208	425048377.9935079	501681734.4818514	619887144.803382	355122622.8361927	447451320.3674502	340571434.44900006	394802105.4665719	323033319.50719833	285865396.73894364
Com_8841_neg	LPS 20:5	--	C26 H42 N O9 P	543.2603	11.974	542.25305	--	--	--	LMGP03050027	--	--	--	Glycerophospholipids [GP]	Glycerophosphoserines [GP03]	Monoacylglycerophosphoserines [GP0305]	No results	Full match	No results	Lipids and lipid-like molecules	Glycerophospholipids	Glycerophosphoserines	Phosphatidylserines	0.584360366137632	-0.7750697632821071	0.0204193126305154	0.861111111111111	1.60118134200845	down	2629042.397477158	2253567.9867497487	2084776.585882236	3734385.778959653	2506854.203699027	1412004.307512889	4520661.939540702	2247744.4970844537	3124092.5988802407	5377034.798409746	4151484.690232384	5598870.071166922
Com_14459_neg	Acacetin	Acacetin; 5,7-Dihydroxy-4'-methoxyflavone; 4'-Methoxy-5,7-dihydroxyflavone	C16 H12 O5	284.06883	6.531	283.06155	cpd:C01470	--	--	LMPK12110468	--	--	--	Polyketides [PK]	Flavonoids [PK12]	Flavones and Flavonols [PK1211]	No results	Full match	No results	Phenylpropanoids and polyketides	Flavonoids	O-methylated flavonoids	4'-O-methylated flavonoids	2.60137364021377	1.3792736311799139	0.0206181278343479	1	1.75268085353678	up	751388.9978193507	613456.8060953913	1360513.907356271	449936.7027113125	411788.22227667295	1806215.1133792405	382077.8994996684	292614.0682401599	378984.7677323213	318384.78230046725	347012.307620307	354176.8857948159
Com_7221_pos	3-(5,7-dimethoxy-4-oxo-4H-chromen-2-yl)propanoic acid	--	C14 H14 O6	278.08155	10.127	279.08905	--	--	--	--	--	--	--	--	--	--	Invalid mass	Invalid mass	No results					0.742074935251522	-0.4303632163200876	0.0210101542128845	0.944444444444444	1.73316823868813	down	679708.9320112321	450182.6395331884	679528.7019528642	408912.8738303927	461266.9698307579	407334.5031660791	717327.2942724633	705279.8395702618	633209.2875652737	702424.6203674406	707568.3814797224	694059.713516337
Com_375_pos	Serotonin	Serotonin; 3-(2-Aminoethyl)-1H-indol-5-ol; 5-Hydroxytryptamine; Enteramine	C10 H12 N2 O	159.0685	5.187	160.07574	cpd:C00780	map00380 Tryptophan metabolism;map01100 Metabolic pathways;map04024 cAMP signaling pathway;map04080 Neuroactive ligand-receptor interaction;map04540 Gap junction;map04721 Synaptic vesicle cycle;map04726 Serotonergic synapse;map04742 Taste transduction;map04750 Inflammatory mediator regulation of TRP channels;map04976 Bile secretion	HMDB0000259	--	Organoheterocyclic compounds	Indoles and derivatives	Tryptamines and derivatives	--	--	--	No results	Invalid mass	No results	Organoheterocyclic compounds	Indoles and derivatives	Tryptamines and derivatives	Serotonins	1.28976280884603	0.36710577420284607	0.0218868680833807	0.861111111111111	1.60665260493454	up	95260902.47915854	115484474.66840816	97900248.2786108	108660874.0319076	121429292.8836978	154061379.16356486	84289295.1039076	109306198.06438038	87431447.07192597	99957566.64626974	81209105.65821657	74957223.8367629
Com_5242_pos	1-(4-benzylpiperazino)-2-(pyridin-2-ylamino)propan-1-one	--	C19 H24 N4 O	346.17576	6.241	347.18301	--	--	--	--	--	--	--	--	--	--	Invalid mass	No results	No results					2.06133029014353	1.0435756886589658	0.0219264367093363	0.888888888888889	1.73001764104263	up	2175712.377711438	946162.8819597756	1071059.1828413713	695696.8555369475	598915.0628319413	632804.4507356259	438972.5471363404	647978.7620380173	477256.41035731207	661688.5479152928	361516.5834559554	381713.8537703783
Com_2956_neg	LPS 18:2	--	C24 H44 N O9 P	521.27613	11.95	520.26892	--	--	--	LMGP03050011	--	--	--	Glycerophospholipids [GP]	Glycerophosphoserines [GP03]	Monoacylglycerophosphoserines [GP0305]	No results	Full match	No results	Lipids and lipid-like molecules	Glycerophospholipids	Glycerophosphoserines	Phosphatidylserines	0.53373984380088	-0.9057913820277865	0.0219327222671439	0.861111111111111	1.64943535511995	down	10146579.28622498	15380197.708059812	6544375.945057092	15365244.789065177	19158450.902975377	10677877.837641312	29208070.326505832	15214044.99640026	15530523.280701792	16362791.120802308	36107741.67798884	32352841.41828056
Com_273_pos	9-Oxo-ODE	9-OxoODE; 9-KODE; (10E,12Z)-9-Oxooctadeca-10,12-dienoic acid	C18 H30 O3	294.21914	7.855	295.22537	cpd:C14766	map00591 Linoleic acid metabolism	HMDB0004669	--	Lipids and lipid-like molecules	Fatty Acyls	Lineolic acids and derivatives	--	--	--	Full match	Partial match	Full match	Lipids and lipid-like molecules	Fatty Acyls	Lineolic acids and derivatives	Lineolic acids and derivatives	0.373731584078248	-1.4199256037734564	0.0221587262336127	0.916666666666667	1.63409646554428	down	34501877.480606616	23360905.60938952	42852159.76004461	24340110.89133935	37899366.19038436	18990750.02276793	43340704.08497046	180939293.62270167	114418779.94666548	31901266.18337909	55876423.02555152	60357340.355012655
Com_4202_pos	cis-Aconitic acid	cis-Aconitate; cis-Aconitic acid	C6 H6 O6	174.01658	1.462	175.02391	cpd:C00417	map00020 Citrate cycle (TCA cycle);map00630 Glyoxylate and dicarboxylate metabolism;map01100 Metabolic pathways;map01210 2-Oxocarboxylic acid metabolism	HMDB0000072	--	Organic acids and derivatives	Carboxylic acids and derivatives	Tricarboxylic acids and derivatives	--	--	--	No results	No results	Full match	Organic acids and derivatives	Carboxylic acids and derivatives	Tricarboxylic acids and derivatives	Tricarboxylic acids and derivatives	1.63471150381882	0.7090360493413498	0.0225675149993048	0.888888888888889	1.6034692580598	up	1634265.966835981	3382729.188291461	1999978.9361335435	2767183.91673512	2046972.44651597	2478187.930497469	1239495.9342426015	2764022.2417541947	850663.4982825845	1188225.5252122227	1189673.129901097	1521340.902171292
Com_2697_neg	2-{2-oxo-2-[(2-oxo-3-azepanyl)amino]ethoxy}acetic acid	--	C10 H16 N2 O5	244.10622	1.423	243.09879	--	--	--	--	--	--	--	--	--	--	Full match	No results	No results					1.80959893232185	0.8556699832387649	0.0227727819358437	0.861111111111111	1.57404578185449	up	13030178.01516018	28709392.84735563	21051576.2852624	25316598.17275717	15412479.53894416	38486371.279576495	12642584.87475578	15468622.12919021	21129786.8180412	9892179.520500423	10873628.247934654	8467269.985676
Com_690_pos	jwh-018-d11	--	C24 H12 [2]H11 N O	352.24022	6.257	353.24744	--	--	--	--	--	--	--	--	--	--	Invalid mass	No results	No results					4.24388041110615	2.0853840029221034	0.0228860826536838	0.888888888888889	1.57590580663954	up	58984881.8176258	9126817.210310506	4247378.329713657	22799012.05168867	15131690.74486188	27251051.2142419	2049655.8350401265	14350180.149364593	1139931.122303757	924615.766574664	6730643.523255002	7214188.29492699
Com_1884_neg	��-D-Glucose-1,6-bisphosphate	--	C6 H14 O12 P2	339.99632	1.347	338.98904	--	--	--	--	--	--	--	--	--	--	No results	Full match	Full match	Organic oxygen compounds	Organooxygen compounds	Carbohydrates and carbohydrate conjugates	Hexose phosphates	0.403797880671702	-1.3082947561655969	0.0229948266379449	0.888888888888889	1.59860302775291	down	21221308.492680512	8924491.539855024	28235056.980327003	8387503.928095684	3067262.631763696	9254239.41576974	15245678.630237551	44497146.90770917	58589777.59572737	23016523.23561555	25597429.67018958	28918421.89683061
Com_5721_pos	RNK	--	C16 H32 N8 O5	208.1259	6.254	209.13318	--	--	--	--	--	--	--	--	--	--	Invalid mass	No results	No results					3.918713357012	1.9703800476679822	0.023534619132406	0.916666666666667	1.60232040651505	up	1748088.6223411483	211546.94983207152	141209.8906852833	577471.2617864705	421234.1842305013	698811.7633569672	101874.66578608708	393302.073021983	94888.51874891158	99288.43288813224	167538.4415237014	112396.08234667902
Com_500_pos	9-Oxo-10(E),12(E)-octadecadienoic acid	9-OxoODE; 9-KODE; (10E,12Z)-9-Oxooctadeca-10,12-dienoic acid	C18 H30 O3	294.21923	7.944	295.22537	cpd:C14766	map00591 Linoleic acid metabolism	--	--	--	--	--	--	--	--	Full match	Full match	Full match	Lipids and lipid-like molecules	Fatty Acyls	Lineolic acids and derivatives	Lineolic acids and derivatives	0.378976035511558	-1.3998214721947762	0.0239606885237182	0.888888888888889	1.58094083142501	down	14962717.378220662	8553024.769966297	28473672.03423755	11910268.924178692	17437701.35561517	7816152.914895006	18073926.06522405	83562946.63368537	60238117.06804316	16752954.34545744	27399842.17745057	29220696.52454763
Com_3522_neg	Prostaglandin J2	Prostaglandin J2; PGJ2	C20 H30 O4	316.20196	7.862	315.19519	cpd:C05957	map00590 Arachidonic acid metabolism;map01100 Metabolic pathways;map04726 Serotonergic synapse	HMDB0002710	LMFA03010019	Lipids and lipid-like molecules	Fatty Acyls	Eicosanoids	Fatty Acyls [FA]	Eicosanoids [FA03]	Prostaglandins [FA0301]	Invalid mass	Invalid mass	No results	Lipids and lipid-like molecules	Fatty Acyls	Eicosanoids	Prostaglandins and related compounds	0.444846733651475	-1.1686197356354069	0.0240812559347973	0.833333333333333	1.56953472340721	down	9292832.02516465	4773594.044173926	2451185.317705253	4369562.636334078	13173970.179311091	5109323.28756263	8557368.209855184	25332492.643651776	23991172.7771438	8277818.188812911	10968347.301735962	10926650.726646224
Com_415_neg	(��)8(9)-DiHET	--	C20 H34 O4	338.24628	7.687	337.23901	--	--	--	--	--	--	--	--	--	--	Full match	Partial match	No results					1.70014925729456	0.7656614071313858	0.0244534183733539	0.888888888888889	1.57155307042078	up	210384963.3119684	282711807.74609166	224512861.7733856	462955547.28255713	345084982.88003665	240728898.0907655	77902873.44869904	219406419.0476158	168146084.82846385	247649129.9632733	169542842.37342137	156307938.23814967
Com_12238_neg	13,14-dihydro-15-keto Prostaglandin E2	--	C20 H32 O5	388.19652	5.011	387.18927	--	--	--	--	--	--	--	--	--	--	Invalid mass	No results	No results	Lipids and lipid-like molecules	Fatty Acyls	Eicosanoids	Prostaglandins and related compounds	1.33829202838449	0.420392960472655	0.0245877905943975	0.833333333333333	1.58079608000969	up	2216892.7532006456	2533611.072569603	2481168.1579979653	1773570.0992391706	1709391.8778052293	2923585.476708379	1594108.7135929463	1906917.5959124025	1537974.4045222949	1977191.9031445887	1379287.901646313	1795284.3876901197
Com_76_pos	Stearamide	Octadecanamide; Stearamide; Stearic acid amide	C18 H37 N O	283.28743	10.499	284.29474	cpd:C13846	--	HMDB0034146	LMFA08010003	Organic acids and derivatives	Carboximidic acids and derivatives	Carboximidic acids	Fatty Acyls [FA]	Fatty amides [FA08]	Primary amides [FA0801]	Full match	Full match	No results	Organic acids and derivatives	Carboximidic acids and derivatives	Carboximidic acids	Carboximidic acids	0.583170143908064	-0.7780112338273656	0.0249821866699106	0.861111111111111	1.59178097922876	down	526195181.96894085	599162338.4637746	717408991.5643098	303596230.9354421	255409341.4842953	251927252.71656084	497617009.15361065	589455780.7912502	968769306.5547576	850293766.77452	724735860.2508087	919600149.6573616
Com_9745_neg	6-Aminonicotinamide	--	C6 H7 N3 O	137.05928	1.233	136.05197	--	--	HMDB0247034	--	Organoheterocyclic compounds	Pyridines and derivatives	Pyridinecarboxylic acids and derivatives	--	--	--	No results	No results	Full match	Organoheterocyclic compounds	Pyridines and derivatives	Pyridinecarboxylic acids and derivatives	Nicotinamides	1.41746650093752	0.5033146402804566	0.0251243263236394	0.888888888888889	1.58190166551271	up	3309437.385198865	4616295.06655815	3640683.305038823	4873009.932549892	3607847.212970717	4918450.251495769	3431678.911910869	3283484.702331257	2638602.435768905	3946417.667187312	2513178.9592482145	1799556.6675378247
Com_1060_pos	7-(1-pyrrolidinyl)pyrimido[4,5-d]pyrimidin-4-amine	--	C10 H12 N6	216.11108	1.45	217.11835	--	--	--	--	--	--	--	--	--	--	Invalid mass	No results	No results					1.97395954643624	0.9810924240628799	0.0254949528680441	0.888888888888889	1.56187066704107	up	14771591.539586771	32033503.14947318	12374458.764103398	16003183.764102625	14870675.797561562	29252300.20879633	10460080.671374314	11990562.295165142	10230929.532013774	18083236.797530428	5367434.53839772	4307552.634000977
Com_188_neg	1-(4-methylphenyl)-3-(2-pyridylthio)pyrrolidine-2,5-dione	--	C16 H14 N2 O2 S	299.07727	3.99	298.06995	--	--	--	--	--	--	--	--	--	--	Invalid mass	No results	No results					1.47925661957235	0.5648723510641542	0.0259526235974694	0.888888888888889	1.5691816309898	up	842805440.1432997	995495110.5865206	857908391.042249	1392509988.8175163	1219027619.5247602	1279107798.8112755	798337811.2521706	1227951841.7307467	525515816.7230278	607329060.5269976	544920581.5906137	748758728.434842
Com_63_pos	Glycerophospho-N-palmitoyl ethanolamine	--	C21 H44 N O7 P	453.28521	9.337	454.29242	--	--	--	--	--	--	--	--	--	--	Full match	Full match	Full match	Lipids and lipid-like molecules	Glycerophospholipids	Glycerophosphoethanolamines	Glycero-3-phospho-N-acyl-ethanolamines	0.456136197738543	-1.132463431760929	0.0261196760842459	0.944444444444444	1.66233779611513	down	758200200.5603358	275727799.91537195	780639042.6269072	191847492.52036083	454292335.734939	114853791.20654744	548300254.9147937	794872397.500779	1299824604.6089523	785516066.8499968	1131664000.940122	1086295538.6277227
Com_554_pos	Inosine	Inosine	C10 H12 N4 O5	268.08081	3.618	269.08801	cpd:C00294	map00230 Purine metabolism;map01100 Metabolic pathways	HMDB0000195	--	Nucleosides, nucleotides, and analogues	Purine nucleosides	-	--	--	--	Full match	Full match	Full match	Nucleosides, nucleotides, and analogues	Purine nucleosides	Not available	Purine nucleosides	2.25743195755114	1.1746825033283088	0.0263638727813455	0.888888888888889	1.58361018067894	up	28321939.999259744	65815622.80763176	40628293.351702034	27304982.00451165	23280216.45704186	92430619.25578108	26956039.850237507	19520851.50610247	8684664.057798922	30182824.78588834	19125002.28023957	18582686.90625188
Com_894_pos	Caffeine	Caffeine; 1,3,7-Trimethylxanthine	C8 H10 N4 O2	194.08032	5.384	195.08781	cpd:C07481	map00232 Caffeine metabolism;map01100 Metabolic pathways	HMDB0001847	--	Organoheterocyclic compounds	Imidazopyrimidines	Purines and purine derivatives	--	--	--	Full match	Full match	No results	Organoheterocyclic compounds	Imidazopyrimidines	Purines and purine derivatives	Xanthines	3.14623076285602	1.6536244902763406	0.0266585036331142	1	1.66879395656931	up	11698909.3451235	7855314.08089157	9087457.991064886	8727448.609365586	8827390.359574923	49822325.16773709	4634888.000622123	5502624.829887032	3906799.4683731273	4714659.40924782	6547464.6653994005	5212254.972109565
Com_2074_pos	Valylproline	--	C10 H18 N2 O3	214.1319	4.82	215.13928	--	--	HMDB0029135	--	Organic acids and derivatives	Carboxylic acids and derivatives	Amino acids, peptides, and analogues	--	--	--	Full match	Full match	No results	Organic acids and derivatives	Carboxylic acids and derivatives	Amino acids, peptides, and analogues	Dipeptides	0.287343743623649	-1.7991504573771604	0.0269185906163081	0.916666666666667	1.59512963845493	down	557524.1485143792	1607591.099983233	4545866.271317466	585255.8032597434	111272.58811396414	1255255.148346128	2026197.3466540608	2652336.0186591605	9787247.461514523	8727425.60020262	4884476.108883884	2070059.503950904
Com_378_neg	N6-Succinyl Adenosine	--	C14 H17 N5 O8	383.1082	5.043	382.10095	--	--	HMDB0255303	--	Organic acids and derivatives	Carboxylic acids and derivatives	Dicarboxylic acids and derivatives	--	--	--	No results	No results	Full match	Nucleosides, nucleotides, and analogues	Purine nucleosides	Not available	Purine nucleosides	1.46709801319101	0.552965257119762	0.027877013767968	0.888888888888889	1.59729540515878	up	353181818.946564	505269415.3654175	319094071.0893286	447469050.5128148	406238495.5994052	390950894.09523183	169003192.5854176	188360628.67635232	330288449.97780794	324863327.0751518	249005808.30955824	389495583.2633573
Com_13740_neg	H-Gly-Pro-OH	--	C7 H12 N2 O3	172.0851	4.936	171.07782	--	--	--	--	--	--	--	--	--	--	No results	No results	Full match	Organic acids and derivatives	Carboxylic acids and derivatives	Amino acids, peptides, and analogues	Dipeptides	1.9162571102702	0.9382911450125725	0.0289538810063533	0.888888888888889	1.59046837864572	up	879080.207126206	1051725.0314200604	1916461.069200655	798356.6959432932	621862.6305500425	1918958.6569384544	498865.5324845328	472496.6422325534	592476.4041170228	821702.3413492533	708259.898280083	656449.7364662135
Com_283_neg	(��)11(12)-DiHET	--	C20 H34 O4	338.24628	7.413	337.23901	--	--	--	--	--	--	--	--	--	--	Full match	No results	No results					1.50854398864004	0.5931567656046444	0.0290602916757143	0.888888888888889	1.51957059994808	up	363123846.20632565	539554946.9398738	440873567.6211732	774093764.9379749	681791284.7639105	461224840.5540726	230911911.81399617	515191720.2032987	341319112.16946703	417521756.3376931	318421488.19583684	338097167.52670854
Com_45_pos	Hexadecanamide	--	C16 H33 N O	255.2561	9.65	256.2634	--	--	HMDB0012273	LMFA08010009	Lipids and lipid-like molecules	Fatty Acyls	Fatty amides	Fatty Acyls [FA]	Fatty amides [FA08]	Primary amides [FA0801]	Full match	Full match	No results	Lipids and lipid-like molecules	Fatty Acyls	Fatty amides	Fatty amides	0.626498853297707	-0.6746162259519192	0.0316115895282024	0.888888888888889	1.5610411830461	down	1434081730.2806706	1324677099.7322254	2230290428.5909944	798256558.5234292	770330027.687094	768723739.2709512	1450295902.0425177	1462995427.172843	2415600613.608786	1950282910.020197	2033200602.481896	2381755420.606804
Com_137_pos	5-OxoETE	5-OxoETE; (6E,8Z,11Z,14Z)-5-Oxoicosa-6,8,11,14-tetraenoic acid; 5-Oxoeicosatetraenoic acid; 5-Oxoicosatetraenoic acid	C20 H30 O3	318.21696	7.936	319.22424	cpd:C14732	map00590 Arachidonic acid metabolism	HMDB0010217	--	Lipids and lipid-like molecules	Fatty Acyls	Fatty acids and conjugates	--	--	--	Invalid mass	Invalid mass	No results	Lipids and lipid-like molecules	Fatty Acyls	Fatty acids and conjugates	Long-chain fatty acids	0.647103862248083	-0.6279308068974365	0.0321373119917966	0.861111111111111	1.55527850367108	down	222150099.3454056	165348073.32939452	374611203.8106675	124136511.97381105	228197647.7647274	154127096.6579748	314950858.0924066	209256440.58506784	393465240.2932214	286987955.9123919	379250963.5489628	376470339.4371184
Com_332_neg	LPS 20:4	--	C26 H44 N O9 P	545.27619	11.938	544.26898	--	--	--	LMGP03050007	--	--	--	Glycerophospholipids [GP]	Glycerophosphoserines [GP03]	Monoacylglycerophosphoserines [GP0305]	No results	Full match	No results	Lipids and lipid-like molecules	Glycerophospholipids	Glycerophosphoserines	Phosphatidylserines	0.535712643935927	-0.9004687478154538	0.0324587664127234	0.861111111111111	1.59256470591845	down	185728227.3321437	182976736.86302832	173868072.1951611	216200959.84248903	247340682.3549809	150730576.6007463	530489559.8386111	180651318.3011627	228614701.3858297	286552651.5578861	582066505.0163685	351076358.2202384
Com_4687_neg	PG (27:0/18:1)	--	C51 H99 O10 P	902.68854	10.58	901.68188	--	--	--	--	--	--	--	--	--	--	No results	Invalid mass	No results	Lipids and lipid-like molecules	Glycerophospholipids	Glycerophosphoglycerols	Phosphatidylglycerols	1.32048981086961	0.4010731694606305	0.0326295496125771	0.777777777777778	1.57514024535267	up	16195823.706181508	16266623.560480218	10827478.16145224	14699862.634307532	10958474.704499478	10293350.01123605	7982362.78837333	11458770.250689505	10366056.02519432	8711270.50413524	11017201.937437205	10473595.760587778
Com_2833_pos	7-{[(2E)-3,7-dimethylocta-2,6-dien-1-yl]oxy}-2H-chromen-2-one	--	C19 H22 O3	320.14372	9.614	321.15106	--	--	--	--	--	--	--	--	--	--	Invalid mass	No results	No results					0.443983806716464	-1.1714210363207307	0.0329463966578227	0.833333333333333	1.53126173838388	down	1932366.4191607484	2262693.1547970367	2417376.1834895816	997425.22845295	1549496.524008778	1262133.7345165035	2135221.5836774167	2201853.4167132447	2212308.513254524	3105807.362941641	8971630.89432628	4845861.436834932
Com_2742_pos	Skimmin	--	C15 H16 O8	324.08513	1.249	325.09238	--	--	HMDB0258334	--	Phenylpropanoids and polyketides	Coumarins and derivatives	Coumarin glycosides	--	--	--	No results	Full match	No results	Phenylpropanoids and polyketides	Coumarins and derivatives	Coumarin glycosides	Coumarin glycosides	1.7453476139796	0.8035144009164262	0.0332844975294492	0.777777777777778	1.52001048401201	up	5983432.657534468	3681481.7375364704	4464299.251955397	8784418.493975585	4394517.726115008	4028499.342166421	2738460.150613412	4597204.440195169	1364259.4129533516	1951453.7256889376	2422973.1934326505	4880037.623150583
Com_57_pos	Oleoyl ethylamide	--	C20 H39 N O	309.30302	10.682	310.31027	--	--	--	--	--	--	--	--	--	--	Full match	No results	No results	Lipids and lipid-like molecules	Fatty Acyls	Fatty amides	N-acyl amines	0.667729251467245	-0.5826648525861342	0.0333599898252538	0.861111111111111	1.52611269071506	down	1198579029.7880952	1043675481.1172467	1462581078.4386098	893819379.2895317	516558447.00079465	784497615.7688475	1372478403.0813258	1009276225.2284513	1717407227.9589589	1399392061.271156	1529313721.5098872	1807616231.7545943
Com_836_neg	Methyl hexadecanoate	--	C17 H34 O2	316.26163	7.726	315.25436	--	--	HMDB0061859	LMFA07010470	Lipids and lipid-like molecules	Fatty Acyls	Fatty acid esters	Fatty Acyls [FA]	Fatty esters [FA07]	Short fatty esters [FA0710]	No results	Invalid mass	No results					1.38189641197536	0.4666494742423836	0.0336422642137023	0.833333333333333	1.51452162325943	up	121705377.64830604	161252545.47870904	96911678.3368022	187942735.75055093	170463537.298809	123079493.92700484	81779674.91539413	108567670.90529166	107329159.8772415	128476460.47044148	107452999.23420475	89708026.13526556
Com_6417_neg	LPC 16:2	1-Acyl-sn-glycero-3-phosphocholine; 1-Acyl-sn-glycerol-3-phosphocholine; alpha-Acylglycerophosphocholine; 2-Lysolecithin; 2-Lysophosphatidylcholine; 1-Acylglycerophosphocholine	C24 H46 N O7 P	537.30677	8.1	536.29901	cpd:C04230	map00564 Glycerophospholipid metabolism;map05231 Choline metabolism in cancer	--	--	--	--	--	--	--	--	No results	Invalid mass	No results	Lipids and lipid-like molecules	Glycerophospholipids	Glycerophosphocholines	Phosphocholines	0.467509214082262	-1.0969332957057218	0.0337644780038917	0.833333333333333	1.49791836551141	down	2217225.105445487	1633648.970930145	1455506.6806215052	3950708.169377977	3479253.153377744	1412070.4988882483	3563390.0911077927	2611625.111208485	3800582.51458244	4961967.512108935	11990974.969818285	3334847.45742589
Com_937_neg	Adipic acid	Adipate; Adipic acid; Hexanedioate; Hexan-1,6-dicarboxylate	C6 H10 O4	146.05833	5.233	145.05103	cpd:C06104	map01100 Metabolic pathways	HMDB0000448	LMFA01170048	Lipids and lipid-like molecules	Fatty Acyls	Fatty acids and conjugates	Fatty Acyls [FA]	Fatty Acids and Conjugates [FA01]	Dicarboxylic acids [FA0117]	No results	Full match	Full match	Lipids and lipid-like molecules	Fatty Acyls	Fatty acids and conjugates	Medium-chain fatty acids	0.734417713683129	-0.44532723883905484	0.0341294767718743	0.833333333333333	1.49409903735607	down	70643308.17152883	54528651.61950655	75837588.63852236	100125361.81474634	83443103.56054433	58898774.878976	76689649.91828899	95435205.65440129	146291082.29547837	91133176.54753494	97913040.53727868	96386009.95547804
Com_1571_pos	4,4'-dimethoxy[1,1'-biphenyl]-2-carbonitrile	--	C15 H13 N O2	239.09219	8.914	240.09941	--	--	--	--	--	--	--	--	--	--	Invalid mass	No results	No results					0.663941301533301	-0.5908723950773951	0.035895925626028	0.805555555555556	1.47645836431379	down	13603188.485689515	8215920.870571702	9763923.510970747	10887341.70274808	10659299.405706383	6420083.6024357295	17112396.151581235	10376384.430872563	9392246.983216235	16188368.212915787	20570058.090052284	16051844.805805586
Com_904_neg	4-morpholinobenzoic acid	--	C11 H13 N O3	161.08444	5.805	160.07713	--	--	--	--	--	--	--	--	--	--	Invalid mass	No results	No results					0.383196150003634	-1.3838450285903232	0.0359424249970005	0.833333333333333	1.53453126209539	down	45768797.98385707	37179663.61436853	14220941.825486276	28993770.69794461	14939769.66844754	42922952.59572301	51957729.76474159	26593492.45372722	73161840.43435122	42394211.81907276	189240724.1109758	96891420.27371952
Com_1983_pos	FRH	--	C21 H30 N8 O4	458.24343	8.943	459.25064	--	--	--	--	--	--	--	--	--	--	Invalid mass	No results	No results					0.699087248809298	-0.5164555740943413	0.0362379069052078	0.861111111111111	1.50845488080909	down	8191441.47507518	6232973.793225534	4839794.528467209	9524259.609112289	9977149.78506196	4784894.652619678	11089318.199665708	8180101.843348142	10538304.980714358	10268251.224307118	13627777.669755371	8592495.824624348
Com_2285_pos	Androstenedione	Androstenedione; Androst-4-ene-3,17-dione; 4-Androstene-3,17-dione	C19 H26 O2	286.1932	7.42	287.20047	cpd:C00280	map00140 Steroid hormone biosynthesis;map01100 Metabolic pathways;map01522 Endocrine resistance;map04913 Ovarian steroidogenesis;map04917 Prolactin signaling pathway;map05200 Pathways in cancer;map05215 Prostate cancer	HMDB0000053	LMST02020007	Lipids and lipid-like molecules	Steroids and steroid derivatives	Androstane steroids	Sterol Lipids [ST]	Steroids [ST02]	C19 steroids (androgens) and derivatives [ST0202]	Full match	No results	Full match	Lipids and lipid-like molecules	Steroids and steroid derivatives	Androstane steroids	Androgens and derivatives	0.475964094242971	-1.0710753512101074	0.0362918209125952	1	1.58379408227166	down	1951786.9850136635	1254197.4078439986	1730437.0357687888	1459702.88351751	1786078.051928854	1422132.4982373866	2025591.301743458	2554453.6740576243	8226409.876223582	2140867.340638974	3033516.1471714512	2197857.865360919
Com_12_pos	PC (18:4e/2:0)	--	C28 H50 N O7 P	543.3321	8.863	544.33936	--	--	--	--	--	--	--	--	--	--	No results	Full match	Full match	Lipids and lipid-like molecules	Glycerophospholipids	Glycerophosphocholines	Phosphocholines	0.644302710768841	-0.6341894302777359	0.0363295055078147	0.888888888888889	1.49688515839106	down	5994793222.212218	5035058021.511911	3663554302.172445	8015167332.510096	8220499438.289413	3571350237.7377257	11095474525.90766	6073881565.800226	6083324730.433305	9489145199.01478	11553417486.724745	9251671595.525772
Com_9201_neg	Trifolin	Kaempferol-3-O-galactoside; Kaempferol 3-O-beta-D-galactoside; Trifolin	C21 H20 O11	448.10135	5.609	447.09415	cpd:C12626	--	HMDB0030864	LMPK12111663	Organoheterocyclic compounds	Pyrans	Pyranones and derivatives	Polyketides [PK]	Flavonoids [PK12]	Flavones and Flavonols [PK1211]	Full match	Partial match	No results	Phenylpropanoids and polyketides	Flavonoids	Flavonoid glycosides	Flavonoid-3-O-glycosides	3.46350486703476	1.792232701158716	0.036627804745421	0.861111111111111	1.49064759624524	up	1827210.932820304	5382908.319271985	392454.0643484884	2067717.484399272	1073907.63254348	2973614.0808547307	528276.0952758163	214656.5007935366	203507.3782424508	806891.2089793371	1045102.5570128908	1162239.9243420907
Com_4729_pos	1-adamantyl piperidino sulfoxide	--	C15 H25 N O S	285.17605	6.046	286.18347	--	--	--	--	--	--	--	--	--	--	Invalid mass	No results	No results					1.45474423295152	0.5407655268187537	0.0377919267251107	0.805555555555556	1.49769906431627	up	1590468.5748215602	2049601.9663423544	1781113.5037559173	1232481.5860211349	1297524.6063372607	1087083.241099921	1297799.487815652	848670.4937748645	582978.2830871694	1025352.849421467	1140842.5720073038	1317320.2656670054
Com_2856_pos	8,8-dimethyl-2-phenyl-4H,8H-pyrano[2,3-h]chromen-4-one	--	C20 H16 O3	304.11253	8.672	305.11978	--	--	--	--	--	--	--	--	--	--	Invalid mass	No results	No results					0.256575327670477	-1.9625456476039171	0.0378725612443092	0.888888888888889	1.51410127048443	down	406478.5822978197	348612.3510586728	1144323.3162114825	474572.0249184839	424562.9603814954	280433.6888679878	684601.3630631409	3423236.5604129503	5579030.85144309	807457.2664804711	659164.7585044974	846817.0694882008
Com_1942_pos	4,7-diphenyl[1,10]phenanthroline	--	C24 H16 N2	332.12887	9.047	333.1362	--	--	--	--	--	--	--	--	--	--	Invalid mass	No results	No results					0.482558347570529	-1.051224701395031	0.0379940349817486	0.861111111111111	1.46505060039891	down	3728291.9272966986	2762372.213297926	7735792.479785675	1183230.0052164325	2508803.446231232	2632222.376776579	2872373.528821821	13022842.964330316	6701795.775375288	6657787.759248804	4744039.68010824	8588160.500625875
Com_8235_neg	N-[2-(methylthio)-1,3-benzothiazol-6-yl]-2-(trifluoromethyl)benzamide	--	C16 H11 F3 N2 O S2	368.02797	4.597	367.02069	--	--	--	--	--	--	--	--	--	--	Full match	No results	No results					1.78061755074704	0.8323776810150957	0.0391757560649133	0.888888888888889	1.500100212528	up	2426211.162676228	4233197.7088625645	3161962.3216343066	2395242.326775588	3057620.6593619566	6720362.665970475	2310252.872841082	1591468.2751735705	834838.0610159541	2489466.1936259908	2371508.281378987	2754695.9320621854
Com_629_neg	Lysops 22:6	--	C28 H44 N O9 P	569.2736	8.767	568.26642	--	--	--	--	--	--	--	--	--	--	No results	No results	Full match	Lipids and lipid-like molecules	Glycerophospholipids	Glycerophosphoethanolamines	2-acyl-sn-glycero-3-phosphoethanolamines	0.803179873253242	-0.3162049773934328	0.039176843408263	0.916666666666667	1.55416747620685	down	159255944.9292121	173866075.9845994	181811117.7484761	157880879.91528255	167331806.13135895	165601533.563933	199769620.43106964	190743419.8457605	247722300.12972936	170425190.29920033	266935043.53557944	176611299.66740322
Com_468_pos	2-(tert-butyl)-1,3-thiazolane-4-carboxylic acid	--	C8 H15 N O2 S	189.08259	5.501	190.08987	--	--	--	--	--	--	--	--	--	--	Full match	No results	No results					1.90899635071732	0.9328143448544449	0.0391862177913242	0.972222222222222	1.58314481322523	up	79219020.52358358	89803916.08004132	71896588.91045274	92187201.09506918	94979987.701849	113037030.63168427	58671787.5838841	46040315.53656862	12323797.77048472	68030807.17501287	21807852.298714265	76585250.72368509
Com_69_pos	Docosapentaenoic acid	(7Z,10Z,13Z,16Z,19Z)-Docosa-7,10,13,16,19-pentaenoic acid; Docosapentaenoic acid	C22 H34 O2	330.25579	10.128	331.26309	cpd:C16513	map01040 Biosynthesis of unsaturated fatty acids	HMDB0246621	LMFA04000049	Lipids and lipid-like molecules	Fatty Acyls	Fatty acids and conjugates	Fatty Acyls [FA]	Docosanoids [FA04]	Other Docosanoids [FA0400]	Full match	Full match	Full match	Lipids and lipid-like molecules	Fatty Acyls	Fatty acids and conjugates	Very long-chain fatty acids	0.74582153883867	-0.42309763308415727	0.039494560081638	0.777777777777778	1.58523945414336	down	1079823256.4015424	706056248.384495	1152241649.5562837	586736260.5068027	656285660.3624156	625274840.2333665	1129631727.963938	941373557.459601	1153964378.7350068	1084035515.3746924	1056348543.3323636	1079107405.099479
Com_544_neg	D-��-Hydroxyglutaric acid	(R)-2-Hydroxyglutarate; (R)-Hydroxyglutarate	C5 H8 O5	148.03751	1.968	147.03035	cpd:C01087	--	--	--	--	--	--	--	--	--	No results	Full match	Full match	Organic acids and derivatives	Hydroxy acids and derivatives	Short-chain hydroxy acids and derivatives	Short-chain hydroxy acids and derivatives	2.40461708445828	1.265807174936779	0.0396360816658655	0.861111111111111	1.58197239257145	up	85780896.39911006	245082690.3043002	61068332.38746198	164491914.87876162	88620422.31299713	320911731.39359695	53608125.97810015	75674416.13125828	38082512.26922661	111694728.44801864	58472637.30104301	64176439.84821916
Com_5129_pos	Inosine 5'-Monophosphate	IMP; Inosinic acid; Inosine monophosphate; Inosine 5'-monophosphate; Inosine 5'-phosphate; 5'-Inosinate; 5'-Inosinic acid; 5'-Inosine monophosphate; 5'-IMP	C10 H13 N4 O8 P	348.04632	1.229	349.05353	cpd:C00130	map00230 Purine metabolism;map01100 Metabolic pathways;map01523 Antifolate resistance;map04742 Taste transduction	HMDB0000175	--	Nucleosides, nucleotides, and analogues	Purine nucleotides	Purine ribonucleotides	--	--	--	No results	No results	Full match	Nucleosides, nucleotides, and analogues	Purine nucleotides	Purine ribonucleotides	Purine ribonucleoside monophosphates	1.98083019766	0.9861052136481786	0.0398189745656379	0.888888888888889	1.46822351006867	up	1073043.3442391907	2178942.87218544	525632.0165747597	1625826.3168657883	1766005.1197316037	1196695.2934935277	459911.0302896889	921715.0638616604	281030.54647851567	812324.8447073874	937858.4271398636	810714.9247691282
Com_6637_pos	(+/-)5(6)-EET Ethanolamide	--	C22 H37 N O3	345.26473	8.334	346.272	--	--	--	--	--	--	--	--	--	--	Invalid mass	No results	No results	Organic nitrogen compounds	Organonitrogen compounds	Amines	N-acylethanolamines	0.368481851619965	-1.4403345290884153	0.0398261928729537	0.833333333333333	1.52475223617107	down	173436.57664092633	54034.52809065533	277100.58076815266	95134.9120892904	108776.84222387151	50829.82176595987	194967.63914334032	252032.22113063405	844945.4173145536	89256.58032159723	338234.12051334954	341217.0991722601
Com_1838_pos	tetranor-12(R)-HETE	--	C16 H26 O3	248.17787	9.828	249.18517	--	--	--	--	--	--	--	--	--	--	Invalid mass	Invalid mass	No results					0.59013734939047	-0.7608773264747902	0.0412764931364922	0.944444444444444	1.50726227097443	down	5284762.559748573	4859607.344714216	1566705.5346793467	3676144.591296424	5079590.221056185	4793572.98800112	6269572.294606408	8517054.849423215	11773826.625668935	4983180.866438887	5603307.406862818	5657302.198762024
Com_659_neg	(��)9(10)-EpOME	--	C18 H32 O3	342.23947	8.019	341.2319	--	--	--	--	--	--	--	--	--	--	Invalid mass	No results	No results					0.456655958776912	-1.1308204361497294	0.0413253325554905	0.777777777777778	1.52253824958009	down	17648552.489695203	16716040.697835054	192366982.5078958	11816321.282921229	126086021.783836	17656786.266429134	61643287.68149708	176762873.01079574	232843842.94529423	146247644.6247408	112078767.0118246	107576144.94322404
Com_4929_neg	Phe-Pro	--	C14 H18 N2 O3	262.13207	5.393	261.12466	--	--	HMDB0011177	--	Organic acids and derivatives	Carboxylic acids and derivatives	Amino acids, peptides, and analogues	--	--	--	No results	No results	Full match	Organic acids and derivatives	Carboxylic acids and derivatives	Amino acids, peptides, and analogues	Dipeptides	0.472916930914775	-1.0803413021939123	0.0414046754152904	0.805555555555556	1.46965512663449	down	1591265.453215944	5845943.116443608	8867822.789265137	1528433.3025705728	2421035.776127845	4103846.099136274	5337264.648880825	6636907.389412502	14725371.990683705	13153985.392473953	7665968.020513494	3987109.626728149
Com_722_pos	4-Phenylbutyric acid	--	C10 H12 O2	164.08382	6.304	165.09109	--	--	HMDB0000543	--	Benzenoids	Benzene and substituted derivatives	-	--	--	--	Full match	Full match	Full match	Benzenoids	Benzene and substituted derivatives	Not available	Benzene and substituted derivatives	2.77060157278291	1.470199258528258	0.0420682111020949	0.916666666666667	1.53709795499793	up	25670460.1144379	53629769.56566952	16285169.989096388	26449822.975567803	30281893.73920584	51380744.23449735	3046509.823498485	8530724.545735603	955654.9060835592	17542397.187952556	20956710.13779956	22489170.28900449
Com_7530_neg	Riboflavin-5-phosphate	FMN; Riboflavin-5-phosphate; Flavin mononucleotide	C17 H21 N4 O9 P	456.1042	5.78	455.09689	cpd:C00061	map00190 Oxidative phosphorylation;map00740 Riboflavin metabolism;map01100 Metabolic pathways;map04977 Vitamin digestion and absorption	HMDB0001520	--	Nucleosides, nucleotides, and analogues	Flavin nucleotides	-	--	--	--	No results	No results	Full match	Nucleosides, nucleotides, and analogues	Flavin nucleotides	Not available	Flavin nucleotides	2.11822816747475	1.082857999318389	0.0425458848489743	0.833333333333333	1.4559868250542	up	2213478.190391607	2091636.1991677016	7180917.331118999	2249419.058052158	1984810.4083152555	4404663.634491291	1069695.4870462911	560682.9568883235	987181.389380492	2166211.1640658933	1956556.019994531	2760502.5582829667
Com_5394_pos	Prostaglandin F2��-1-glyceryl ester	--	C23 H40 O7	468.26589	9.355	469.2731	--	--	--	--	--	--	--	--	--	--	Invalid mass	No results	No results	Lipids and lipid-like molecules	Fatty Acyls	Eicosanoids	Prostaglandins and related compounds	0.444774383108842	-1.1688543968126786	0.0428049600014988	0.861111111111111	1.49545367647801	down	283613.4245360668	206191.3133081656	467343.8179565514	190494.3495567233	199005.72761263992	157032.94838488317	284015.79736722773	418223.944970425	1523317.0052186723	394159.83174521057	354531.9815518984	406525.2392128794
Com_4495_pos	2-cyano-N-(3-oxo-1,3-dihydro-2-benzofuran-5-yl)benzenesulfonamide	--	C15 H10 N2 O4 S	314.03328	5.073	315.0405	--	--	--	--	--	--	--	--	--	--	Invalid mass	No results	No results					0.720582012258859	-0.47276545637389533	0.0436897112456808	0.888888888888889	1.44191716499189	down	1533573.0751187685	1548688.8670137469	999506.3722480766	1716584.446797626	1647825.0247213824	867748.2928477073	1826983.1145276604	2770503.138757047	2001548.89140102	1569057.0865113523	1772019.5316061242	1597681.2119132518
Com_12933_neg	17alpha-Hydroxyprogesterone	17alpha-Hydroxyprogesterone; 17alpha-Hydroxy-4-pregnene-3,20-dione; Pregn-4-ene-3,20-dione-17-ol; 17alpha-Hydroxy-progesterone	C21 H30 O3	330.21916	7.968	329.2121	cpd:C01176	map00140 Steroid hormone biosynthesis;map01100 Metabolic pathways;map04913 Ovarian steroidogenesis;map04927 Cortisol synthesis and secretion;map04934 Cushing's syndrome	HMDB0000374	LMST02030161	Lipids and lipid-like molecules	Steroids and steroid derivatives	Pregnane steroids	Sterol Lipids [ST]	Steroids [ST02]	C21 steroids (gluco/mineralocorticoids, progestogins) and derivatives [ST0203]	No results	No results	Full match	Lipids and lipid-like molecules	Steroids and steroid derivatives	Pregnane steroids	Gluco/mineralocorticoids, progestogins and derivatives	0.719193825937677	-0.4755474590841242	0.0437406910014343	0.861111111111111	1.47221100379021	down	785858.974775935	1097688.2161773518	1344500.9241181798	1238697.024280024	1551357.085661004	1103817.0741062462	1600586.3486973357	1870414.1725752824	1646193.2054891323	2309386.3649554234	1377898.545459705	1098163.796986482
Com_1092_pos	PC (18:4e/4:0)	--	C30 H54 N O7 P	571.36414	9.594	572.37128	--	--	--	--	--	--	--	--	--	--	No results	Full match	No results	Lipids and lipid-like molecules	Glycerophospholipids	Glycerophosphocholines	Phosphocholines	0.634194610907234	-0.6570024767493658	0.0441516568673035	0.833333333333333	1.43242201377229	down	20889153.90905776	15851094.549694631	8772780.072321538	17291525.75387629	14171014.801581817	8191936.125722122	28416239.04681859	12388872.035073774	17102166.16819021	22810195.808425736	27352077.74253993	26222831.612008736
Com_1250_pos	Colchicine	Colchicine	C22 H25 N O6	399.16258	9.921	400.1698	cpd:C07592	--	HMDB0015466	--	Hydrocarbon derivatives	Tropones	-	--	--	--	Invalid mass	No results	No results	Hydrocarbon derivatives	Tropones	Not available	Tropones	0.695061397162057	-0.5247876732110205	0.0443390272362289	0.861111111111111	1.4774952963069	down	12121068.36570115	14959483.378840936	13132846.52269666	11267021.786508612	10010011.29652383	10118207.434913412	19757231.55645224	23753658.98053284	15006014.03212915	11350712.456970438	20936218.90142226	12221075.364593904
Com_13954_neg	23-Nordeoxycholic acid	--	C23 H38 O4	378.27745	7.653	377.26941	--	--	--	--	--	--	--	--	--	--	No results	No results	Full match					1.8155712150687	0.8604235203950321	0.0449407019989139	0.833333333333333	1.4984978738421	up	1900481.311953246	896870.9487753268	761155.3494485399	1901269.60717408	1522762.19775004	1379196.3029672964	408764.7541751813	1705809.420027022	1171017.2295195933	346545.5896654911	427961.39860034	545469.072768704
Com_2186_neg	D-Sedoheptulose 7-phosphate	Sedoheptulose 7-phosphate; D-Sedoheptulose 7-phosphate; D-altro-Heptulose 7-phosphate; altro-Heptulose 7-phosphate	C7 H15 O10 P	290.04047	1.34	289.03311	cpd:C05382	map00030 Pentose phosphate pathway;map01100 Metabolic pathways;map01200 Carbon metabolism;map01230 Biosynthesis of amino acids	HMDB0001068	--	Organic oxygen compounds	Organooxygen compounds	Carbohydrates and carbohydrate conjugates	--	--	--	No results	Full match	Full match	Organic oxygen compounds	Organooxygen compounds	Carbohydrates and carbohydrate conjugates	Hexose phosphates	1.47247597116857	0.5582440914012067	0.0453213441085062	0.861111111111111	1.49837835794667	up	38476283.210613005	35092695.152120024	35946724.11634156	45691057.52728598	42360871.9373656	51766971.687464505	35070849.06593051	18431197.26949319	15019433.342233673	26369212.70162613	27663621.696541928	46775853.963057175
Com_1337_neg	FAHFA (20:3/22:5)	--	C42 H66 O4	634.4947	10.342	633.48743	--	--	--	--	--	--	--	--	--	--	No results	Full match	No results	Lipids and lipid-like molecules	Fatty Acyls	Fatty acids and conjugates	Fatty acids	1.4826476400388	0.5681757735377939	0.0455787759700211	0.888888888888889	1.44713643648245	up	90939690.15691172	67735246.55391496	65208888.72819193	42131738.04773356	56772671.31981544	60183942.03248257	44918949.77378333	34410741.346526235	22097966.83017948	41432323.14891466	56279980.4953374	59162932.83338366
Com_1151_pos	Creatinine	Creatinine; 1-Methylglycocyamidine	C4 H7 N3 O	113.05901	1.3	114.0663	cpd:C00791	map00330 Arginine and proline metabolism;map01100 Metabolic pathways	HMDB0000562	--	Organic acids and derivatives	Carboxylic acids and derivatives	Amino acids, peptides, and analogues	--	--	--	No results	No results	Full match	Organic acids and derivatives	Carboxylic acids and derivatives	Amino acids, peptides, and analogues	Alpha amino acids and derivatives	1.7402169522034	0.7992671775433167	0.045952767760524	0.861111111111111	1.41444297290911	up	21454639.8900146	19531455.47962161	23423677.273934856	10159382.227678442	34167007.67496791	29710523.02158831	18576848.84624436	10626212.29075627	6087947.372500473	18828236.4153093	13496835.239175722	11941060.911159644
Com_4082_pos	N-Formylkynurenine	L-Formylkynurenine; N-Formyl-L-kynurenine; N-Formylkynurenine	C11 H12 N2 O4	236.07962	5.188	237.08704	cpd:C02700	map00380 Tryptophan metabolism;map01100 Metabolic pathways	HMDB0060485	--	Organic oxygen compounds	Organooxygen compounds	Carbonyl compounds	--	--	--	No results	No results	Full match	Organic oxygen compounds	Organooxygen compounds	Carbonyl compounds	Alkyl-phenylketones	1.30924308140349	0.3887329809940635	0.0461087599152215	0.833333333333333	1.41662293741017	up	2345548.40442108	3598530.194537818	2728537.1995741683	2192423.667747798	2424507.846106363	3324672.785613447	2347217.841697009	2817487.3178957943	2050944.6992258043	2184740.145563198	1723619.9685192988	1565933.043784883
Com_590_pos	4-(2,3-dihydro-1,4-benzodioxin-6-yl)butanoic acid	--	C12 H14 O4	244.06961	1.36	245.07678	--	--	--	--	--	--	--	--	--	--	Invalid mass	No results	No match					1.32310884027308	0.4039317440531699	0.0462171913628279	0.833333333333333	1.41715426014457	up	57674940.330247335	49456615.54721043	42877857.72901896	71557056.39721467	63531650.89081228	72006708.01245908	65074022.71696288	38874501.1582424	46146738.22703326	35273563.84095271	37102853.47382595	47426622.24746154
Com_169_neg	Galacturonic acid	Galacturonic acid	C6 H10 O7	148.03749	1.306	193.03571	cpd:C08348	--	HMDB0002545	--	Organic oxygen compounds	Organooxygen compounds	Carbohydrates and carbohydrate conjugates	--	--	--	No results	Invalid mass	No match	Organic oxygen compounds	Organooxygen compounds	Carbohydrates and carbohydrate conjugates	Glucuronic acid derivatives	1.30485616371629	0.3838907850863751	0.0462666762873669	0.722222222222222	1.52022548106302	up	1012142619.4577136	989439930.9175	1031129202.0333866	1302382605.7292843	1463315148.703751	982512585.5430204	1081674912.7100227	632722551.2166371	814162216.1292053	642422178.1563916	1033811002.5355796	991888797.3073316
Com_156_pos	2-Arachidonoyl glycerol	2-Arachidonoylglycerol; 2-Arachidonoyl-sn-glycerol; 2-AG	C23 H38 O4	378.27691	9.424	379.28424	cpd:C13856	map04080 Neuroactive ligand-receptor interaction;map04723 Retrograde endocannabinoid signaling	--	LMGL01010028	--	--	--	Glycerolipids [GL]	Monoradylglycerols [GL01]	Monoacylglycerols [GL0101]	Full match	Full match	Full match	Lipids and lipid-like molecules	Endocannabinoids	Not available	Endocannabinoids	0.449154469487021	-1.1547164048480445	0.0477660042050393	0.888888888888889	1.44845059428902	down	90588870.25975776	68024989.17989092	199989953.21560115	16144634.224734291	33421225.244444903	34699537.18837754	116693355.28170362	240661836.8744117	338652475.0399446	92796703.13032769	98423599.67275088	98778491.91719784
Com_106_neg	LPG 18:2	--	C24 H45 O9 P	508.28073	6.403	507.27328	--	--	--	LMGP04050014	--	--	--	Glycerophospholipids [GP]	Glycerophosphoglycerols [GP04]	Monoacylglycerophosphoglycerols [GP0405]	No results	Full match	No results	Lipids and lipid-like molecules	Glycerophospholipids	Glycerophosphoglycerols	Phosphatidylglycerols	0.669275306267306	-0.5793283096038961	0.0483891430591099	0.805555555555556	1.40194360322088	down	1432636458.113448	1360611470.472767	1165810785.1590772	1173504575.2513757	667720063.957296	843789485.2248323	1231961191.9842956	1270561924.970521	2536245987.552037	1977092332.8692791	1168473855.5897548	1742928982.2308652
Com_2362_pos	ACar 18:1	--	C25 H48 N O4	425.35049	7.478	426.35767	--	--	--	--	--	--	--	--	--	--	No results	Invalid mass	No results	Lipids and lipid-like molecules	Fatty Acyls	Fatty acid esters	Acyl carnitines	0.412088596973875	-1.2789735519601684	0.0484737029680273	0.805555555555556	1.48237702395031	down	3029151.864742636	970602.9861564843	2495336.42098732	960765.2402673532	1762784.2499254532	427328.0774736396	9127964.572390968	2250203.5882472354	5082542.175870539	1689759.1435813345	3309214.547454148	1947828.1200544736
Com_1318_neg	FAHFA (20:3/20:2)	--	C40 H68 O4	612.51277	10.337	611.50549	--	--	--	--	--	--	--	--	--	--	No results	Full match	No results	Lipids and lipid-like molecules	Fatty Acyls	Fatty acids and conjugates	Fatty acids	1.63846347469302	0.7123435120832419	0.0489607029277466	0.833333333333333	1.42069740595447	up	92698599.4620391	71083638.54395969	56183024.10201879	33734286.22495771	49464863.19526493	46127658.270802096	36081722.5428869	27538283.407463573	15738158.604649998	36267004.28586853	41862956.10486133	55694576.52674894
Com_2378_pos	N-[(4-hydroxy-3-methoxyphenyl)methyl]-8-methylnonanamide	--	C18 H29 N O3	324.24527	7.022	325.25253	--	--	--	--	--	--	--	--	--	--	Invalid mass	No results	No results					1.62935579427282	0.7043016723626514	0.0496234779294654	0.833333333333333	1.3998310429945	up	9176839.815956598	4761130.583517248	6236756.90327266	7542955.814135488	13208988.7686151	9739720.625023294	4165647.170526969	5481877.622209687	2542077.311998091	5275250.285781053	4136692.171708682	9494421.517506223
Com_1317_pos	trans-Cinnamaldehyde	Cinnamaldehyde	C9 H8 O	132.05761	5.808	133.06487	cpd:C00903	map01100 Metabolic pathways;map04750 Inflammatory mediator regulation of TRP channels	HMDB0258628	--	Organoheterocyclic compounds	Indoles and derivatives	-	--	--	--	Full match	No results	No results	Phenylpropanoids and polyketides	Cinnamaldehydes	Not available	Cinnamaldehydes	0.307332334060102	-1.702128535785399	0.0497092784739871	0.833333333333333	1.44332246875094	down	6304774.468655084	5209775.964379869	1852590.416315456	4026509.459983309	2295864.463570141	1836846.457935506	2764220.8053607005	3514625.090360064	7305776.271282605	13971927.973872598	29425723.75212069	13060343.96780308
Com_756_neg	Docosatrienoic Acid	--	C22 H38 O2	334.28762	11.155	333.2803	--	--	HMDB0002823	--	Lipids and lipid-like molecules	Fatty Acyls	Fatty acids and conjugates	--	--	--	Full match	Partial match	No results	Lipids and lipid-like molecules	Fatty Acyls	Fatty acids and conjugates	Very long-chain fatty acids	1.49902416100118	0.5840236365717464	0.0498296773997596	0.833333333333333	1.47938488731905	up	194839186.4765269	159177657.80277434	151287116.1746929	103697115.06310657	100533006.59928691	107677639.47029597	88345901.75062256	45559327.6391562	76958183.09188941	137983307.42028567	107883398.97179002	88432356.05319685
Com_937_pos	Oleoyl ethanolamide	Oleoylethanolamide; OEA	C20 H39 N O2	307.28747	10.162	308.29465	cpd:C20792	map04024 cAMP signaling pathway	HMDB0002088	--	Organic nitrogen compounds	Organonitrogen compounds	Amines	--	--	--	Invalid mass	No results	No results	Organic nitrogen compounds	Organonitrogen compounds	Amines	N-acylethanolamines	0.680027115564501	-0.5563358210089497	0.0499155135682399	0.861111111111111	1.44680477083563	down	22115873.09451697	13751003.526898924	29412848.8497867	14057930.229282258	9506101.887322033	13269747.023245482	23262315.698679253	16921937.099426214	30323636.06512352	23424599.37538617	25200146.2152861	31028296.29999427
